# Supplementary material for: Assessment of Skimmed Milk Flocculation for Bacterial Enrichment from Water Samples, and Benchmarking of DNA Extraction and 16S rRNA Databases for Metagenomics
Source: Int J Mol Sci. 2024 Oct 8;25(19):10817. doi: 10.3390/ijms251910817 (PMC11477342; doi:10.3390/ijms251910817)
Supplement: Supplementary file 1 [file ijms-25-10817-s001.zip]

Archive with 3 entries (3 files):
- Suppl. Figures S1-S4.drawio.pdf
- Suppl. File F1. MCS-reports-from-miqScore16SPublic.rar
- Supplementary tables.xlsx
