# Supplementary material for: Assessment of Skimmed Milk Flocculation for Bacterial Enrichment from Water Samples, and Benchmarking of DNA Extraction and 16S rRNA Databases for Metagenomics
Source: Int J Mol Sci. 2024 Oct 8;25(19):10817. doi: 10.3390/ijms251910817 (PMC11477342; doi:10.3390/ijms251910817)
Supplement: Supplementary file 1 [file ijms-25-10817-s001.zip › Supplementary tables.xlsx]

## Sheet: Table S1. DNA kits on Mock
Table S1. DNA extraction kits on Mock community samples
	Results from miqScore16SPublic original tool								Evaluation of the microbial composition per 16S database and per extraction kit when performed using closed-reference OTU clustering with vsearch in Qiime2 and classified with self-trained V3-V4 Naïve-Bayes classifier						ASV, should be similar as to the Original MIQScore	Taxon accuracy rate (TAR) and taxon detection rates (TDR) of different Databases on Mock samples and per extraction kit with open-reference clustering using vsearch in Qiime2 pipeline and classified with self-trained V3-V4 Naïve-Bayes classifier										MIQ scores * of 16S Database-specific closed-reference OTU (99%) clustered samples. colored by row						MIQ scores * of 16S Database-specific closed-reference OTU (99%) clustered samples. colored by column						RMSE
									MIQ score *							Species-level TAR/TDR **, %					Genus-level TAR/TDR **, %					Comparison of 16S DBs. Green is better						Comparison of DNA extraction protocol. Green is better
Extraction DNA kit	yield Qubit, ng/µl	260/280	260/230	MIQ score *	Mapped to reference, %	Failed Quality filter, %	Failed to merge, %	Chimera reads, %	GSR	Ezbio v2018	Silva 138	GreenGenes 13_8	GTDB-214.1-full ***	GTDB-214.1-less	ASV-DB is irrelevant	GSR	Ezbio v2018	Silva 138	GreenGenes 13_8	GTDB-214.1-all	GSR	Ezbio v2018	Silva 138	GreenGenes 13_8	GTDB-214.1-all	GSR	Ezbio v2018	Silva 138	GreenGenes 13_8	GTDB-214.1-all ***	GTDB-214.1-less	GSR	Ezbio v2018	Silva 138	GreenGenes 13_8	GTDB-214.1-all ***	GTDB-214.1-less	GSR	Ezbio v2018	Silva 138	GreenGenes 13_8	GTDB-214.1-all ***	GTDB-214.1-less	Stdev	avg
Zymo-55℃	27	1.92	0.288	65	36.6	25.2	30.3	8	77	77	73	81	72	77	85	0.25 (2/8)	0.5 (4/8)	0.125 (1/8)	0 (0/8)	0 (0/8)	0.875 (7/8)	1.0 (8/8)	0.875 (7/8)	0.75 (6/8)	0.875 (7/8)	77	77	73	81	72	77	77	77	73	81	72	77	22	22.61	26.56	18.93	27.04	22.54	2.78249	23.28
Zymo-58.5℃	27	1.92	0.288	76	40	24.1	12	23.9	74	71	69	83	72	72	74	0.25 (2/8)	0.5 (4/8)	0.125 (1/8)	0 (0/8)	0 (0/8)	0.875 (7/8)	1.0 (8/8)	0.875 (7/8)	0.75 (6/8)	0.875 (7/8)	74	71	69	83	72	72	74	71	69	83	72	72	25.68	28.02	30.85	16.78	27.77	27.99	4.46484	26.1817
Zymo-62℃	27	1.92	0.288	65	52.3	22	12.1	13.6	67	59	61	86	71	59	67	0.25 (2/8)	0.5 (4/8)	0.125 (1/8)	0 (0/8)	0 (0/8)	0.875 (7/8)	1.0 (8/8)	0.875 (7/8)	0.75 (6/8)	0.875 (7/8)	67	59	61	86	71	59	67	59	61	86	71	59	32.38	40.31	38.4	13.84	28.07	40.1	9.31665	32.1833
Zymo	27	1.92	0.288	71	46.7	23	26.4	3.9	66	61	62	78	66	61	65	0.25 (2/8)	0.5 (4/8)	0.125 (1/8)	0 (0/8)	0 (0/8)	0.875 (7/8)	1.0 (8/8)	0.875 (7/8)	0.75 (6/8)	0.875 (7/8)	66	61	62	78	66	61	66	61	62	78	66	61	33.98	38.72	37.94	21.47	33.87	38.52	5.989	34.0833
EurX	28.5	1.964	1.165	79	53.9	22	13.3	10.8	73	66	70	86	76	67	72	0.25 (2/8)	0.5 (4/8)	0.125 (1/8)	0 (0/8)	0 (0/8)	0.875 (7/8)	1.0 (8/8)	0.875 (7/8)	0.75 (6/8)	0.875 (7/8)	73	66	70	86	76	67	73	66	70	86	76	67	26.18	33.09	29.63	13.09	23.88	32.97	6.85415	26.4733
EZNA	32	2.133	2.286	74	61.6	21.8	15.9	0.7	73	64	72	84	81	64	69	0.25 (2/8)	0.5 (4/8)	0.125 (1/8)	0 (0/8)	0 (0/8)	0.875 (7/8)	1.0 (8/8)	0.875 (7/8)	0.75 (6/8)	0.875 (7/8)	73	64	72	84	81	64	73	64	72	84	81	64	26.31	35.08	27.9	15.57	18.89	35.03	7.3682	26.4633
In-house	63	1.75	0.663	78	57.7	25.4	13.3	3.7	81	73	79	90	85	73	77	0.25 (2/8)	0.5 (4/8)	0.125 (1/8)	0 (0/8)	0 (0/8)	0.875 (7/8)	1.0 (8/8)	0.875 (7/8)	0.75 (6/8)	0.875 (7/8)	81	73	79	90	85	73	81	73	79	90	85	73	18.91	26.5	20.97	9.1	14.3	26.32	6.23279	19.35
FastSpin	47	1.88	0.142	88	48.4	21.4	13.1	17	83	82	80	89	80	82	78	0.25 (2/8)	0.5 (4/8)	0.125 (1/8)	0 (0/8)	0 (0/8)	0.875 (7/8)	1.0 (8/8)	0.875 (7/8)	0.75 (6/8)	0.875 (7/8)	83	82	80	89	80	82	83	82	80	89	80	82	16.13	17.1	19.45	10.24	19.46	17.05	3.09355	16.5717
Description: Green is better, red is worse. * MIQ score = Measurement Integrity Quotient Score ** TAR - Taxon accuracy rate, TDR - Taxon detection rate *** GTDB-full DB yielded Citrobacter_B in addition to the 8 mock bacteria, which was removed from the OTU table to avoid additional skewing, but should be taken into consideration. TAR and TDR are database dependant. GSR, Ezbio and Silva aim to id…

## Sheet: Table S2. Ampl-99OTUs-GTDB-full
Table S2. Amplicon metagenomics - River Perlovksa - 99OTUs-GTDB-full
#OTU ID	VF-EZNA-1	VF-EZNA-2	SMF-EZNA-1	SMF-EZNA-2	VF-EurX-1	VF-EurX-2	SMF-EurX-1	SMF-EurX-2	VF-FastSpin-1	VF-FastSpin-2	SMF-FastSpin-1	SMF-FastSpin-2	VF-in-house-1	VF-in-house-2	SMF-in-house-1	SMF-in-house-2	VF-Zymo-1	VF-Zymo-2	SMF-Zymo-1	SMF-Zymo-2
d__Bacteria;__;__;__;__;__;__	1046	1756	3888	3687	815	555	3434	6131	2104	1384	5203	5372	564	1089	7046	6378	1126	1304	5573	6245
d__Bacteria;p__Pseudomonadota;c__Gammaproteobacteria;o__Thiotrichales;f__Thiotrichaceae;g__Thiothrix;s__Thiothrix	1487	3067	1605	1583	2037	892	1196	1391	1800	985	1133	845	1260	1474	1923	2217	1293	1502	1446	837
d__Bacteria;p__Actinomycetota;c__Actinomycetia;o__Actinomycetales;f__Actinomycetaceae;g__Arcanobacterium;s__Arcanobacterium	92	145	738	809	217	102	1025	2183	447	254	1530	1439	95	173	1605	1509	306	295	1525	1728
d__Bacteria;p__Campylobacterota;c__Campylobacteria;o__Campylobacterales;f__Arcobacteraceae;g__Aliarcobacter;s__Aliarcobacter	225	162	390	462	859	386	401	919	708	441	777	856	276	383	1070	832	719	826	773	954
d__Bacteria;p__Pseudomonadota;c__Gammaproteobacteria;o__Burkholderiales;f__Burkholderiaceae_B;g__Serpentinimonas;s__Serpentinimonas	581	1287	475	458	889	201	554	1246	1201	952	1487	1430	965	538	1615	1553	1515	1873	921	1181
d__Bacteria;p__Pseudomonadota;c__Gammaproteobacteria;o__Burkholderiales;f__Burkholderiaceae_B;g__Sphaerotilus;s__Sphaerotilus	1016	1514	1113	1492	1381	575	837	1466	1461	959	1645	1108	2591	1548	2016	2916	1710	1937	1470	1548
d__Bacteria;p__Bacteroidota;c__Bacteroidia;o__Flavobacteriales;f__Flavobacteriaceae;g__Flavobacterium;s__Flavobacterium	1851	3449	2878	3150	4076	1584	2261	4269	3906	2640	4208	3426	2115	2234	5511	4841	4436	5074	4040	4519
d__Bacteria;p__Pseudomonadota;c__Alphaproteobacteria;o__Rhodobacterales;f__Rhodobacteraceae;g__UBA10365;s__UBA10365	333	535	72	161	655	197	187	351	470	392	458	285	705	605	325	266	751	794	141	156
d__Bacteria;p__Pseudomonadota;c__Gammaproteobacteria;o__Burkholderiales;f__Burkholderiaceae_B;g__Polaromonas;s__Polaromonas	202	413	1810	1648	117	53	956	1748	326	214	1454	1534	218	144	2353	2255	219	341	1535	1849
d__Bacteria;p__Pseudomonadota;c__Gammaproteobacteria;o__Pseudomonadales;f__Moraxellaceae;g__Agitococcus;s__Agitococcus	150	220	1665	1973	67	28	1136	1902	277	171	1799	2020	63	68	2506	2538	191	311	1849	2136
d__Bacteria;p__Actinomycetota;c__Actinomycetia;o__Mycobacteriales;f__Mycobacteriaceae;g__Mycobacterium;s__Mycobacterium	506	1309	292	185	286	158	101	232	463	376	427	405	221	422	557	548	416	452	226	275
d__Bacteria;p__Bacillota;c__Bacilli;o__Lactobacillales;f__Aerococcaceae;g__Trichococcus;s__Trichococcus	316	546	257	349	802	412	239	240	506	453	328	286	389	822	467	483	410	701	230	316
d__Bacteria;p__Bacillota_A;c__Clostridia;o__Peptostreptococcales;f__Peptostreptococcaceae;__;__	268	522	418	363	195	104	118	166	321	230	280	303	224	350	410	389	326	370	217	305
d__Bacteria;p__Bacteroidota;c__Bacteroidia;o__Cytophagales;f__Spirosomaceae;g__Arcicella;s__Arcicella	115	158	111	154	623	308	332	649	529	292	671	438	371	472	449	434	578	505	489	454
d__Bacteria;p__Campylobacterota;c__Campylobacteria;o__Campylobacterales;f__Arcobacteraceae;__;__	70	48	206	197	156	69	131	361	130	81	285	289	35	54	438	331	158	167	275	370
d__Bacteria;p__Pseudomonadota;c__Gammaproteobacteria;o__Pseudomonadales;f__Moraxellaceae;g__Acinetobacter;s__Acinetobacter	1275	1834	841	1086	3570	1345	848	1512	2265	1579	1516	1362	2686	2505	1783	1643	2542	3332	1265	1216
d__Bacteria;p__Patescibacteria;c__JAEDAM01;o__BD1-5;f__UBA2023;g__JABFSX01;s__JABFSX01	86	130	305	215	182	69	182	379	249	196	387	347	69	94	373	371	277	316	362	414
d__Bacteria;p__Bacillota;c__Bacilli;o__Lactobacillales;f__Streptococcaceae;g__Streptococcus;s__Streptococcus	459	967	408	542	1350	728	488	575	962	761	619	607	637	1233	954	792	1047	1243	379	389
d__Bacteria;p__Bacteroidota;c__Bacteroidia;o__Flavobacteriales;f__Weeksellaceae;g__Cloacibacterium;s__Cloacibacterium	130	92	70	113	606	198	125	303	375	293	152	189	368	349	258	201	559	544	228	211
d__Bacteria;p__Pseudomonadota;c__Gammaproteobacteria;o__Burkholderiales;f__Burkholderiaceae_B;__;__	3312	5456	4989	6996	4224	2105	4217	6212	6457	4400	6272	6331	4832	6251	7346	7379	5190	6482	6601	6680
d__Bacteria;p__Bacteroidota;c__Bacteroidia;o__Flavobacteriales;f__Weeksellaceae;g__Kaistella;s__Kaistella	66	165	27	46	260	46	82	525	152	114	297	207	257	162	192	106	217	286	123	287
d__Bacteria;p__Pseudomonadota;c__Gammaproteobacteria;o__Burkholderiales;f__Burkholderiaceae_B;g__Aquabacterium;s__Aquabacterium	375	571	637	890	346	159	501	618	586	435	630	550	640	592	915	918	551	781	723	793
d__Bacteria;p__Pseudomonadota;c__Alphaproteobacteria;o__Rhodobacterales;f__Rhodobacteraceae;__;__	500	1004	206	358	879	421	371	757	744	570	551	447	943	1280	533	499	902	984	310	284
d__Bacteria;p__Pseudomonadota;c__Alphaproteobacteria;o__Sphingomonadales;f__Sphingomonadaceae;g__Polymorphobacter_A;s__Polymorphobacter_A	120	214	31	69	160	71	108	211	189	128	96	73	231	261	100	76	160	255	125	139
d__Bacteria;p__Bacteroidota;c__Bacteroidia;o__Flavobacteriales;f__Weeksellaceae;g__Chryseobacterium;s__Chryseobacterium	53	63	12	24	219	44	55	133	98	67	87	104	337	118	123	101	143	177	67	81
d__Bacteria;p__Bacteroidota;c__Bacteroidia;o__Cytophagales;f__Spirosomaceae;g__Flectobacillus;s__Flectobacillus	24	48	155	156	215	80	372	611	335	213	478	537	34	90	573	528	167	244	506	540
d__Bacteria;p__Pseudomonadota;c__Gammaproteobacteria;o__Pseudomonadales;f__Moraxellaceae;g__Moraxella_A;s__Moraxella_A	273	247	126	181	1360	247	155	321	616	276	188	230	395	594	365	308	526	497	278	236
d__Bacteria;p__Pseudomonadota;c__Gammaproteobacteria;o__Burkholderiales;f__Burkholderiaceae_B;g__Rhodoferax_C;s__Rhodoferax_C	369	863	404	282	405	105	193	452	402	323	517	370	341	265	586	642	482	719	409	547
d__Bacteria;p__Pseudomonadota;c__Gammaproteobacteria;o__Burkholderiales;f__Burkholderiaceae_B;g__Acidovorax;s__Acidovorax	522	1096	350	366	871	213	367	637	753	542	708	699	915	701	917	807	770	1122	669	794
d__Bacteria;p__Pseudomonadota;c__Gammaproteobacteria;o__Burkholderiales;f__Rhodocyclaceae;g__Zoogloea;s__Zoogloea	543	915	436	794	849	357	357	505	664	521	376	437	971	1046	631	472	581	1082	577	546
d__Bacteria;p__Pseudomonadota;c__Gammaproteobacteria;o__Legionellales;f__Legionellaceae;g__Tatlockia;s__Tatlockia	95	163	85	80	70	16	22	84	87	64	113	107	35	58	176	133	104	166	50	93
d__Bacteria;p__Pseudomonadota;c__Gammaproteobacteria;o__Burkholderiales;f__Rhodocyclaceae;g__Fluviibacter;s__Fluviibacter	130	182	193	255	215	84	178	338	288	179	269	325	139	175	534	436	147	271	303	341
d__Bacteria;p__Patescibacteria;c__JAEDAM01;o__Absconditabacterales;f__Absconditicoccaceae;g__Aalborg-AAW-1;s__Aalborg-AAW-1	48	56	82	84	144	81	82	205	151	114	135	137	73	107	196	151	129	214	118	188
d__Bacteria;p__Bacteroidota;c__Bacteroidia;o__Flavobacteriales;f__Crocinitomicaceae;g__Fluviicola;s__Fluviicola	62	123	226	300	143	38	243	469	195	101	416	357	66	104	404	482	128	251	332	374
d__Bacteria;p__Pseudomonadota;c__Alphaproteobacteria;o__Sphingomonadales;f__Sphingomonadaceae;g__Novosphingobium;s__Novosphingobium	76	109	51	87	188	90	89	196	234	171	170	78	219	224	152	115	215	251	127	121
d__Bacteria;p__Bacillota_A;c__Clostridia;o__Clostridiales;f__Clostridiaceae;g__Clostridium;s__Clostridium	99	221	166	144	136	42	62	106	154	110	140	137	104	110	247	187	158	152	89	144
d__Bacteria;p__Bacteroidota;c__Bacteroidia;o__Chitinophagales;f__Chitinophagaceae;g__OLB11;s__OLB11	15	18	15	28	92	47	48	111	104	92	98	57	53	107	92	82	174	150	94	67
d__Bacteria;p__Bacteroidota;c__Bacteroidia;o__Cytophagales;f__Spirosomaceae;g__Arsenicibacter;s__Arsenicibacter	66	148	51	52	103	94	56	131	118	78	103	83	61	103	166	136	77	125	103	84
d__Bacteria;p__Bacillota_A;c__Clostridia;o__Lachnospirales;f__Lachnospiraceae;g__Fusicatenibacter;s__Fusicatenibacter	77	100	51	48	61	51	22	48	57	58	76	56	67	108	55	67	60	68	34	37
d__Bacteria;p__Actinomycetota;c__Actinomycetia;o__Actinomycetales;f__Microbacteriaceae;g__Cx-87;s__Cx-87	73	440	52	41	41	23	9	33	88	51	108	60	118	158	61	101	95	108	38	51
d__Bacteria;p__Bacillota_A;c__Clostridia;o__Lachnospirales;f__Lachnospiraceae;g__Agathobacter;s__Agathobacter	60	81	19	35	55	42	47	64	44	38	47	42	24	41	50	47	48	65	27	37
d__Bacteria;p__Pseudomonadota;c__Gammaproteobacteria;o__Burkholderiales;f__Burkholderiaceae_B;g__BK-30;s__BK-30	374	634	453	812	543	279	487	610	911	593	716	782	579	1024	853	750	722	779	672	621
d__Bacteria;p__Pseudomonadota;c__Alphaproteobacteria;o__Rhodobacterales;f__Rhodobacteraceae;g__Cypionkella;s__Cypionkella	244	509	65	109	449	227	156	295	351	334	217	162	478	570	175	128	457	534	122	122
d__Bacteria;p__Pseudomonadota;c__Gammaproteobacteria;o__Pseudomonadales;f__Moraxellaceae;g__Alkanindiges;s__Alkanindiges	168	183	232	305	320	175	153	285	289	233	214	265	266	332	393	365	240	394	256	268
d__Bacteria;p__Bacteroidota;c__Bacteroidia;o__Bacteroidales;f__Bacteroidaceae;g__Prevotella;s__Prevotella	362	300	275	313	706	287	485	933	767	509	596	734	258	396	799	692	610	844	715	602
d__Bacteria;p__Pseudomonadota;c__Gammaproteobacteria;o__Burkholderiales;f__Burkholderiaceae_B;g__JADJBS01;s__JADJBS01	50	108	70	85	70	24	51	78	91	51	93	92	59	63	111	116	72	140	67	75
d__Archaea;p__Methanobacteriota;c__Methanobacteria;o__Methanobacteriales;f__Methanobacteriaceae;g__Methanobrevibacter_A;s__Methanobrevibacter_A	6	27	14	30	16	3	11	20	65	49	57	56	59	50	70	71	51	33	24	16
d__Bacteria;p__Pseudomonadota;c__Alphaproteobacteria;o__Rhodobacterales;f__Rhodobacteraceae;g__Gemmobacter;s__Gemmobacter	57	127	15	34	150	46	61	63	93	66	80	55	114	117	100	53	133	156	37	31
d__Bacteria;p__Pseudomonadota;c__Alphaproteobacteria;o__Rhizobiales;f__Aestuariivirgaceae;g__Aestuariivirga;s__Aestuariivirga	94	154	41	62	100	38	34	88	93	58	73	54	59	117	132	77	80	100	35	42
d__Bacteria;p__Bacteroidota;c__Bacteroidia;o__Cytophagales;f__Spirosomaceae;g__Emticicia;s__Emticicia	112	180	41	82	226	128	93	231	242	143	210	97	118	185	69	74	207	290	130	160
d__Bacteria;p__Bacillota_A;c__Clostridia;o__Oscillospirales;f__Ruminococcaceae;g__Faecalibacterium;s__Faecalibacterium	120	122	102	144	90	84	133	186	95	90	211	202	30	93	170	230	78	106	113	139
d__Bacteria;p__Myxococcota;c__Polyangia;o__Polyangiales;f__Polyangiaceae;__;__	144	322	138	179	139	75	67	166	181	117	221	128	135	214	172	165	176	192	180	147
d__Bacteria;p__Actinomycetota;c__Actinomycetia;o__Actinomycetales;f__Bifidobacteriaceae;g__Bifidobacterium;s__Bifidobacterium	198	381	128	192	138	82	50	134	226	176	168	169	216	449	259	226	212	269	82	82
d__Bacteria;p__Bacillota_A;c__Clostridia;o__Lachnospirales;f__Lachnospiraceae;g__Dorea_A;s__Dorea_A	31	44	36	46	38	20	23	47	59	26	53	40	48	54	53	47	30	64	26	41
d__Bacteria;p__Pseudomonadota;c__Alphaproteobacteria;o__Rhodobacterales;f__Rhodobacteraceae;g__Meridianimarinicoccus;s__Meridianimarinicoccus	44	74	23	31	45	18	21	26	29	39	24	26	34	64	49	48	41	67	23	32
d__Bacteria;p__Bacillota_A;c__Clostridia;o__Lachnospirales;f__Lachnospiraceae;g__Blautia_A;s__Blautia_A	147	184	122	79	100	79	53	81	167	114	130	122	83	181	120	108	109	174	64	61
d__Bacteria;p__Pseudomonadota;c__Gammaproteobacteria;o__Thiotrichales;f__Thiotrichaceae;g__Thiolinea;s__Thiolinea	39	49	41	27	52	13	24	39	50	52	37	25	46	72	50	38	51	75	28	33
d__Bacteria;p__Bacteroidota;c__Bacteroidia;o__Sphingobacteriales;f__Sphingobacteriaceae;g__Pedobacter;s__Pedobacter	43	118	42	30	119	40	45	115	122	80	83	75	63	114	89	97	143	148	83	80
d__Bacteria;p__Bacillota_A;c__Clostridia;o__Oscillospirales;f__Ruminococcaceae;g__Gemmiger;s__Gemmiger	139	219	49	84	106	51	42	65	92	71	72	68	62	166	89	77	119	143	25	45
d__Bacteria;p__Bacillota_A;c__Clostridia;o__Peptostreptococcales;f__Peptostreptococcaceae;g__Intestinibacter;s__Intestinibacter	30	76	56	49	41	18	25	32	47	29	53	59	39	42	59	45	36	32	23	45
d__Bacteria;p__Pseudomonadota;c__Alphaproteobacteria;o__Rhizobiales;f__Rhizobiaceae;g__Shinella;s__Shinella	51	54	8	25	80	24	33	68	57	52	37	32	86	47	62	40	71	98	27	34
d__Bacteria;p__Campylobacterota;c__Campylobacteria;o__Campylobacterales;f__Arcobacteraceae;g__Poseidonibacter;s__Poseidonibacter	37	66	43	55	48	16	32	88	34	28	57	71	29	10	99	59	56	46	56	80
d__Bacteria;p__Bacteroidota;c__Bacteroidia;o__Bacteroidales;f__Paludibacteraceae;g__Paludibacter;s__Paludibacter	18	14	25	64	71	24	71	110	72	50	99	115	36	48	129	140	69	89	131	121
d__Bacteria;p__Pseudomonadota;c__Gammaproteobacteria;o__Burkholderiales;f__UBA11063;g__Aquella;s__Aquella	44	27	242	352	112	49	367	762	178	89	522	601	58	58	838	701	81	159	632	737
d__Bacteria;p__Bacteroidota;c__Bacteroidia;o__Bacteroidales;f__Tannerellaceae;g__Macellibacteroides;s__Macellibacteroides	59	80	39	65	173	57	92	149	162	91	106	124	80	127	142	121	171	199	131	103
d__Bacteria;p__Actinomycetota;c__Coriobacteriia;o__Coriobacteriales;f__Coriobacteriaceae;g__Collinsella;s__Collinsella	10	16	5	25	49	18	24	43	47	49	51	52	28	94	39	54	89	111	29	30
d__Bacteria;p__Bacteroidota;c__Bacteroidia;o__Chitinophagales;f__Saprospiraceae;g__M3007;s__M3007	45	111	40	47	128	37	50	107	119	59	63	44	73	87	67	60	94	98	72	53
d__Bacteria;p__Pseudomonadota;c__Alphaproteobacteria;__;__;__;__	37	29	71	44	40	26	19	47	38	38	43	50	15	37	71	63	32	34	50	52
d__Bacteria;p__Patescibacteria;c__JAEDAM01;o__BD1-5;f__UBA2023;g__UBA1545;s__UBA1545	6	6	21	26	27	9	17	38	22	21	51	36	1	11	36	33	35	30	31	38
d__Bacteria;p__Actinomycetota;c__Actinomycetia;o__Actinomycetales;f__Kineosporiaceae;g__JADJPO01;s__JADJPO01	147	504	171	171	172	89	95	121	123	118	81	62	84	264	131	158	159	152	111	107
d__Bacteria;p__Pseudomonadota;c__Gammaproteobacteria;o__Burkholderiales;f__Burkholderiaceae_B;g__Giesbergeria;s__Giesbergeria	124	223	79	76	102	49	78	94	115	120	95	81	160	116	154	98	149	211	140	179
d__Bacteria;p__Patescibacteria;c__Saccharimonadia;o__Saccharimonadales;__;__;__	36	68	25	30	127	66	50	84	96	79	66	82	71	132	111	79	108	98	45	34
d__Bacteria;p__Bacteroidota;c__Bacteroidia;o__Bacteroidales;f__Bacteroidaceae;g__Bacteroides_I;s__Bacteroides_I	17	14	12	11	76	23	41	94	71	50	51	66	26	36	76	60	85	104	78	73
d__Bacteria;p__Pseudomonadota;c__Gammaproteobacteria;o__Enterobacterales_A;f__Alteromonadaceae;g__Pararheinheimera;s__Pararheinheimera	6	11	48	75	5	0	63	92	15	9	115	84	12	5	82	112	8	15	79	96
d__Bacteria;p__Bacillota_A;c__Clostridia;o__Peptostreptococcales;f__Filifactoraceae;g__Acetoanaerobium;s__Acetoanaerobium	46	90	55	43	40	23	24	34	65	29	28	35	22	35	48	55	38	57	24	39
d__Bacteria;p__Pseudomonadota;c__Alphaproteobacteria;o__Rhodobacterales;f__Rhodobacteraceae;g__Tabrizicola;s__Tabrizicola	59	151	20	35	103	41	30	53	98	54	62	38	77	114	45	44	108	103	39	28
d__Bacteria;p__Verrucomicrobiota;c__Verrucomicrobiae;o__Verrucomicrobiales;f__V1-33;g__CAIZWU01;s__CAIZWU01	180	394	70	104	113	64	57	166	280	146	130	58	53	234	88	110	129	204	73	84
d__Bacteria;p__Actinomycetota;c__Actinomycetia;o__Actinomycetales;f__Microbacteriaceae;g__Aurantimicrobium;s__Aurantimicrobium	51	109	23	23	37	11	6	17	48	24	32	33	28	70	40	37	40	65	13	17
d__Bacteria;p__Fusobacteriota;c__Fusobacteriia;o__Fusobacteriales;f__Fusobacteriaceae;g__Hypnocyclicus;s__Hypnocyclicus	6	4	44	63	6	3	37	88	34	12	77	89	0	4	117	86	17	14	99	84
d__Bacteria;p__Verrucomicrobiota;c__Verrucomicrobiae;o__Verrucomicrobiales;f__Akkermansiaceae;g__Akkermansia;s__Akkermansia	67	89	57	43	104	51	54	60	73	50	67	60	43	129	138	94	49	69	56	76
d__Bacteria;p__Bacteroidota;c__Bacteroidia;o__Chitinophagales;f__Chitinophagaceae;g__Flavipsychrobacter;s__Flavipsychrobacter	13	20	6	5	43	15	30	24	41	14	54	22	61	39	36	31	46	60	26	39
d__Bacteria;p__Pseudomonadota;c__Gammaproteobacteria;o__Burkholderiales;f__Burkholderiaceae_B;g__Hydrogenophaga;s__Hydrogenophaga	55	186	70	55	96	17	61	130	140	86	143	106	104	59	150	109	100	143	99	130
d__Bacteria;p__Bacillota_A;c__Clostridia;o__Oscillospirales;f__Acutalibacteraceae;g__CAG-177;s__CAG-177	38	58	28	39	28	19	20	30	27	20	52	32	42	17	27	41	20	40	28	40
d__Bacteria;p__Pseudomonadota;c__Gammaproteobacteria;o__Burkholderiales;f__Burkholderiaceae_B;g__Aquabacterium_A;s__Aquabacterium_A	126	231	102	169	158	44	107	225	213	127	226	136	200	208	123	146	182	273	171	148
d__Bacteria;p__Pseudomonadota;c__Gammaproteobacteria;o__Burkholderiales;f__Rhodocyclaceae;g__Thauera;s__Thauera	83	95	59	103	66	37	47	110	96	83	77	83	139	173	101	111	71	180	80	82
d__Bacteria;p__Pseudomonadota;c__Gammaproteobacteria;o__Burkholderiales;f__Burkholderiaceae_B;g__Paucibacter_A;s__Paucibacter_A	37	78	53	71	39	9	37	54	56	47	110	55	67	33	94	83	62	71	73	82
d__Bacteria;p__Pseudomonadota;c__Alphaproteobacteria;o__Rhodobacterales;f__Rhodobacteraceae;g__Paracoccus;s__Paracoccus	52	124	40	67	99	43	49	53	77	74	63	60	132	132	113	84	88	151	44	55
d__Bacteria;p__Bacteroidota;c__Bacteroidia;o__Bacteroidales;f__Prolixibacteraceae;g__JAAFHB01;s__JAAFHB01	23	51	13	23	21	9	20	29	20	13	22	23	8	20	27	37	17	24	16	28
d__Bacteria;p__Bacteroidota;c__Bacteroidia;o__J057;f__J057;g__JAAFHL01;s__JAAFHL01	12	13	30	38	29	14	100	205	73	36	112	125	20	16	156	149	28	50	137	200
d__Bacteria;p__Pseudomonadota;c__Gammaproteobacteria;o__Burkholderiales;f__Burkholderiaceae;g__Undibacterium;s__Undibacterium	84	155	173	146	76	30	77	166	96	96	143	124	97	60	255	198	77	142	126	174
d__Bacteria;p__Pseudomonadota;c__Gammaproteobacteria;o__Burkholderiales;f__Burkholderiaceae_B;g__Limnohabitans_A;s__Limnohabitans_A	24	172	53	47	42	12	30	89	98	32	69	87	28	33	112	87	36	70	62	79
d__Bacteria;p__Bacteroidota;c__Bacteroidia;o__Flavobacteriales;f__Weeksellaceae;__;__	15	49	23	31	277	45	45	111	67	64	52	68	145	109	68	43	83	91	57	67
d__Bacteria;p__Bacteroidota;c__Bacteroidia;o__Chitinophagales;f__Chitinophagaceae;g__JAAFHG01;s__JAAFHG01	15	17	4	12	32	9	15	43	30	26	35	26	33	22	39	30	34	34	37	40
d__Bacteria;p__Bacillota_A;c__Clostridia;o__Oscillospirales;f__Acutalibacteraceae;g__Ruminococcus_E;s__Ruminococcus_E	67	61	22	32	89	61	62	71	87	54	49	50	96	110	60	71	74	117	33	36
d__Bacteria;p__Bacillota_A;c__Clostridia;o__Oscillospirales;f__Ruminococcaceae;g__Ruminococcus_C;s__Ruminococcus_C	56	53	33	34	28	24	23	39	32	30	42	27	5	39	44	30	32	50	28	23
d__Bacteria;p__Fusobacteriota;c__Fusobacteriia;o__Fusobacteriales;f__Leptotrichiaceae;g__Streptobacillus;s__Streptobacillus	5	5	3	2	38	6	3	13	12	12	8	9	12	6	4	10	24	27	10	16
d__Bacteria;p__Actinomycetota;c__Actinomycetia;o__Actinomycetales;f__Dermatophilaceae;__;__	41	95	40	58	31	19	18	19	55	36	29	28	57	82	49	82	32	67	22	24
d__Bacteria;p__Bacillota_A;c__Clostridia;o__Lachnospirales;f__Lachnospiraceae;g__Butyrivibrio;s__Butyrivibrio	20	18	26	15	34	30	14	16	17	22	21	18	13	25	17	27	23	37	24	32
d__Bacteria;p__Pseudomonadota;c__Alphaproteobacteria;o__Sphingomonadales;f__Sphingomonadaceae;g__Aquisediminimonas;s__Aquisediminimonas	29	60	37	23	45	19	22	50	47	36	27	21	55	54	33	17	35	61	21	35
d__Bacteria;p__Pseudomonadota;c__Gammaproteobacteria;o__Burkholderiales;f__Burkholderiaceae_B;g__Comamonas;s__Comamonas	48	86	50	45	77	19	59	72	74	52	80	80	101	56	175	133	80	113	75	104
d__Bacteria;p__Bacteroidota;c__Bacteroidia;o__AKYH767;f__B-17BO;g__UBA4416;s__UBA4416	20	53	54	76	67	26	92	123	83	50	146	100	49	60	120	95	199	109	146	133
d__Bacteria;p__Pseudomonadota;c__Alphaproteobacteria;o__Caulobacterales;f__Caulobacteraceae;g__Caulobacter;s__Caulobacter	9	27	2	4	17	16	12	22	25	10	25	5	20	31	21	19	17	25	10	17
d__Bacteria;p__Bacillota_A;c__Clostridia;o__Oscillospirales;f__Oscillospiraceae;g__UBA2658;s__UBA2658	30	39	25	38	29	17	23	32	28	33	31	33	24	34	35	30	34	32	21	30
d__Bacteria;p__Bacillota_A;c__Clostridia;o__Saccharofermentanales;f__Saccharofermentanaceae;g__Saccharofermentans;s__Saccharofermentans	30	26	17	22	46	15	17	59	36	27	41	33	25	58	37	38	36	50	26	28
d__Bacteria;p__Pseudomonadota;c__Gammaproteobacteria;o__Burkholderiales;f__Neisseriaceae;g__JALJZY01;s__JALJZY01	18	45	15	21	67	27	16	31	38	26	23	25	86	85	41	32	43	120	19	30
d__Bacteria;p__Pseudomonadota;c__Gammaproteobacteria;o__Xanthomonadales;f__Xanthomonadaceae;g__Arenimonas;s__Arenimonas	106	117	87	121	101	48	56	107	181	103	94	73	127	141	118	123	99	160	86	103
d__Bacteria;p__Pseudomonadota;c__Alphaproteobacteria;o__Rhizobiales;f__Beijerinckiaceae;g__Bosea;s__Bosea	27	54	11	21	64	26	34	42	55	36	29	25	57	61	44	35	45	78	24	18
d__Bacteria;p__Bacillota_C;c__Negativicutes;o__Acidaminococcales;f__Acidaminococcaceae;g__Phascolarctobacterium;s__Phascolarctobacterium	62	91	30	38	98	47	38	75	58	46	46	53	29	90	93	52	49	79	53	50
d__Bacteria;p__Bacillota_A;c__Clostridia;o__Lachnospirales;f__Lachnospiraceae;g__Anaerostipes;s__Anaerostipes	27	67	26	24	26	9	12	16	32	23	37	26	24	52	45	52	28	49	30	19
d__Bacteria;p__Bacillota_A;c__Clostridia;o__Saccharofermentanales;f__DTU023;g__SFGY01;s__SFGY01	15	35	14	23	14	12	6	19	12	13	17	11	7	20	18	14	30	30	7	15
d__Bacteria;p__Bacteroidota;c__Bacteroidia;o__Bacteroidales;f__Bacteroidaceae;g__Phocaeicola;s__Phocaeicola	28	13	17	31	69	37	110	191	81	54	146	144	27	28	163	140	67	120	154	149
d__Bacteria;p__Pseudomonadota;c__Alphaproteobacteria;o__Rhizobiales;f__Devosiaceae;g__Devosia_A;s__Devosia_A	35	55	13	12	16	6	12	32	24	18	24	18	11	24	19	33	37	28	7	8
d__Bacteria;p__Pseudomonadota;c__Alphaproteobacteria;o__Sphingomonadales;f__Sphingomonadaceae;g__Sphingomonas_O;s__Sphingomonas_O	9	7	7	12	19	10	9	19	27	14	10	2	37	25	4	12	12	27	15	9
d__Bacteria;p__Bacteroidota;c__Bacteroidia;o__Bacteroidales;__;__;__	24	17	70	67	45	11	49	73	52	35	80	71	29	31	131	104	46	74	98	91
d__Bacteria;p__Pseudomonadota;c__Gammaproteobacteria;o__Burkholderiales;f__Rhodocyclaceae;g__Azonexus;s__Azonexus	132	190	137	131	124	42	142	233	190	122	162	130	151	162	272	222	152	258	169	167
d__Bacteria;p__Pseudomonadota;c__Gammaproteobacteria;o__Pseudomonadales;f__Cellvibrionaceae;g__Cellvibrio;s__Cellvibrio	32	56	188	175	18	12	57	64	25	40	101	57	13	31	134	97	35	75	77	98
d__Bacteria;p__Bacillota_A;c__Clostridia;o__Oscillospirales;f__Oscillospiraceae;g__CAG-103;s__CAG-103	26	30	13	15	29	15	20	38	19	12	19	16	5	27	17	21	20	28	15	15
d__Bacteria;p__Pseudomonadota;c__Gammaproteobacteria;o__Berkiellales;f__Berkiellaceae;__;__	19	22	28	17	31	11	13	56	33	24	32	39	35	50	44	37	23	46	45	44
d__Bacteria;p__Bacillota_A;c__Clostridia;o__Oscillospirales;f__Ruminococcaceae;__;__	32	51	26	32	31	19	33	45	36	21	37	51	13	41	43	48	26	45	41	44
d__Bacteria;p__Bacillota_A;c__Clostridia;o__Lachnospirales;f__Lachnospiraceae;g__Mediterraneibacter;s__Mediterraneibacter	35	49	21	27	29	19	17	39	49	46	34	36	20	72	28	39	41	52	31	21
d__Bacteria;p__Patescibacteria;c__Saccharimonadia;o__Saccharimonadales;f__Nanogingivalaceae;g__Nanogingivalis;s__Nanogingivalis	19	27	3	9	33	25	15	21	35	35	28	28	30	35	36	29	48	41	24	24
d__Bacteria;p__Bacteroidota;c__Bacteroidia;o__Cytophagales;f__Cytophagaceae;g__Cytophaga;s__Cytophaga	2	4	16	28	4	4	19	38	5	5	47	24	2	4	58	31	5	5	28	46
d__Bacteria;p__Bacillota_A;c__Clostridia;o__Oscillospirales;f__Acutalibacteraceae;g__Fimenecus;s__Fimenecus	11	22	11	7	13	12	5	19	25	8	12	12	4	13	16	6	12	17	11	11
d__Bacteria;p__Bacillota_A;c__Clostridia;o__Peptostreptococcales;f__Peptostreptococcaceae;g__Terrisporobacter;s__Terrisporobacter	18	38	27	22	13	4	5	5	15	13	18	19	5	23	27	26	23	21	18	18
d__Bacteria;p__Pseudomonadota;c__Gammaproteobacteria;o__Burkholderiales;f__Burkholderiaceae;g__Polynucleobacter;s__Polynucleobacter	36	52	51	55	45	16	38	49	64	61	40	53	70	67	87	64	57	82	67	51
d__Bacteria;p__Verrucomicrobiota;c__Verrucomicrobiae;o__Verrucomicrobiales;f__V1-33;g__V1-33;s__V1-33	125	190	56	44	99	33	55	96	177	62	53	30	29	119	48	47	73	109	34	62
d__Bacteria;p__Bacteroidota;c__Bacteroidia;o__Flavobacteriales;f__Weeksellaceae;g__Empedobacter;s__Empedobacter	14	12	12	22	84	13	23	30	27	21	24	8	21	34	15	23	33	50	15	18
d__Bacteria;p__Bacillota_A;c__Clostridia;o__Oscillospirales;f__Acutalibacteraceae;g__CAG-217;s__CAG-217	12	17	11	16	19	8	9	12	11	10	17	7	5	17	9	16	11	19	8	12
d__Archaea;p__Methanobacteriota;c__Methanobacteria;o__Methanobacteriales;f__Methanobacteriaceae;g__Methanosphaera;s__Methanosphaera	7	4	8	9	9	6	11	10	14	17	8	10	2	9	21	19	17	26	6	6
d__Bacteria;p__Bacteroidota;c__Bacteroidia;o__NS11-12g;f__UBA955;g__JABMMZ01;s__JABMMZ01	3	2	12	16	6	5	19	36	20	11	40	25	5	2	38	35	16	18	36	21
d__Bacteria;p__Synergistota;c__Synergistia;o__Synergistales;f__Synergistaceae;__;__	50	65	16	11	35	15	12	17	19	17	17	15	6	17	30	27	15	30	18	14
d__Bacteria;p__Bacillota;c__Bacilli;o__Lactobacillales;f__Enterococcaceae;g__Enterococcus_I;s__Enterococcus_I	13	11	3	16	48	24	12	13	22	35	24	18	29	60	31	31	19	67	27	24
d__Bacteria;p__Bacillota_A;c__Clostridia;o__Lachnospirales;f__Lachnospiraceae;__;__	96	122	132	99	154	111	116	143	182	102	132	125	89	197	150	158	135	159	128	123
d__Bacteria;p__Bacillota_C;c__Negativicutes;o__Acidaminococcales;f__Succinispiraceae;g__Succinispira;s__Succinispira	42	45	16	29	54	18	18	53	44	33	24	25	19	35	51	30	41	48	24	48
d__Bacteria;p__Pseudomonadota;c__Gammaproteobacteria;o__Diplorickettsiales;f__Diplorickettsiaceae;g__Aquirickettsiella;s__Aquirickettsiella	25	22	9	18	71	29	28	35	97	67	36	33	81	123	27	29	120	121	36	56
d__Bacteria;p__Bacillota;c__Bacilli;o__Lactobacillales;f__Streptococcaceae;g__Lactococcus_A;s__Lactococcus_A	17	46	17	22	172	35	26	48	59	30	34	35	28	74	44	31	37	64	14	19
d__Archaea;p__Methanobacteriota;c__Methanobacteria;o__Methanobacteriales;f__Methanobacteriaceae;g__UBA412;s__UBA412	8	6	3	11	7	5	7	0	22	10	9	18	4	17	12	13	18	14	2	4
d__Bacteria;p__Bacillota_A;c__Clostridia;o__Peptostreptococcales;f__Anaerovoracaceae;g__PHAE01;s__PHAE01	34	47	38	23	35	18	9	29	29	23	17	20	9	32	46	44	34	35	21	31
d__Bacteria;p__Pseudomonadota;c__Gammaproteobacteria;o__Pseudomonadales;f__Pseudomonadaceae;g__Pseudomonas_E;s__Pseudomonas_E	55	38	41	39	46	12	20	57	38	20	67	46	48	19	75	81	27	47	56	67
d__Bacteria;p__Bdellovibrionota;c__Bdellovibrionia;o__Bdellovibrionales;f__Bdellovibrionaceae;g__Pseudobdellovibrio;s__Pseudobdellovibrio	26	90	59	55	50	21	54	118	39	40	121	74	12	27	100	73	63	70	74	102
d__Bacteria;p__Pseudomonadota;c__Alphaproteobacteria;o__Caedimonadales;f__Caedimonadaceae;g__Paracaedimonas;s__Paracaedimonas	5	12	55	59	4	1	11	21	5	3	29	28	4	9	29	32	4	3	30	23
d__Bacteria;p__Bacillota_A;c__Clostridia;o__Oscillospirales;f__Oscillospiraceae;g__Vescimonas;s__Vescimonas	61	98	23	15	48	31	36	48	42	35	32	32	29	67	22	34	51	48	29	28
d__Bacteria;p__Bacillota_A;c__Clostridia;o__Lachnospirales;f__Lachnospiraceae;g__Bariatricus;s__Bariatricus	12	16	6	4	18	10	4	9	19	13	20	5	5	26	15	13	21	24	4	6
d__Bacteria;p__Pseudomonadota;c__Gammaproteobacteria;o__Pseudomonadales;f__Pseudomonadaceae;g__Pseudomonas_F;s__Pseudomonas_F	19	19	51	39	29	5	16	16	19	11	24	35	22	21	44	35	17	36	24	16
d__Bacteria;p__Bacteroidota;c__Bacteroidia;o__Flavobacteriales;f__Weeksellaceae;g__Epilithonimonas;s__Epilithonimonas	4	7	8	10	25	8	14	19	22	20	7	11	18	25	35	13	18	31	13	11
d__Bacteria;p__Bacillota_A;c__Clostridia;o__Oscillospirales;f__Ruminococcaceae;g__Faeciplasma;s__Faeciplasma	8	13	4	4	11	5	6	9	12	10	11	8	18	10	12	7	8	15	5	5
d__Bacteria;p__Bacteroidota;c__Bacteroidia;o__Bacteroidales;f__Prolixibacteraceae;g__UBA6024;s__UBA6024	10	16	23	31	14	4	40	60	24	14	52	51	22	28	62	82	31	47	84	62
d__Bacteria;p__Pseudomonadota;c__Alphaproteobacteria;o__UBA6184;f__UBA6184;g__UBA6184;s__UBA6184	3	1	14	20	2	2	13	40	10	5	23	27	9	3	29	32	5	4	21	29
d__Bacteria;p__Pseudomonadota;c__Gammaproteobacteria;o__Burkholderiales;f__Aquaspirillaceae;g__Rivicola;s__Rivicola	30	20	54	78	38	22	45	93	61	47	71	95	22	28	119	124	37	63	67	59
d__Bacteria;p__Bacteroidota;c__Bacteroidia;o__Cytophagales;f__Spirosomaceae;g__Runella;s__Runella	20	33	7	24	66	30	25	40	45	27	34	23	21	32	29	20	38	52	22	41
d__Bacteria;p__Bacteroidota;c__Bacteroidia;o__Chitinophagales;f__Saprospiraceae;g__OLB9;s__OLB9	16	10	5	1	28	9	9	18	18	17	9	11	10	26	4	7	28	24	8	14
d__Bacteria;p__Pseudomonadota;c__Gammaproteobacteria;__;__;__;__	141	153	283	410	260	174	256	341	336	202	263	297	182	302	384	382	252	275	335	361
d__Bacteria;p__Actinomycetota;c__Actinomycetia;o__Actinomycetales;f__Dermatophilaceae;g__Tetrasphaera_A;s__Tetrasphaera_A	12	33	6	13	23	6	7	5	8	11	8	9	11	21	16	14	11	13	4	6
d__Bacteria;p__Pseudomonadota;c__Alphaproteobacteria;o__Sphingomonadales;f__Sphingomonadaceae;g__Sphingorhabdus_B;s__Sphingorhabdus_B	27	35	16	11	43	17	17	37	43	36	30	20	47	52	31	24	42	51	29	24
d__Bacteria;p__Bacteroidota;c__Bacteroidia;o__Bacteroidales;f__Paludibacteraceae;g__UPXZ01;s__UPXZ01	8	11	5	19	43	13	26	31	50	30	18	15	19	43	29	24	54	54	26	24
d__Bacteria;p__Actinomycetota;c__Actinomycetia;o__Actinomycetales;f__Microbacteriaceae;g__Leucobacter;s__Leucobacter	56	153	26	27	33	5	9	7	71	36	39	45	81	101	54	63	89	115	31	23
d__Bacteria;p__Bacteroidota;c__Bacteroidia;o__Cytophagales;f__Spirosomaceae;g__Leadbetterella;s__Leadbetterella	56	98	38	34	132	75	52	118	162	64	97	69	81	100	46	71	134	157	99	75
d__Bacteria;p__Bacillota_C;c__Negativicutes;o__Selenomonadales;f__Massilibacillaceae;g__Massilibacillus;s__Massilibacillus	14	24	8	3	18	11	13	24	18	7	27	18	6	15	23	23	20	30	17	16
d__Bacteria;p__Bacillota_A;c__Clostridia;o__Oscillospirales;f__Oscillospiraceae;g__Pseudoflavonifractor;s__Pseudoflavonifractor	12	15	6	6	10	4	6	13	16	7	7	6	0	12	13	10	11	16	3	8
d__Bacteria;p__Pseudomonadota;c__Gammaproteobacteria;o__Burkholderiales;f__Burkholderiaceae;g__Formosimonas;s__Formosimonas	39	20	7	21	67	28	21	49	52	25	21	18	80	86	42	20	48	45	20	20
d__Bacteria;p__Bacteroidota;c__Bacteroidia;o__Bacteroidales;f__Marinilabiliaceae;g__Alkaliflexus;s__Alkaliflexus	11	11	26	27	18	18	39	33	34	15	25	18	23	23	41	53	29	44	28	38
d__Bacteria;p__Patescibacteria;c__Saccharimonadia;o__Saccharimonadales;f__UBA1547;g__Microsaccharimonas;s__Microsaccharimonas	11	31	15	11	40	22	5	24	40	20	16	17	23	26	67	29	26	27	25	24
d__Bacteria;p__Bacteroidota;c__Bacteroidia;o__Cytophagales;__;__;__	5	16	41	36	10	6	23	46	14	10	35	39	7	8	46	44	8	15	42	46
d__Bacteria;p__Myxococcota;c__UBA727;o__UBA727;f__VGSZ01;g__VGSZ01;s__VGSZ01	19	28	30	63	9	4	26	48	28	24	69	49	11	25	54	41	33	26	95	42
d__Bacteria;p__Bacillota_A;c__Clostridia;o__Clostridiales;f__Clostridiaceae;g__Proteiniclasticum;s__Proteiniclasticum	13	26	8	7	10	9	5	19	22	11	7	13	14	23	13	10	15	24	8	11
d__Bacteria;p__Pseudomonadota;c__Gammaproteobacteria;o__Burkholderiales;f__Burkholderiaceae_B;g__Pelomonas;s__Pelomonas	19	44	60	45	24	6	18	51	22	16	72	41	22	8	61	65	37	39	50	42
d__Bacteria;p__Pseudomonadota;c__Gammaproteobacteria;o__Burkholderiales;f__Burkholderiaceae_B;g__Ottowia;s__Ottowia	43	51	20	38	48	34	29	46	66	45	42	50	39	63	54	52	67	82	32	39
d__Bacteria;p__Bacteroidota;c__Bacteroidia;o__Bacteroidales;f__Paludibacteraceae;g__JAAYPI01;s__JAAYPI01	2	3	13	6	19	4	7	22	15	9	14	18	8	11	23	23	8	19	26	29
d__Bacteria;p__Desulfobacterota;c__Desulfovibrionia;o__Desulfovibrionales;f__Desulfovibrionaceae;g__Desulfovibrio;s__Desulfovibrio	47	50	15	20	47	27	24	33	27	26	27	25	13	38	39	26	27	49	26	27
d__Bacteria;p__Myxococcota;c__Polyangia;o__Haliangiales;f__Haliangiaceae;__;__	31	24	9	10	13	19	7	19	7	11	12	10	8	10	15	20	22	29	10	11
d__Bacteria;p__Bacillota_A;c__Clostridia;o__Peptostreptococcales;f__Acidaminobacteraceae;g__Fusibacter_C;s__Fusibacter_C	28	34	29	46	31	25	18	60	30	29	22	33	5	15	58	63	37	51	36	31
d__Bacteria;p__Bacillota_A;c__Clostridia;o__Saccharofermentanales;f__Saccharofermentanaceae;g__Firm-16;s__Firm-16	6	17	6	13	8	8	4	25	20	9	12	14	9	17	19	16	13	18	15	2
d__Bacteria;p__Bdellovibrionota;c__Bdellovibrionia;o__Bdellovibrionales;f__Bdellovibrionaceae;g__Bdellovibrio;s__Bdellovibrio	8	15	46	40	11	4	29	39	18	10	34	43	4	9	49	56	13	19	31	39
d__Bacteria;p__Actinomycetota;c__Actinomycetia;o__Actinomycetales;f__Cellulomonadaceae;g__Flavimobilis;s__Flavimobilis	15	42	10	10	8	7	7	9	13	12	15	15	25	19	17	24	21	21	5	13
d__Bacteria;p__Verrucomicrobiota;c__Verrucomicrobiae;o__Pedosphaerales;f__UBA9464;g__CAILNN01;s__CAILNN01	0	0	28	34	0	1	20	38	0	0	32	40	0	0	58	43	0	0	51	34
d__Bacteria;p__Pseudomonadota;c__Alphaproteobacteria;o__Rhizobiales;f__Rhizobiaceae;__;__	76	127	39	48	103	78	51	79	103	93	73	39	115	160	74	91	90	130	38	54
d__Bacteria;p__Pseudomonadota;c__Gammaproteobacteria;o__Enterobacterales;f__Enterobacteriaceae;g__Escherichia;s__Escherichia	19	11	8	19	17	3	7	14	12	7	26	16	6	11	32	18	10	17	12	26
d__Bacteria;p__Actinomycetota;c__Actinomycetia;o__Actinomycetales;f__Actinomycetaceae;g__Scrofimicrobium;s__Scrofimicrobium	39	90	38	35	35	34	24	25	75	66	50	35	52	149	62	102	86	85	37	25
d__Bacteria;p__Actinomycetota;c__Actinomycetia;o__Mycobacteriales;f__Nakamurellaceae;g__Nakamurella;s__Nakamurella	14	60	21	50	9	2	11	10	26	15	15	16	13	29	29	36	19	21	10	6
d__Bacteria;p__Bacillota_A;c__Clostridia;o__Lachnospirales;f__Lachnospiraceae;g__Anaerobutyricum;s__Anaerobutyricum	21	34	10	15	22	9	15	28	31	22	16	18	12	33	27	32	30	43	15	14
d__Bacteria;p__Bacteroidota;c__Bacteroidia;__;__;__;__	13	53	102	123	31	20	65	104	51	41	93	123	10	26	121	126	32	61	117	119
d__Bacteria;p__Bacillota_A;c__Clostridia;o__UBA1381;f__UBA1381;g__CAG-41;s__CAG-41	4	18	9	5	7	3	5	4	6	5	8	4	9	10	16	11	9	9	4	8
d__Bacteria;p__Bacteroidota;c__Bacteroidia;o__Bacteroidales;f__ZOR0009;g__Acetobacteroides;s__Acetobacteroides	3	5	36	49	12	5	27	29	8	9	40	35	3	14	52	47	8	11	45	32
d__Bacteria;p__Bacteroidota;c__Bacteroidia;o__Bacteroidales;f__Bacteroidaceae;g__Bacteroides_G;s__Bacteroides_G	2	2	6	5	19	5	25	46	22	18	24	34	7	8	28	20	20	25	24	24
d__Bacteria;p__Pseudomonadota;c__Gammaproteobacteria;o__Enterobacterales_A;f__Aeromonadaceae;g__Aeromonas;s__Aeromonas	47	68	49	69	131	41	67	129	98	74	85	98	84	86	129	114	76	128	104	95
d__Bacteria;p__Bacillota_A;c__Clostridia;o__Lachnospirales;f__Lachnospiraceae;g__Dorea;s__Dorea	5	13	4	1	7	2	1	4	3	4	5	8	12	12	3	5	8	8	7	1
d__Bacteria;p__Bacillota_A;c__Clostridia;o__Oscillospirales;f__Ruminococcaceae;g__Ruminococcus_D;s__Ruminococcus_D	18	23	19	14	8	18	6	17	18	15	22	17	9	10	13	16	13	25	8	7
d__Bacteria;p__Bacteroidota;c__Bacteroidia;o__Bacteroidales;f__Bacteroidaceae;g__Bacteroides;s__Bacteroides	11	11	10	9	65	17	48	61	42	37	66	73	17	25	78	72	53	69	68	81
d__Bacteria;p__Bacillota;c__Bacilli;o__Haloplasmatales;f__Turicibacteraceae;g__Turicibacter;s__Turicibacter	10	21	16	27	17	5	9	10	23	25	18	16	12	23	26	24	11	39	16	20
d__Bacteria;p__Bacillota_A;c__Clostridia;o__Lachnospirales;f__Lachnospiraceae;g__Roseburia;s__Roseburia	18	11	12	6	12	8	10	15	9	8	7	13	3	12	16	13	9	12	4	16
d__Bacteria;p__Actinomycetota;c__Actinomycetia;o__Actinomycetales;f__Microbacteriaceae;g__Rhodoluna;s__Rhodoluna	13	24	17	9	24	10	7	10	29	10	20	17	10	21	7	14	18	21	5	11
d__Bacteria;p__Bdellovibrionota;c__Bacteriovoracia;o__Bacteriovoracales;f__Bacteriovoracaceae;g__Bacteriovorax;s__Bacteriovorax	35	58	138	137	74	55	89	143	62	54	161	156	41	53	194	170	79	91	136	180
d__Bacteria;p__Bacillota_A;c__Clostridia;o__TANB77;f__CAG-508;g__CAG-273;s__CAG-273	9	5	13	12	15	10	1	8	10	7	10	8	5	10	14	16	12	18	10	21
d__Bacteria;p__Bacillota_A;c__Clostridia;o__Tissierellales;f__Peptoniphilaceae;g__JAEZWM01;s__JAEZWM01	12	18	14	17	11	1	2	3	23	11	14	10	7	15	16	17	20	17	6	1
d__Bacteria;p__Pseudomonadota;c__Gammaproteobacteria;o__Xanthomonadales;f__Xanthomonadaceae;g__Pseudoxanthomonas_A;s__Pseudoxanthomonas_A	28	29	15	8	13	5	8	14	14	22	17	19	26	31	25	27	16	29	19	15
d__Bacteria;p__Pseudomonadota;c__Alphaproteobacteria;o__Sphingomonadales;f__Sphingomonadaceae;__;__	30	52	33	61	91	64	43	90	137	77	74	58	133	190	90	63	76	117	84	49
d__Bacteria;p__Bacillota_A;c__Clostridia;o__Lachnospirales;f__Lachnospiraceae;g__KLE1615;s__KLE1615	7	12	8	6	6	3	5	7	14	8	18	9	5	12	5	5	10	11	10	4
d__Bacteria;p__Bacteroidota;c__Bacteroidia;o__Cytophagales;f__Spirosomaceae;__;__	10	17	32	41	71	27	62	108	78	42	50	60	24	32	78	79	46	50	93	95
d__Bacteria;p__Pseudomonadota;c__Gammaproteobacteria;o__Xanthomonadales;f__Xanthomonadaceae;g__Thermomonas;s__Thermomonas	39	45	13	28	46	24	20	44	87	46	24	29	111	61	46	38	52	90	41	36
d__Bacteria;p__Bdellovibrionota;c__Bacteriovoracia;o__Bacteriovoracales;f__Bacteriovoracaceae;g__UBA4096;s__UBA4096	12	13	43	67	32	18	49	57	35	31	62	50	14	22	69	42	28	33	55	67
d__Bacteria;p__Bacillota_A;c__Clostridia;o__Oscillospirales;f__Butyricicoccaceae;g__Agathobaculum;s__Agathobaculum	14	13	10	10	9	7	8	5	9	11	2	9	6	8	6	12	9	12	1	4
d__Bacteria;p__Pseudomonadota;c__Alphaproteobacteria;o__Rhizobiales;f__Beijerinckiaceae;g__Rhabdaerophilum;s__Rhabdaerophilum	21	37	6	11	30	16	15	21	14	23	14	10	15	33	17	15	28	39	9	19
d__Bacteria;p__Bacteroidota;c__Bacteroidia;o__Cytophagales;f__Bernardetiaceae;g__RDZD01;s__RDZD01	1	0	4	4	3	5	5	23	14	8	6	8	1	4	7	14	8	6	12	15
d__Bacteria;p__Cyanobacteriota;c__Cyanobacteriia;o__Cyanobacteriales;f__Xenococcaceae;g__Waterburya;s__Waterburya	4	10	12	14	6	2	1	8	12	6	9	1	15	2	19	6	9	10	7	7
d__Bacteria;p__Bacillota_C;c__Negativicutes;o__Selenomonadales;f__Selenomonadaceae;g__Megamonas;s__Megamonas	11	13	12	5	19	8	12	17	30	6	18	30	12	20	30	22	6	17	15	28
d__Bacteria;p__Verrucomicrobiota;c__Verrucomicrobiae;o__Verrucomicrobiales;f__Akkermansiaceae;g__Luteolibacter;s__Luteolibacter	152	211	27	83	126	72	86	138	211	148	110	86	92	222	107	112	110	147	84	80
d__Bacteria;p__Pseudomonadota;c__Alphaproteobacteria;o__Rhizobiales;f__Xanthobacteraceae;g__Ancylobacter;s__Ancylobacter	9	23	3	5	14	6	7	5	12	9	17	16	10	18	13	20	18	14	4	7
d__Bacteria;p__Cyanobacteriota;c__Vampirovibrionia;o__Gastranaerophilales;f__Gastranaerophilaceae;__;__	3	2	30	25	4	1	21	17	12	4	15	20	1	3	35	26	10	6	20	24
d__Bacteria;p__Pseudomonadota;c__Gammaproteobacteria;o__Burkholderiales;f__Burkholderiaceae_B;g__Limnohabitans;s__Limnohabitans	2	8	32	17	6	2	20	29	14	6	17	20	5	6	34	26	4	11	29	22
d__Bacteria;p__Bacteroidota;c__Bacteroidia;o__Bacteroidales;f__Rikenellaceae;g__Alistipes;s__Alistipes	22	16	19	11	34	11	13	28	18	13	26	20	8	9	38	40	13	25	27	44
d__Bacteria;p__Cyanobacteriota;c__Vampirovibrionia;o__Gastranaerophilales;f__Gastranaerophilaceae;g__UMGS1585;s__UMGS1585	2	0	16	26	2	0	11	11	2	3	13	16	0	2	21	21	1	0	8	21
d__Bacteria;p__Pseudomonadota;c__Gammaproteobacteria;o__Burkholderiales;f__Burkholderiaceae;g__Hydromonas;s__Hydromonas	33	23	10	20	52	16	12	36	28	29	15	12	96	52	17	15	36	58	12	18
d__Bacteria;p__Bacteroidota;c__Bacteroidia;o__Bacteroidales;f__UBA932;g__Bact-08;s__Bact-08	4	6	2	10	25	5	19	23	14	8	8	16	3	5	14	20	17	19	12	11
d__Bacteria;p__Pseudomonadota;c__Gammaproteobacteria;o__Legionellales;f__Legionellaceae;g__Legionella_C;s__Legionella_C	8	15	9	6	8	1	2	10	11	16	10	9	8	6	12	14	13	22	5	11
d__Bacteria;p__Patescibacteria;c__Saccharimonadia;o__Saccharimonadales;f__UBA1547_A;g__2011-GWC2-44-17;s__2011-GWC2-44-17	4	2	2	0	27	9	6	9	10	7	4	11	3	24	14	9	9	15	6	5
d__Bacteria;p__Bacteroidota;c__Bacteroidia;o__Chitinophagales;f__Saprospiraceae;g__Haliscomenobacter;s__Haliscomenobacter	6	4	2	0	13	3	6	5	12	7	6	8	5	8	10	11	6	11	6	5
d__Bacteria;p__Bacillota_A;c__Clostridia;o__Clostridiales;__;__;__	3	5	2	4	9	4	2	5	3	8	2	3	0	6	10	4	3	8	4	9
d__Bacteria;p__Pseudomonadota;c__Gammaproteobacteria;o__Pseudomonadales;f__Moraxellaceae;g__Aquirhabdus;s__Aquirhabdus	7	14	13	22	20	10	17	14	30	18	17	23	19	16	17	17	7	39	7	18
d__Bacteria;p__Actinomycetota;c__Actinomycetia;o__Mycobacteriales;f__Mycobacteriaceae;g__Gordonia;s__Gordonia	35	170	45	44	13	5	10	17	40	26	36	24	17	70	53	53	46	45	24	31
d__Bacteria;p__Pseudomonadota;c__Gammaproteobacteria;o__Burkholderiales;f__Burkholderiaceae_B;g__JAABQG01;s__JAABQG01	22	41	14	23	50	9	22	35	54	38	28	49	29	25	39	40	45	79	39	47
d__Bacteria;p__Bacteroidota;c__Bacteroidia;o__NS11-12g;f__UKL13-3;g__UBA6183;s__UBA6183	0	4	6	15	1	0	7	16	3	2	24	16	0	1	13	27	6	1	23	15
d__Bacteria;p__Patescibacteria;c__Saccharimonadia;o__Saccharimonadales;f__Saccharimonadaceae;g__Saccharimonas;s__Saccharimonas	13	25	9	11	46	16	12	38	53	37	13	21	17	42	20	42	40	43	26	28
d__Bacteria;p__Pseudomonadota;c__Gammaproteobacteria;o__Burkholderiales;f__Rhodocyclaceae;__;__	54	66	51	82	72	38	57	70	97	68	73	78	105	136	100	84	55	88	85	68
d__Bacteria;p__Bacillota_C;c__Negativicutes;o__Sporomusales;f__UPPP01;g__Lucifera;s__Lucifera	14	26	8	6	15	12	9	15	20	18	9	10	6	19	14	12	14	20	7	9
d__Bacteria;p__Actinomycetota;c__Actinomycetia;o__Actinomycetales;f__Dermatophilaceae;g__Ornithinibacter;s__Ornithinibacter	12	35	3	8	14	8	3	9	11	15	20	5	14	37	18	25	14	15	2	7
d__Bacteria;p__Pseudomonadota;c__Gammaproteobacteria;o__Burkholderiales;f__Casimicrobiaceae;g__Casimicrobium;s__Casimicrobium	18	19	2	8	19	6	9	17	38	10	5	5	44	26	13	14	21	24	12	14
d__Bacteria;p__Bacillota_A;c__Clostridia;o__Lachnospirales;f__Lachnospiraceae;g__Oliverpabstia;s__Oliverpabstia	17	9	5	3	6	8	2	7	14	8	12	5	9	19	8	9	12	15	3	3
d__Bacteria;p__Bacillota_A;c__Clostridia;o__Clostridiales;f__Clostridiaceae;g__Clostridium_AT;s__Clostridium_AT	8	11	20	8	0	2	2	11	6	1	9	5	0	1	15	12	1	3	7	7
d__Bacteria;p__Bacteroidota;c__Bacteroidia;o__Chitinophagales;f__JADIYW01;g__JADJSS01;s__JADJSS01	2	7	5	8	19	2	6	19	12	12	6	12	7	12	13	10	31	23	18	13
d__Bacteria;p__Bacillota_A;c__Clostridia;o__TANB77;f__CAG-508;g__CAG-793;s__CAG-793	4	9	8	6	11	12	5	12	10	10	7	7	10	17	6	19	15	23	3	8
d__Bacteria;p__Bacteroidota;c__Bacteroidia;o__Bacteroidales;f__P3;g__UBA10566;s__UBA10566	0	3	3	9	12	6	14	13	6	5	18	11	5	2	14	19	13	16	14	15
d__Bacteria;p__Bacillota_A;c__Clostridia;o__Christensenellales;f__CAG-74;g__SFMI01;s__SFMI01	5	13	3	10	7	3	2	6	19	8	9	9	7	20	9	11	10	14	11	7
d__Bacteria;p__Pseudomonadota;c__Gammaproteobacteria;o__Burkholderiales;f__Ga0077523;g__Ga0077523;s__Ga0077523	7	13	10	15	4	4	15	27	12	9	16	8	0	8	15	18	4	17	13	24
d__Bacteria;p__Bacillota_A;c__Clostridia;o__Eubacteriales;f__Eubacteriaceae;g__Acetobacterium;s__Acetobacterium	19	17	15	13	26	15	2	16	28	27	19	18	14	52	23	19	28	36	6	9
d__Bacteria;p__Bacillota_A;c__Clostridia;o__Lachnospirales;f__Lachnospiraceae;g__Ruminococcus_B;s__Ruminococcus_B	3	8	0	5	9	3	2	2	7	9	7	7	3	6	6	3	5	7	1	2
d__Bacteria;p__Pseudomonadota;c__Gammaproteobacteria;o__Burkholderiales;f__Rhodocyclaceae;g__Propionivibrio;s__Propionivibrio	94	105	78	73	73	45	108	130	100	90	109	80	103	109	116	105	57	129	96	117
d__Bacteria;p__Actinomycetota;c__Actinomycetia;o__Actinomycetales;f__Microbacteriaceae;g__Pseudoclavibacter;s__Pseudoclavibacter	5	7	2	0	1	0	0	2	6	3	5	4	9	10	11	8	4	9	2	1
d__Bacteria;p__Bacillota;c__Bacilli;o__Lactobacillales;f__Enterococcaceae;g__Enterococcus_B;s__Enterococcus_B	1	5	3	0	5	1	1	4	5	5	3	8	10	8	3	5	5	7	0	6
d__Bacteria;p__Pseudomonadota;c__Alphaproteobacteria;o__Paracaedibacterales;f__CAITNM01;g__CAITNM01;s__CAITNM01	2	9	6	2	3	2	4	8	3	2	6	7	4	2	8	6	4	6	5	2
d__Bacteria;p__Pseudomonadota;c__Alphaproteobacteria;o__Rickettsiales;f__CAIJLX01;g__CAIJLX01;s__CAIJLX01	2	3	10	8	2	2	1	10	2	5	18	9	4	3	11	14	3	6	4	7
d__Bacteria;p__Bacteroidota;c__Bacteroidia;o__Bacteroidales;f__UBA932;g__Cryptobacteroides;s__Cryptobacteroides	6	12	26	27	17	8	25	39	15	19	37	42	7	7	34	48	12	14	42	45
d__Bacteria;p__Bacillota_C;c__Negativicutes;o__UBA1444;f__UBA1444;g__UBA1444;s__UBA1444	83	144	31	28	66	29	32	42	64	43	32	36	20	69	35	57	43	67	43	40
d__Bacteria;p__Bacillota_A;c__Clostridia;o__Clostridiales;f__Clostridiaceae;g__Clostridium_AM;s__Clostridium_AM	11	7	7	6	4	3	3	2	6	9	4	7	0	1	16	9	4	7	12	11
d__Bacteria;p__Pseudomonadota;c__Gammaproteobacteria;o__Legionellales;f__Legionellaceae;g__Legionella;s__Legionella	24	11	1	3	11	1	5	5	11	6	22	9	10	16	28	24	7	16	11	10
d__Bacteria;p__Patescibacteria;c__Saccharimonadia;o__Saccharimonadales;f__Nanoperiomorbaceae;g__GCA-016699895;s__GCA-016699895	12	15	9	6	22	9	12	20	26	25	18	19	3	35	24	17	18	29	21	12
d__Bacteria;p__Bacillota_A;c__Clostridia;o__Lachnospirales;f__Lachnospiraceae;g__CAG-603;s__CAG-603	3	11	7	2	3	4	3	7	4	3	3	4	1	8	12	4	5	5	1	4
d__Bacteria;p__Bacillota_A;c__Clostridia;o__Christensenellales;f__CAG-138;g__PeH17;s__PeH17	11	12	4	9	4	1	9	3	11	3	7	4	2	5	11	8	5	8	6	8
d__Bacteria;p__Campylobacterota;c__Campylobacteria;o__Campylobacterales;f__Sulfurospirillaceae;g__Sulfurospirillum;s__Sulfurospirillum	8	4	26	7	11	0	9	11	2	6	11	12	0	1	15	15	3	4	13	10
d__Bacteria;p__Deinococcota;c__Deinococci;o__Deinococcales;f__Deinococcaceae;g__Deinococcus_C;s__Deinococcus_C	3	12	21	11	10	10	1	13	22	6	11	10	8	3	15	13	12	19	5	10
d__Bacteria;p__Bacillota_C;c__Negativicutes;o__Acidaminococcales;f__Acidaminococcaceae;g__Acidaminococcus;s__Acidaminococcus	25	26	13	8	27	17	12	20	25	20	26	13	18	30	33	16	15	31	10	17
d__Bacteria;p__Bacteroidota;c__Bacteroidia;o__Chitinophagales;__;__;__	2	7	8	19	6	4	19	28	20	6	12	17	13	8	20	22	17	20	20	22
d__Bacteria;p__Actinomycetota;c__Actinomycetia;o__Mycobacteriales;f__Mycobacteriaceae;g__Rhodococcus;s__Rhodococcus	6	20	4	13	4	0	1	4	9	13	8	3	3	8	5	11	6	2	4	3
d__Bacteria;p__Pseudomonadota;c__Gammaproteobacteria;o__Burkholderiales;f__Burkholderiaceae_B;g__Inhella;s__Inhella	10	12	9	17	10	2	13	14	12	9	11	13	1	13	8	24	14	25	13	14
d__Bacteria;p__Cyanobacteriota;c__Cyanobacteriia;o__Cyanobacteriales;f__Microcoleaceae;g__Microcoleus;s__Microcoleus	63	10	4	1	2	2	2	5	2	6	4	6	4	2	1	7	2	4	3	3
d__Bacteria;p__Pseudomonadota;c__Alphaproteobacteria;o__Rhodobacterales;f__Rhodobacteraceae;g__JAAKGP01;s__JAAKGP01	13	22	6	6	27	13	2	21	26	12	20	6	20	27	8	13	21	28	3	2
d__Bacteria;p__Actinomycetota;c__Actinomycetia;o__Nanopelagicales;f__FW305-bin1;g__FW305-bin1;s__FW305-bin1	10	21	9	5	7	4	3	1	14	8	8	6	10	16	15	11	6	7	3	5
d__Bacteria;p__Pseudomonadota;c__Alphaproteobacteria;o__Caulobacterales;f__Caulobacteraceae;g__Brevundimonas;s__Brevundimonas	12	13	2	2	27	15	11	21	22	18	9	7	21	10	24	10	11	24	14	18
d__Bacteria;p__Bacteroidota;c__Bacteroidia;o__Chitinophagales;f__Chitinophagaceae;g__Sediminibacterium;s__Sediminibacterium	2	8	0	1	8	1	5	17	8	5	15	10	4	2	16	14	16	7	15	7
d__Bacteria;p__Bacillota_A;c__Clostridia;o__Peptostreptococcales;f__Anaerovoracaceae;g__Zhenpiania;s__Zhenpiania	5	5	2	4	9	2	1	11	4	5	7	5	2	10	4	5	10	12	4	5
d__Bacteria;p__Pseudomonadota;c__Gammaproteobacteria;o__Enterobacterales;f__Enterobacteriaceae;g__Cronobacter;s__Cronobacter	84	92	168	219	195	151	176	240	210	160	236	234	102	169	273	276	190	221	304	305
d__Bacteria;p__Cyanobacteriota;c__Sericytochromatia;o__UBA7694;f__UBA7694;g__GCA-2770975;s__GCA-2770975	8	5	0	5	3	3	3	3	8	1	2	3	16	2	7	4	5	10	4	1
d__Bacteria;p__Actinomycetota;c__Actinomycetia;o__Actinomycetales;f__Actinomycetaceae;g__KH17;s__KH17	4	7	2	3	4	3	4	0	1	2	5	5	5	6	4	8	4	4	1	2
d__Bacteria;p__Bacillota_A;c__Clostridia;o__Oscillospirales;f__Oscillospiraceae;g__ER4;s__ER4	8	8	5	4	15	3	4	5	6	4	5	4	1	4	8	2	5	4	5	7
d__Bacteria;p__Pseudomonadota;c__Alphaproteobacteria;o__Acetobacterales;f__Acetobacteraceae;g__Roseomonas_B;s__Roseomonas_B	9	24	24	13	20	5	11	22	19	16	19	9	15	28	16	19	12	21	13	10
d__Bacteria;p__Fusobacteriota;c__Fusobacteriia;o__Fusobacteriales;f__Leptotrichiaceae;g__Pseudoleptotrichia;s__Pseudoleptotrichia	0	8	1	1	8	3	4	9	2	2	2	1	0	3	4	2	5	13	3	4
d__Bacteria;p__Pseudomonadota;c__Alphaproteobacteria;o__Rhodobacterales;f__Rhodobacteraceae;g__Pseudogemmobacter;s__Pseudogemmobacter	2	8	1	2	7	4	2	4	3	10	0	2	1	5	3	2	4	4	1	0
d__Bacteria;p__Bacillota_C;c__Negativicutes;o__Veillonellales;f__Dialisteraceae;g__Dialister;s__Dialister	26	38	30	27	67	23	26	46	41	22	37	43	61	36	56	50	46	57	32	19
d__Bacteria;p__Actinomycetota;c__Acidimicrobiia;o__Acidimicrobiales;f__JAAYBP01;g__Aquihabitans;s__Aquihabitans	11	14	9	20	1	5	4	6	13	9	10	4	9	19	10	8	10	14	9	10
d__Bacteria;p__Verrucomicrobiota;c__Verrucomicrobiae;o__Opitutales;f__Opitutaceae;g__Opi-474;s__Opi-474	2	0	7	11	3	0	27	9	2	3	10	9	6	1	16	9	1	1	17	9
d__Bacteria;p__Verrucomicrobiota;c__Kiritimatiellia;o__RZYC01;f__RZYC01;g__RZYC01;s__RZYC01	54	115	23	26	80	40	19	63	59	63	31	40	22	94	51	47	70	57	20	37
d__Bacteria;p__Bacillota_A;c__Clostridia;o__Clostridiales;f__Clostridiaceae;g__JG1575;s__JG1575	6	15	10	13	13	5	8	12	13	9	8	7	12	20	10	11	10	11	4	6
d__Bacteria;p__Pseudomonadota;c__Gammaproteobacteria;o__Burkholderiales;f__Burkholderiaceae_B;g__Rhodoferax;s__Rhodoferax	17	35	12	11	21	5	10	21	25	19	28	18	26	18	21	22	30	39	20	28
d__Bacteria;p__Pseudomonadota;c__Gammaproteobacteria;o__Pseudomonadales;f__UBA7239;g__UBA7239;s__UBA7239	16	21	49	54	10	11	17	37	42	28	25	25	7	14	41	40	27	43	51	28
d__Bacteria;p__Elusimicrobiota;c__Elusimicrobia;o__Elusimicrobiales;f__Elusimicrobiaceae;g__UBA1174;s__UBA1174	1	1	7	11	2	0	5	9	0	1	9	4	0	0	10	9	0	1	7	10
d__Bacteria;p__Patescibacteria;c__JAEDAM01;o__BD1-5;f__UBA6164;g__UBA7396;s__UBA7396	0	4	5	2	3	1	5	10	4	3	16	15	0	1	7	14	5	9	11	9
d__Bacteria;p__Cyanobacteriota;c__Cyanobacteriia;o__Cyanobacteriales;f__Coleofasciculaceae;g__Caldora;s__Caldora	4	6	29	33	1	0	32	104	8	8	47	33	11	3	89	40	2	1	43	65
d__Bacteria;p__Patescibacteria;c__Saccharimonadia;o__Saccharimonadales;f__UBA1547;g__UBA1547;s__UBA1547	5	18	9	17	35	14	16	31	21	19	29	15	11	27	44	25	22	27	29	21
d__Bacteria;p__Pseudomonadota;c__Alphaproteobacteria;o__Rhizobiales;f__Beijerinckiaceae;g__Camelimonas;s__Camelimonas	3	3	2	1	6	2	3	0	4	4	3	5	0	9	10	2	1	3	1	2
d__Bacteria;p__Desulfobacterota;c__Desulfovibrionia;o__Desulfovibrionales;f__Desulfomicrobiaceae;g__Desulfomicrobium;s__Desulfomicrobium	23	37	18	33	16	17	18	16	28	15	23	19	14	36	21	16	20	29	16	12
d__Bacteria;p__Bacillota_A;c__Clostridia;o__Eubacteriales;f__Eubacteriaceae;g__Eubacterium_O;s__Eubacterium_O	5	4	2	1	7	2	1	3	3	5	8	2	2	14	4	4	8	10	3	3
d__Bacteria;p__Bacteroidota;c__Bacteroidia;o__Sphingobacteriales;__;__;__	6	5	2	9	2	4	6	4	10	0	4	12	0	5	14	8	6	6	16	10
d__Bacteria;p__Actinomycetota;c__Coriobacteriia;o__Coriobacteriales;f__Eggerthellaceae;__;__	5	6	2	5	6	0	0	1	8	4	4	10	8	13	4	3	7	12	2	4
d__Bacteria;p__Bacillota_A;c__Clostridia;o__Lachnospirales;f__Lachnospiraceae;g__Eisenbergiella;s__Eisenbergiella	3	5	1	2	6	7	2	2	1	5	4	5	3	4	8	8	10	5	5	9
d__Bacteria;p__Pseudomonadota;c__Alphaproteobacteria;o__Caulobacterales;f__Hyphomonadaceae;g__UBA7672;s__UBA7672	6	15	7	15	13	8	4	19	15	6	10	6	9	9	12	12	3	13	5	9
d__Bacteria;p__Pseudomonadota;c__Gammaproteobacteria;o__Burkholderiales;f__Burkholderiaceae_B;g__Hylemonella;s__Hylemonella	4	18	8	3	10	3	3	12	8	6	16	9	15	3	9	8	10	10	12	10
d__Bacteria;p__Bacillota_A;c__Clostridia;o__Oscillospirales;f__Acutalibacteraceae;g__Fimivicinus;s__Fimivicinus	3	10	5	4	3	0	4	5	1	2	7	6	7	2	6	5	2	2	4	6
d__Bacteria;p__Pseudomonadota;c__Alphaproteobacteria;o__Rhizobiales;f__Rhizobiaceae;g__Pararhizobium;s__Pararhizobium	8	15	2	3	12	4	7	8	7	8	8	5	8	3	13	8	11	23	3	6
d__Bacteria;p__Pseudomonadota;c__Gammaproteobacteria;o__Burkholderiales;f__Neisseriaceae;g__Vitreoscilla;s__Vitreoscilla	22	27	17	12	71	21	18	26	49	52	18	30	39	80	41	37	57	73	22	21
d__Bacteria;p__Pseudomonadota;c__Gammaproteobacteria;o__Burkholderiales;f__Burkholderiaceae_B;g__Macromonas;s__Macromonas	2	3	17	21	1	0	7	15	9	9	12	15	0	2	39	32	2	1	14	10
d__Bacteria;p__Pseudomonadota;c__Gammaproteobacteria;o__Burkholderiales;f__Burkholderiaceae;__;__	34	40	64	91	35	17	45	56	60	52	54	52	33	52	87	64	35	47	53	70
d__Bacteria;p__Actinomycetota;c__Actinomycetia;o__Actinomycetales;f__Microbacteriaceae;__;__	75	190	49	49	49	25	17	20	110	75	60	45	99	227	73	68	131	126	47	45
d__Bacteria;p__Actinomycetota;c__Coriobacteriia;o__Coriobacteriales;f__Eggerthellaceae;g__Slackia_A;s__Slackia_A	3	8	1	6	4	3	0	1	3	11	6	1	2	9	8	3	10	8	2	3
d__Bacteria;p__Bacillota_A;c__Clostridia;o__Oscillospirales;f__Acutalibacteraceae;g__Pseudoruminococcus;s__Pseudoruminococcus	4	4	2	3	3	6	5	2	4	1	1	3	0	3	5	3	5	2	6	1
d__Bacteria;p__Bacillota_A;c__Clostridia;o__Clostridiales;f__Clostridiaceae;g__Sarcina;s__Sarcina	8	12	2	9	6	4	4	4	5	5	6	10	1	10	4	11	8	5	2	4
d__Bacteria;p__Bacillota_A;c__Clostridia;o__Lachnospirales;f__Lachnospiraceae;g__Eubacterium_I;s__Eubacterium_I	5	8	2	0	4	2	3	6	6	4	8	6	2	5	5	4	8	11	1	6
d__Bacteria;p__Bacteroidota;c__Bacteroidia;o__Chitinophagales;f__Saprospiraceae;g__Aureispira;s__Aureispira	0	2	6	2	0	0	6	13	13	2	7	10	0	1	9	9	0	4	7	6
d__Bacteria;p__Bacteroidota;c__Bacteroidia;o__Bacteroidales;f__UBA4417;g__UBA4417;s__UBA4417	6	16	9	18	14	7	10	17	15	14	23	16	5	8	8	22	18	25	18	23
d__Bacteria;p__Bacillota_A;c__Clostridia;o__Lachnospirales;f__Lachnospiraceae;g__Coprococcus;s__Coprococcus	8	4	3	5	10	8	10	9	4	7	8	11	5	10	17	10	7	14	4	8
d__Bacteria;p__Pseudomonadota;c__Alphaproteobacteria;o__Rhizobiales;f__Beijerinckiaceae;g__CAIUPE01;s__CAIUPE01	4	9	0	0	5	0	3	6	2	3	1	2	5	3	3	8	4	6	2	1
d__Bacteria;p__Bacteroidota;c__Bacteroidia;o__Bacteroidales;f__Tannerellaceae;g__Parabacteroides;s__Parabacteroides	3	3	3	1	9	1	5	24	7	6	13	11	6	3	21	14	7	15	15	21
d__Bacteria;p__Actinomycetota;c__Actinomycetia;o__Actinomycetales;f__Micrococcaceae;g__Kocuria;s__Kocuria	12	35	8	17	9	3	8	3	14	9	11	8	9	25	20	17	13	8	4	3
d__Bacteria;p__Actinomycetota;c__Actinomycetia;o__Actinomycetales;f__Dermatophilaceae;g__Phycicoccus_A;s__Phycicoccus_A	9	16	4	8	8	3	5	12	4	13	2	5	15	25	7	20	12	12	5	7
d__Bacteria;p__Pseudomonadota;c__Gammaproteobacteria;o__Burkholderiales;f__Burkholderiaceae;g__CTSOIL-112;s__CTSOIL-112	22	13	18	17	38	12	6	28	15	10	11	18	28	44	16	18	15	25	10	14
d__Bacteria;p__Pseudomonadota;c__Alphaproteobacteria;o__Rhizobiales;f__Kaistiaceae;g__Kaistia;s__Kaistia	8	12	2	3	10	2	1	8	10	15	12	4	9	17	12	4	3	15	6	4
d__Bacteria;p__Pseudomonadota;c__Gammaproteobacteria;o__Enterobacterales_A;f__Aeromonadaceae;g__Tolumonas;s__Tolumonas	33	39	36	43	71	27	31	67	111	36	50	55	35	52	87	73	46	59	48	62
d__Bacteria;p__Bacillota_A;c__Clostridia;o__TANB77;f__CAG-508;g__CAG-269;s__CAG-269	8	12	9	3	10	13	7	11	9	10	7	7	3	6	19	15	10	19	8	6
d__Bacteria;p__Fusobacteriota;c__Fusobacteriia;o__Fusobacteriales;f__Leptotrichiaceae;__;__	0	2	2	1	8	2	1	4	1	8	4	5	8	7	6	5	8	7	4	8
d__Bacteria;p__Bacillota_A;c__Clostridia;o__Lachnospirales;f__Lachnospiraceae;g__Enterocloster;s__Enterocloster	6	4	4	7	11	5	3	8	4	7	14	6	5	7	6	5	6	14	4	6
d__Bacteria;p__Fibrobacterota;c__Fibrobacteria;o__UBA5070;f__UBA5070;g__UBA5070;s__UBA5070	26	12	63	81	22	15	88	68	76	15	52	69	13	26	101	89	14	37	89	95
d__Bacteria;p__Bacillota_A;c__Clostridia;o__Lachnospirales;f__Lachnospiraceae;g__Coprococcus_A;s__Coprococcus_A	2	1	1	0	4	1	4	2	5	5	6	7	9	1	3	2	3	7	0	4
d__Bacteria;p__Actinomycetota;c__Actinomycetia;o__Mycobacteriales;f__Mycobacteriaceae;g__Corynebacterium;s__Corynebacterium	18	47	8	13	7	8	7	7	21	21	10	8	16	50	17	20	9	22	6	2
d__Bacteria;p__Bacillota_A;c__Clostridia;o__Oscillospirales;f__Oscillospiraceae;g__CAG-170;s__CAG-170	6	7	1	0	7	5	3	10	8	3	7	5	8	3	4	5	8	6	3	2
d__Bacteria;p__Bacillota_C;c__Negativicutes;o__Acidaminococcales;f__Acidaminococcaceae;__;__	14	11	0	2	13	6	3	14	7	7	9	9	6	8	4	8	15	15	6	4
d__Bacteria;p__Actinomycetota;c__Actinomycetia;o__Actinomycetales;f__Actinomycetaceae;g__Changpingibacter;s__Changpingibacter	12	56	10	10	6	3	9	10	15	12	10	7	10	34	15	15	28	32	17	14
d__Bacteria;p__Bacteroidota;c__Bacteroidia;o__Chitinophagales;f__Chitinophagaceae;g__UBA1930;s__UBA1930	5	11	0	3	17	1	6	16	21	10	12	10	16	8	12	8	25	20	22	17
d__Bacteria;p__Spirochaetota;c__Spirochaetia;o__Treponematales;f__Treponemataceae;g__Spiro-10;s__Spiro-10	8	4	62	40	5	6	25	33	16	7	22	29	3	9	88	75	10	10	30	37
d__Bacteria;p__Pseudomonadota;c__Alphaproteobacteria;o__Rhizobiales;f__Rhizobiaceae;g__Aminobacter;s__Aminobacter	4	4	2	4	2	0	0	3	2	1	8	5	3	3	3	3	6	2	0	0
d__Bacteria;p__Pseudomonadota;c__Alphaproteobacteria;o__Rickettsiales;f__UBA1997;g__JAJTCH01;s__JAJTCH01	0	1	3	7	0	0	2	5	1	0	4	3	2	1	7	5	1	3	3	6
d__Bacteria;p__Bacteroidota;c__Bacteroidia;o__Bacteroidales;f__Bacteroidaceae;g__Bacteroides_H;s__Bacteroides_H	0	0	1	1	2	0	2	4	4	0	2	1	1	2	4	0	0	3	2	3
d__Bacteria;p__Bacteroidota;c__Bacteroidia;o__Chitinophagales;f__Saprospiraceae;g__JAAFJT01;s__JAAFJT01	3	5	4	1	13	8	12	12	10	7	7	18	4	10	12	13	12	21	25	17
d__Bacteria;p__Pseudomonadota;c__Alphaproteobacteria;o__Rhodobacterales;f__Rhodobacteraceae;g__Amaricoccus;s__Amaricoccus	9	21	13	24	22	12	3	21	25	16	9	9	7	38	33	29	15	36	8	11
d__Bacteria;p__Bacillota_A;c__Clostridia;o__Lachnospirales;f__Lachnospiraceae;g__Hominisplanchenecus;s__Hominisplanchenecus	3	3	6	9	3	3	2	2	3	2	5	4	4	2	6	7	5	2	5	0
d__Bacteria;p__Bacillota_A;c__Clostridia;o__Christensenellales;f__CAG-138;g__SFEL01;s__SFEL01	4	13	0	6	3	2	4	1	3	1	4	3	0	4	0	1	2	9	2	0
d__Bacteria;p__Pseudomonadota;c__Gammaproteobacteria;o__Thiotrichales;f__Thiotrichaceae;__;__	5	18	3	13	9	3	2	12	13	4	3	6	2	9	8	6	5	8	0	5
d__Bacteria;p__Bacteroidota;c__Bacteroidia;o__Bacteroidales;f__Muribaculaceae;g__CAG-873;s__CAG-873	5	13	2	1	15	3	4	14	10	4	8	8	0	9	13	3	3	8	3	6
d__Bacteria;p__Bacillota_C;c__Negativicutes;o__Propionisporales;f__Propionisporaceae;__;__	3	11	1	5	15	5	3	8	6	7	11	8	3	3	8	10	5	9	2	3
d__Bacteria;p__Pseudomonadota;c__Alphaproteobacteria;o__Caulobacterales;f__Caulobacteraceae;g__Phenylobacterium;s__Phenylobacterium	3	15	0	4	11	3	4	13	11	4	3	4	14	5	3	4	6	13	11	4
d__Bacteria;p__Bacillota;c__Bacilli;o__Erysipelotrichales;f__Erysipelotrichaceae;g__UBA2212;s__UBA2212	5	4	2	7	34	10	14	20	20	22	21	21	5	15	14	26	22	35	22	13
d__Bacteria;p__Bacillota_A;c__Clostridia;o__Oscillospirales;f__Oscillospiraceae;g__F23-B02;s__F23-B02	3	5	3	5	4	1	4	1	3	2	5	3	1	4	6	3	1	6	2	0
d__Bacteria;p__Pseudomonadota;c__Alphaproteobacteria;o__Rhizobiales;f__Beijerinckiaceae;g__28-YEA-48;s__28-YEA-48	2	2	1	3	2	1	1	6	2	2	1	1	6	5	1	1	4	2	2	1
d__Bacteria;p__Patescibacteria;c__Saccharimonadia;o__Saccharimonadales;f__UBA10027;g__SDRW01;s__SDRW01	8	11	9	5	12	3	6	10	13	6	7	5	4	10	18	15	8	14	5	2
d__Bacteria;p__Bacillota_A;c__Clostridia;o__Lachnospirales;f__Lachnospiraceae;g__Clostridium_Q;s__Clostridium_Q	2	1	2	4	4	3	2	1	3	0	1	1	1	4	4	1	3	1	3	0
d__Bacteria;p__Actinomycetota;c__Coriobacteriia;o__Coriobacteriales;f__Eggerthellaceae;g__Senegalimassilia;s__Senegalimassilia	7	26	1	17	6	5	3	3	7	10	10	9	16	29	8	9	17	16	1	6
d__Bacteria;p__Bacillota_A;c__Clostridia;o__Lachnospirales;f__Lachnospiraceae;g__Limivivens;s__Limivivens	1	1	3	0	2	0	5	1	2	3	3	5	0	3	1	2	1	3	2	1
d__Bacteria;p__Pseudomonadota;c__Alphaproteobacteria;o__Rhizobiales;f__Rhizobiaceae;g__Allorhizobium;s__Allorhizobium	1	3	3	1	9	1	5	2	0	1	2	1	10	6	1	4	2	4	1	0
d__Bacteria;p__Pseudomonadota;c__Alphaproteobacteria;o__Rhizobiales;f__Kaistiaceae;g__Bauldia;s__Bauldia	3	1	3	8	1	0	2	5	0	1	4	2	1	2	2	1	0	6	5	4
d__Bacteria;p__Bacillota;c__Bacilli;o__Lactobacillales;f__Vagococcaceae;g__Vagococcus;s__Vagococcus	3	5	4	1	28	1	4	4	6	5	1	1	0	11	7	6	4	9	1	2
d__Archaea;p__Methanobacteriota;c__Methanobacteria;o__Methanobacteriales;f__Methanobacteriaceae;g__Methanobrevibacter;s__Methanobrevibacter	0	1	1	2	2	2	0	1	10	4	4	3	0	3	1	4	1	2	1	0
d__Bacteria;p__Bacillota_C;c__Negativicutes;o__Veillonellales;f__Megasphaeraceae;g__Megasphaera;s__Megasphaera	36	76	42	54	34	32	25	43	70	40	46	35	13	64	52	60	34	57	10	27
d__Bacteria;p__Bacillota_C;c__Negativicutes;o__Acidaminococcales;f__Acidaminococcaceae;g__CAG-266;s__CAG-266	55	52	21	29	53	32	9	25	25	28	23	26	16	43	32	30	11	51	18	20
d__Bacteria;p__Bacillota_A;c__Clostridia;o__Christensenellales;__;__;__	2	11	1	3	4	0	1	2	6	3	2	2	1	4	7	10	5	4	6	3
d__Bacteria;p__Desulfobacterota;c__Desulfobulbia;o__Desulfobulbales;f__Desulfobulbaceae;g__Desulfobulbus;s__Desulfobulbus	28	25	28	23	7	5	15	40	37	18	18	22	3	26	28	21	13	36	25	27
d__Bacteria;p__Bacteroidota;c__Bacteroidia;o__Chitinophagales;f__Chitinophagaceae;g__Ferruginibacter;s__Ferruginibacter	18	9	2	2	22	12	12	38	30	24	16	13	27	35	29	17	48	44	22	19
d__Bacteria;p__Pseudomonadota;c__Alphaproteobacteria;o__Rhodobacterales;f__Rhodobacteraceae;g__Albidovulum;s__Albidovulum	5	2	0	3	8	0	0	2	6	7	6	2	7	11	4	2	1	6	2	2
d__Bacteria;p__Bacillota_A;c__Clostridia;o__Lachnospirales;f__Lachnospiraceae;g__Lachnospira;s__Lachnospira	8	3	8	4	19	1	10	12	15	8	9	4	7	12	5	9	11	3	5	5
d__Bacteria;p__Bacillota_A;c__Clostridia;o__Christensenellales;f__CAG-74;g__UBA2862;s__UBA2862	14	24	4	9	10	1	6	6	17	15	5	8	8	17	9	4	8	18	11	10
d__Bacteria;p__Pseudomonadota;c__Gammaproteobacteria;o__Burkholderiales;f__Burkholderiaceae_B;g__Paucibacter;s__Paucibacter	13	21	12	26	7	1	5	12	13	14	28	8	18	15	12	15	11	10	22	20
d__Bacteria;p__Actinomycetota;c__Actinomycetia;o__Actinomycetales;f__Micrococcaceae;g__Rothia;s__Rothia	9	12	4	4	9	1	0	0	7	6	4	1	11	7	5	5	3	2	2	0
d__Bacteria;p__Actinomycetota;c__Coriobacteriia;o__Coriobacteriales;f__Eggerthellaceae;g__Eggerthella;s__Eggerthella	3	8	2	6	8	4	2	2	12	9	2	2	13	28	9	4	8	4	3	4
d__Bacteria;p__Bacillota_A;c__Clostridia;o__Lachnospirales;f__DSM-24629;g__Natranaerovirga;s__Natranaerovirga	5	6	4	3	0	0	7	5	4	6	8	2	0	2	6	5	3	1	2	4
d__Bacteria;p__Bacillota_A;c__Clostridia;o__Oscillospirales;f__Ruminococcaceae;g__Ruminiclostridium_E;s__Ruminiclostridium_E	1	5	3	0	4	1	6	7	6	2	7	4	1	3	9	1	4	2	3	6
d__Bacteria;p__Bacillota;c__Bacilli;o__Lactobacillales;f__Lactobacillaceae;g__Limosilactobacillus;s__Limosilactobacillus	9	12	10	7	5	1	3	2	10	9	7	14	20	19	6	14	10	10	8	5
d__Bacteria;p__Actinomycetota;c__Actinomycetia;o__Mycobacteriales;f__Mycobacteriaceae;g__Millisia;s__Millisia	7	32	12	12	2	6	6	5	16	9	12	9	9	33	15	11	20	10	8	11
d__Bacteria;p__Verrucomicrobiota;c__Verrucomicrobiae;o__Verrucomicrobiales;f__Akkermansiaceae;g__Haloferula;s__Haloferula	16	33	9	5	18	7	10	20	18	18	18	10	8	37	10	15	21	31	9	7
d__Bacteria;p__Pseudomonadota;c__Gammaproteobacteria;o__Burkholderiales;__;__;__	69	85	119	289	135	78	161	209	216	127	163	198	113	202	233	227	121	177	210	239
d__Bacteria;p__Pseudomonadota;c__Gammaproteobacteria;o__Burkholderiales;f__Burkholderiaceae_C;__;__	19	8	6	10	10	8	10	11	15	12	13	12	8	20	22	16	11	10	12	24
d__Bacteria;p__Chloroflexota;c__Anaerolineae;o__Anaerolineales;f__Anaerolineaceae;g__T78;s__T78	2	3	0	4	6	4	2	6	4	2	4	0	13	3	1	1	1	13	3	3
d__Bacteria;p__Bacteroidota;c__Bacteroidia;o__Bacteroidales;f__Williamwhitmaniaceae;g__Williamwhitmania;s__Williamwhitmania	12	13	45	73	6	4	9	27	12	6	16	21	3	14	62	52	9	14	35	28
d__Bacteria;p__Acidobacteriota;c__Holophagae;o__Holophagales;f__Holophagaceae;g__Holophaga;s__Holophaga	6	13	28	40	13	7	26	23	19	8	22	20	0	9	12	31	11	14	16	16
d__Bacteria;p__Patescibacteria;c__JAEDAM01;o__BD1-5;f__UBA2023;__;__	1	2	11	9	5	2	9	10	9	6	11	4	1	1	1	9	3	10	6	7
d__Bacteria;p__Pseudomonadota;c__Alphaproteobacteria;o__Rickettsiales;f__Arcanobacteraceae;__;__	0	1	4	4	2	1	4	5	0	2	8	5	3	0	7	2	3	5	2	4
d__Bacteria;p__Cyanobacteriota;c__Vampirovibrionia;o__Gastranaerophilales;__;__;__	2	1	5	9	6	0	3	10	3	2	6	12	0	0	13	16	2	7	6	8
d__Bacteria;p__Pseudomonadota;c__Gammaproteobacteria;o__Burkholderiales;f__Aquaspirillaceae;g__Laribacter;s__Laribacter	8	13	6	7	7	4	13	11	14	4	13	7	7	14	14	22	6	8	9	7
d__Bacteria;p__Actinomycetota;c__Actinomycetia;o__Mycobacteriales;f__Mycobacteriaceae;g__Dietzia;s__Dietzia	5	11	0	3	1	0	1	1	3	4	3	1	8	6	3	1	8	9	0	1
d__Bacteria;p__Pseudomonadota;c__Gammaproteobacteria;o__Burkholderiales;f__Chitinibacteraceae;g__Formivibrio;s__Formivibrio	8	15	33	38	10	3	12	31	30	10	13	14	7	11	13	15	14	15	17	12
d__Bacteria;p__Pseudomonadota;c__Alphaproteobacteria;o__Rhizobiales;f__Hyphomicrobiaceae;g__JAKFWF01;s__JAKFWF01	15	14	2	1	2	1	2	4	6	7	1	7	10	11	1	5	10	12	1	4
d__Bacteria;p__Pseudomonadota;c__Alphaproteobacteria;o__Sphingomonadales;f__Sphingomonadaceae;g__Sandaracinobacteroides;s__Sandaracinobacteroides	0	4	2	4	7	3	3	8	4	9	2	4	26	7	9	5	4	8	5	4
d__Bacteria;p__Pseudomonadota;c__Alphaproteobacteria;o__Rhodobacterales;f__Rhodobacteraceae;g__Tabrizicola_A;s__Tabrizicola_A	8	9	3	7	14	3	4	8	9	8	8	7	23	20	10	4	14	17	5	4
d__Bacteria;p__Pseudomonadota;c__Alphaproteobacteria;o__Micavibrionales;f__Micavibrionaceae;g__UBA1573;s__UBA1573	1	2	5	3	2	3	1	0	3	4	3	4	0	4	7	2	3	8	4	4
d__Bacteria;p__Bacillota;c__Bacilli;o__Erysipelotrichales;f__Coprobacillaceae;g__Faecalibacillus;s__Faecalibacillus	5	7	0	6	7	8	3	6	24	8	9	7	5	16	8	5	15	15	7	4
d__Bacteria;p__Pseudomonadota;c__Gammaproteobacteria;o__Pseudomonadales;f__Moraxellaceae;g__Perlucidibaca;s__Perlucidibaca	0	3	15	10	1	0	2	15	3	3	8	9	0	4	17	3	2	3	9	13
d__Bacteria;p__Bacillota_A;c__Clostridia;o__TANB77;f__CAG-508;g__CAG-452;s__CAG-452	0	2	2	1	1	3	0	3	3	0	2	1	0	1	1	3	0	3	3	2
d__Bacteria;p__Pseudomonadota;c__Alphaproteobacteria;o__RF32;f__CAG-239;g__CAG-267;s__CAG-267	0	4	2	4	2	0	1	2	2	0	1	0	0	0	5	3	0	3	1	3
d__Bacteria;p__Bacteroidota;c__Bacteroidia;o__Sphingobacteriales;f__CAIKLP01;g__CAJBVG01;s__CAJBVG01	4	1	9	13	3	1	4	11	3	2	8	5	0	4	15	19	1	7	5	12
d__Bacteria;p__Bacillota_A;c__Clostridia;o__Clostridiales;f__Clostridiaceae;__;__	24	45	24	35	28	8	11	19	30	19	18	17	19	32	37	23	20	20	16	26
d__Bacteria;p__Pseudomonadota;c__Gammaproteobacteria;o__Burkholderiales;f__Burkholderiaceae_C;g__Achromobacter;s__Achromobacter	1	2	3	2	3	2	3	3	4	3	1	3	1	0	7	2	5	8	2	6
d__Bacteria;p__Pseudomonadota;c__Gammaproteobacteria;o__Burkholderiales;f__Chitinimonadaceae;g__DAT-1;s__DAT-1	2	4	5	10	9	1	15	20	10	10	11	17	6	5	17	11	10	16	14	12
d__Bacteria;p__Pseudomonadota;c__Alphaproteobacteria;o__Sphingomonadales;f__Sphingomonadaceae;g__Sphingobium;s__Sphingobium	6	2	11	4	8	3	8	12	14	9	7	11	12	8	12	9	8	24	7	6
d__Bacteria;p__Pseudomonadota;c__Alphaproteobacteria;o__Rickettsiales;f__Rickettsiaceae;g__GCA-2402195;s__GCA-2402195	1	0	5	6	8	2	3	13	9	4	8	6	5	5	15	14	7	7	11	13
d__Bacteria;p__Patescibacteria;c__JAEDAM01;o__BD1-5;f__UBA2023;g__CAIVSN01;s__CAIVSN01	1	0	5	4	5	1	5	3	4	3	8	7	0	1	3	5	6	5	8	9
d__Bacteria;p__Bacillota_A;c__Clostridia;o__Christensenellales;f__CAG-74;g__Ventricola;s__Ventricola	7	16	3	2	10	1	1	6	6	0	3	3	1	12	5	2	2	8	2	4
d__Bacteria;p__Pseudomonadota;c__Alphaproteobacteria;o__Acetobacterales;f__Acetobacteraceae;g__Roseococcus;s__Roseococcus	16	21	2	5	6	4	6	14	18	9	15	5	9	12	10	7	7	17	5	10
d__Bacteria;p__Bacillota_A;c__Clostridia;o__Lachnospirales;f__Lachnospiraceae;g__Anaerocolumna;s__Anaerocolumna	10	7	5	6	5	4	3	4	2	10	6	5	3	0	10	2	3	5	2	3
d__Bacteria;p__Bacillota_A;c__Clostridia;o__Lachnospirales;f__Lachnospiraceae;g__RUG115;s__RUG115	2	2	0	2	5	1	1	7	4	5	1	0	0	3	3	2	2	4	3	4
d__Bacteria;p__Bacillota_A;c__Clostridia;o__Peptostreptococcales;__;__;__	14	28	11	11	11	10	12	12	16	10	13	16	2	19	20	26	5	17	13	12
d__Bacteria;p__Bdellovibrionota;c__Bdellovibrionia;o__Bdellovibrionales;f__Bdellovibrionaceae;g__JACMRP01;s__JACMRP01	1	3	3	2	2	0	4	3	1	1	8	6	0	3	3	5	0	4	3	5
d__Bacteria;p__Bacillota_C;c__Negativicutes;o__Veillonellales;f__Veillonellaceae;g__Veillonella;s__Veillonella	46	45	15	19	24	17	15	24	18	19	13	23	18	29	28	21	11	23	13	11
d__Archaea;p__Methanobacteriota;c__Methanobacteria;o__Methanobacteriales;f__Methanobacteriaceae;g__Methanobacterium;s__Methanobacterium	3	7	3	4	3	0	3	3	8	4	4	4	6	13	9	10	13	11	1	6
d__Bacteria;p__Pseudomonadota;c__Gammaproteobacteria;o__Burkholderiales;f__Burkholderiaceae_B;g__Rubrivivax;s__Rubrivivax	15	10	6	4	13	2	3	10	8	6	6	4	25	11	5	7	13	13	12	7
d__Bacteria;p__Bacillota_C;c__Negativicutes;o__Selenomonadales;f__Selenomonadaceae;g__Selenomonas_A;s__Selenomonas_A	48	32	11	9	38	13	8	21	33	17	18	29	1	14	49	35	16	29	15	14
d__Bacteria;p__Bacillota_A;c__Clostridia;o__Lachnospirales;f__Lachnospiraceae;g__Acetatifactor;s__Acetatifactor	7	1	6	4	9	2	7	6	4	2	3	5	0	3	2	8	2	3	4	2
d__Bacteria;p__Bacteroidota;c__Bacteroidia;o__Cytophagales;f__Cyclobacteriaceae;g__Alg240-R148;s__Alg240-R148	1	1	2	0	0	0	2	3	0	0	4	3	0	0	10	6	1	0	2	5
d__Bacteria;p__Patescibacteria;c__JAEDAM01;o__Absconditabacterales;f__Absconditicoccaceae;g__UBA5124;s__UBA5124	4	5	11	11	11	1	2	9	9	0	4	5	1	4	11	10	11	9	7	6
d__Bacteria;p__Verrucomicrobiota;c__Verrucomicrobiae;o__Verrucomicrobiales;f__V1-33;g__JAGNEJ01;s__JAGNEJ01	31	57	14	17	22	25	12	42	41	16	22	9	12	35	9	20	25	26	14	13
d__Bacteria;p__Actinomycetota;c__Actinomycetia;o__Mycobacteriales;f__Mycobacteriaceae;g__Tsukamurella;s__Tsukamurella	7	15	4	2	24	5	1	0	6	7	7	1	0	8	3	3	2	7	3	3
d__Bacteria;p__Actinomycetota;c__Actinomycetia;o__Actinomycetales;f__Dermatophilaceae;g__Kineosphaera;s__Kineosphaera	5	9	5	2	14	0	0	1	1	1	0	2	1	5	13	2	4	2	1	2
d__Bacteria;p__Chloroflexota;c__Chloroflexia;o__Thermomicrobiales;f__UBA6265;g__CADCWI01;s__CADCWI01	23	61	21	38	6	1	1	5	9	16	10	5	0	37	24	25	9	9	8	6
d__Bacteria;p__Pseudomonadota;c__Alphaproteobacteria;o__Paracaedibacterales;f__Paracaedibacteraceae;g__Odyssella;s__Odyssella	2	2	0	0	7	0	1	1	3	1	1	4	0	3	2	6	1	3	1	3
d__Bacteria;p__Cyanobacteriota;c__Vampirovibrionia;o__Gastranaerophilales;f__Gastranaerophilaceae;g__Stercorousia;s__Stercorousia	0	2	5	6	4	1	5	3	2	1	4	7	0	1	7	5	1	6	5	4
d__Bacteria;p__Actinomycetota;c__Actinomycetia;o__Actinomycetales;f__Microbacteriaceae;g__Microbacterium;s__Microbacterium	0	2	0	0	5	1	3	0	11	11	4	4	14	7	1	3	26	26	8	3
d__Bacteria;p__Bacteroidota;c__Bacteroidia;o__AKYH767;f__B-17BO;g__UBA2475;s__UBA2475	1	4	16	14	4	0	16	41	14	4	25	16	0	5	30	25	12	12	38	27
d__Bacteria;p__Pseudomonadota;c__Gammaproteobacteria;o__Pseudomonadales;f__Moraxellaceae;__;__	67	115	161	271	198	131	129	182	213	124	165	196	196	294	204	204	153	192	193	155
d__Bacteria;p__Bacteroidota;c__Bacteroidia;o__Bacteroidales;f__Dysgonomonadaceae;g__Dysgonomonas;s__Dysgonomonas	2	1	1	0	7	1	3	3	7	2	6	5	3	12	13	6	3	7	3	3
d__Bacteria;p__Pseudomonadota;c__Alphaproteobacteria;o__Rhizobiales;f__Xanthobacteraceae;__;__	10	29	15	8	20	5	3	4	21	9	7	15	14	23	10	15	7	16	11	8
d__Bacteria;p__Actinomycetota;c__Actinomycetia;o__Nanopelagicales;f__UBA10799;g__JADKAV01;s__JADKAV01	5	13	15	13	6	2	1	3	7	15	5	12	7	11	7	11	8	4	1	4
d__Bacteria;p__Bacillota_A;c__Clostridia;o__Lachnospirales;f__Lachnospiraceae;g__Blautia;s__Blautia	4	3	5	5	5	3	0	4	6	4	6	3	5	4	1	7	7	6	3	1
d__Bacteria;p__Pseudomonadota;c__Alphaproteobacteria;o__Rhizobiales;f__Pleomorphomonadaceae;g__Pleomorphomonas;s__Pleomorphomonas	4	8	2	3	6	4	2	1	8	7	5	3	7	12	7	5	6	8	2	4
d__Bacteria;p__Pseudomonadota;c__Alphaproteobacteria;o__Micropepsales;f__Micropepsaceae;g__JADZAI01;s__JADZAI01	8	6	0	2	5	3	9	3	4	3	3	0	1	9	6	1	2	5	3	1
d__Bacteria;p__Bacteroidota;c__Bacteroidia;o__AKYH767;f__B-17BO;g__JADJDM01;s__JADJDM01	1	0	5	0	0	0	0	0	0	0	3	5	0	1	1	1	4	0	3	1
d__Bacteria;p__Pseudomonadota;c__Alphaproteobacteria;o__Rhizobiales;f__Hyphomicrobiaceae;g__Hyphomicrobium_B;s__Hyphomicrobium_B	12	10	6	5	5	2	2	3	10	6	1	1	6	7	3	5	21	7	2	3
d__Bacteria;p__Chloroflexota;c__Chloroflexia;o__Thermomicrobiales;f__UBA6265;g__CADCWL01;s__CADCWL01	7	21	7	16	0	2	1	3	5	4	6	1	0	14	8	11	3	3	2	6
d__Bacteria;p__Bacteroidota;c__Bacteroidia;o__Chitinophagales;f__Chitinophagaceae;g__Flavihumibacter;s__Flavihumibacter	2	4	3	1	5	0	6	5	6	6	4	2	2	3	2	4	4	2	3	1
d__Bacteria;p__Actinomycetota;c__Actinomycetia;o__Actinomycetales;f__Micrococcaceae;g__Glutamicibacter;s__Glutamicibacter	2	3	1	1	3	0	0	0	1	0	4	1	7	1	0	3	1	1	1	1
d__Bacteria;p__Actinomycetota;c__Coriobacteriia;o__Coriobacteriales;f__Atopobiaceae;g__Parafannyhessea;s__Parafannyhessea	2	4	7	5	1	2	2	0	3	4	1	2	2	3	5	2	2	2	1	2
d__Bacteria;p__Pseudomonadota;c__Gammaproteobacteria;o__Burkholderiales;f__Rhodocyclaceae;g__Uliginosibacterium;s__Uliginosibacterium	16	22	36	74	16	13	49	60	33	29	30	27	17	39	61	80	13	25	39	42
d__Bacteria;p__Bacillota_A;c__Clostridia;o__Oscillospirales;f__Ruminococcaceae;g__UBA1394;s__UBA1394	2	2	0	0	5	1	1	3	4	2	6	1	3	4	1	4	6	3	3	0
d__Bacteria;p__Bacteroidota;c__Bacteroidia;o__Bacteroidales;f__UBA932;g__Egerieousia;s__Egerieousia	1	2	1	0	3	5	0	3	8	4	3	0	1	1	3	8	6	10	6	6
d__Bacteria;p__Actinomycetota;c__Actinomycetia;o__Nanopelagicales;f__S36-B12;__;__	7	17	3	5	2	1	2	2	3	4	6	4	1	5	6	3	2	5	0	0
d__Bacteria;p__Bacteroidota;c__Bacteroidia;o__Cytophagales;f__Cyclobacteriaceae;__;__	2	8	7	4	1	1	5	4	2	4	7	7	1	4	12	22	2	3	2	5
d__Bacteria;p__Bacillota_A;c__Clostridia;o__Oscillospirales;f__Acutalibacteraceae;g__Eubacterium_R;s__Eubacterium_R	13	5	8	6	2	3	6	9	7	5	4	2	5	10	9	9	9	5	2	5
d__Bacteria;p__Actinomycetota;c__Actinomycetia;o__Actinomycetales;f__Dermatophilaceae;g__Piscicoccus;s__Piscicoccus	0	2	8	3	6	0	0	2	1	2	9	2	0	1	4	1	0	1	1	1
d__Bacteria;p__Pseudomonadota;c__Gammaproteobacteria;o__Xanthomonadales;f__Xanthomonadaceae;g__Pseudoxanthomonas;s__Pseudoxanthomonas	14	24	6	6	10	4	4	17	22	20	6	5	13	20	23	16	10	27	16	13
d__Bacteria;p__Actinomycetota;c__Acidimicrobiia;o__Acidimicrobiales;f__Microtrichaceae;__;__	2	5	1	2	1	0	1	2	5	1	1	1	8	4	3	1	0	2	4	3
d__Bacteria;p__Bacteroidota;c__Bacteroidia;o__Bacteroidales;f__Prolixibacteraceae;g__CAINVV01;s__CAINVV01	2	2	9	5	1	4	7	5	2	0	2	6	0	1	6	15	2	2	9	3
d__Bacteria;p__Actinomycetota;c__Acidimicrobiia;o__Acidimicrobiales;f__Ilumatobacteraceae;g__Ilumatobacter_A;s__Ilumatobacter_A	2	5	4	2	2	0	1	0	4	1	5	4	5	4	3	3	4	7	2	2
d__Bacteria;p__Bacillota_A;c__Clostridia;o__Oscillospirales;f__Oscillospiraceae;g__Limivicinus;s__Limivicinus	0	0	8	4	2	1	1	4	2	4	6	0	0	4	1	2	3	9	2	1
d__Bacteria;p__Cyanobacteriota;c__Vampirovibrionia;o__Gastranaerophilales;f__UBA9971;g__UBA9971;s__UBA9971	0	1	5	7	0	1	5	9	0	2	3	8	0	4	8	43	1	4	3	14
d__Bacteria;p__Campylobacterota;c__Campylobacteria;o__Campylobacterales;f__UBA6016;g__UBA6016;s__UBA6016	0	0	4	2	4	0	4	13	6	1	5	12	0	0	20	7	4	5	6	8
d__Bacteria;p__Bacillota_A;c__Clostridia;o__Oscillospirales;f__Acutalibacteraceae;g__UBA1417;s__UBA1417	1	2	3	2	6	4	0	3	1	3	0	2	7	8	5	0	5	0	0	0
d__Bacteria;p__Bdellovibrionota;c__Bdellovibrionia;o__Bdellovibrionales;f__JAMLIO01;g__JAMLIO01;s__JAMLIO01	1	2	0	0	3	4	2	4	1	1	2	1	1	0	1	3	3	3	1	1
d__Bacteria;p__Bacteroidota;c__Bacteroidia;o__Bacteroidales;f__Prolixibacteraceae;__;__	0	1	3	6	1	1	3	5	4	2	4	3	1	2	2	6	3	2	2	6
d__Bacteria;p__Fibrobacterota;c__Fibrobacteria;o__Fibrobacterales;f__Fibrobacteraceae;g__Hallerella;s__Hallerella	1	0	0	5	1	0	5	5	3	2	4	3	0	1	15	1	3	1	3	9
d__Bacteria;p__Synergistota;c__Synergistia;o__Synergistales;f__Synergistaceae;g__Syner-03;s__Syner-03	4	20	5	4	3	4	1	5	5	0	7	3	9	7	3	6	4	5	2	4
d__Bacteria;p__Pseudomonadota;c__Alphaproteobacteria;o__Rhizobiales;f__Rhizobiaceae;g__Mesorhizobium_G;s__Mesorhizobium_G	9	11	4	10	8	2	4	12	4	4	1	3	10	6	6	4	8	8	0	4
d__Bacteria;p__Bacillota_A;c__Clostridia;o__Oscillospirales;f__Oscillospiraceae;g__Evtepia;s__Evtepia	6	0	2	1	2	1	0	0	2	0	0	2	0	5	1	1	4	6	5	1
d__Bacteria;p__Chloroflexota;c__Chloroflexia;o__Thermomicrobiales;f__UBA6265;g__UBA6265;s__UBA6265	12	76	8	11	4	4	6	13	15	16	17	10	5	32	11	28	9	20	6	3
d__Bacteria;p__Pseudomonadota;c__Gammaproteobacteria;o__Xanthomonadales;f__Xanthomonadaceae;g__Lysobacter_B;s__Lysobacter_B	7	5	6	1	5	2	3	1	2	3	2	4	16	3	7	5	5	4	4	5
d__Bacteria;p__Pseudomonadota;c__Alphaproteobacteria;o__Rhizobiales;f__UBA4765;g__UBA4765;s__UBA4765	8	3	0	0	8	4	1	1	3	1	2	0	2	3	1	6	3	4	0	1
d__Bacteria;p__Cyanobacteriota;c__Vampirovibrionia;o__Gastranaerophilales;f__Gastranaerophilaceae;g__CAG-196;s__CAG-196	3	0	5	2	2	3	0	0	1	0	4	3	0	2	6	2	0	1	2	2
d__Bacteria;p__Pseudomonadota;c__Gammaproteobacteria;o__Burkholderiales;f__Methylophilaceae;g__Methylotenera;s__Methylotenera	8	14	4	23	17	5	13	23	19	14	12	15	12	9	25	31	11	25	12	20
d__Bacteria;p__Bacillota_A;c__Clostridia;__;__;__;__	15	29	13	32	24	10	14	14	20	22	18	14	15	31	24	13	15	15	14	9
d__Bacteria;p__Bacillota_A;c__Clostridia;o__Peptostreptococcales;f__Anaerovoracaceae;g__MT110;s__MT110	5	13	17	18	2	3	5	10	11	8	14	6	4	7	15	8	6	3	4	8
d__Bacteria;p__Pseudomonadota;c__Alphaproteobacteria;o__Rhizobiales;f__Beijerinckiaceae;g__Methylobacterium;s__Methylobacterium	4	3	3	3	8	0	1	2	3	0	2	0	12	4	10	4	2	4	1	2
d__Bacteria;p__Patescibacteria;c__Saccharimonadia;o__Saccharimonadales;f__Nanosynbacteraceae;g__Nanosynbacter;s__Nanosynbacter	1	1	1	0	5	1	3	8	3	1	7	1	0	3	2	4	2	5	1	1
d__Bacteria;p__Pseudomonadota;c__Alphaproteobacteria;o__Rhizobiales;f__Xanthobacteraceae;g__Xanthobacter;s__Xanthobacter	3	14	2	0	2	2	1	2	1	0	1	0	2	8	10	3	4	8	1	3
d__Bacteria;p__Bacillota_A;c__Clostridia;o__Tissierellales;f__Peptoniphilaceae;g__JAJMZJ01;s__JAJMZJ01	7	8	1	1	3	0	0	0	3	1	1	3	4	6	4	5	1	2	1	2
d__Bacteria;p__Verrucomicrobiota;c__Verrucomicrobiae;o__Verrucomicrobiales;f__Verrucomicrobiaceae;g__Prosthecobacter;s__Prosthecobacter	24	42	39	27	27	9	29	60	65	22	49	24	2	24	41	37	18	26	47	36
d__Bacteria;p__Bacillota_A;c__Clostridia;o__Lachnospirales;f__Lachnospiraceae;g__Clostridium_N;s__Clostridium_N	3	21	2	1	2	1	3	5	6	2	3	7	0	5	3	8	3	0	1	3
d__Bacteria;p__Bacillota_A;c__Clostridia;o__Oscillospirales;f__Oscillospiraceae;g__NSJ-51;s__NSJ-51	0	7	4	0	1	0	2	2	1	0	1	0	3	0	2	1	1	2	0	0
d__Bacteria;p__Pseudomonadota;c__Gammaproteobacteria;o__Burkholderiales;f__Burkholderiaceae_B;g__Rhizobacter;s__Rhizobacter	2	13	3	1	3	1	7	7	2	3	8	1	5	3	8	3	4	14	4	5
d__Bacteria;p__Bacillota_A;c__Clostridia;o__Oscillospirales;f__Acutalibacteraceae;g__Clostridium_A;s__Clostridium_A	0	1	0	0	2	1	0	2	0	0	0	1	0	0	1	1	0	2	2	1
d__Bacteria;p__Cyanobacteriota;c__Vampirovibrionia;o__Gastranaerophilales;f__UBA9971;g__JAKLDH01;s__JAKLDH01	2	3	6	4	3	2	3	6	1	2	3	1	0	2	5	8	2	2	4	8
d__Bacteria;p__Pseudomonadota;c__Alphaproteobacteria;o__Paracaedibacterales;f__VGCI01;g__VGCI01;s__VGCI01	4	3	14	10	6	1	5	1	3	4	8	8	0	6	12	11	6	1	11	6
d__Bacteria;p__Bacteroidota;c__Bacteroidia;o__Chitinophagales;f__JADIYW01;g__JADIYW01;s__JADIYW01	3	2	0	1	1	1	0	3	2	2	1	2	0	2	2	3	5	4	2	1
d__Bacteria;p__Bacillota_C;c__Negativicutes;o__Acidaminococcales;f__Acidaminococcaceae;g__Phascolarctobacterium_A;s__Phascolarctobacterium_A	14	28	9	14	28	23	15	27	31	32	25	23	2	21	33	26	14	36	13	18
d__Bacteria;p__Bacillota_A;c__Clostridia;o__Oscillospirales;f__Oscillospiraceae;__;__	17	20	16	17	24	12	13	16	14	20	11	13	8	22	8	15	16	15	9	10
d__Bacteria;p__Pseudomonadota;c__Alphaproteobacteria;o__Sphingomonadales;f__Sphingomonadaceae;g__Sphingopyxis;s__Sphingopyxis	2	2	3	1	4	3	4	3	6	5	5	4	20	9	5	4	2	7	7	2
d__Bacteria;p__Pseudomonadota;__;__;__;__;__	56	47	77	75	66	44	55	57	82	67	68	72	47	103	96	85	91	84	67	83
d__Bacteria;p__Patescibacteria;c__Saccharimonadia;o__Saccharimonadales;f__Saccharimonadaceae;g__SZUA-359;s__SZUA-359	2	6	2	9	8	4	4	6	11	2	6	8	2	5	9	7	6	7	7	3
d__Bacteria;p__Bacillota;c__Bacilli;o__Erysipelotrichales;f__Erysipelotrichaceae;g__Holdemanella;s__Holdemanella	1	7	1	1	12	3	7	6	15	6	9	19	4	7	3	15	29	22	6	5
d__Archaea;p__Methanobacteriota;c__Methanobacteria;o__Methanobacteriales;f__Methanobacteriaceae;g__UBA588;s__UBA588	0	1	1	0	2	0	0	0	3	1	0	0	0	2	1	1	4	1	0	0
d__Bacteria;p__Bacillota;c__Bacilli;o__Lactobacillales;f__Lactobacillaceae;g__Lactobacillus;s__Lactobacillus	6	10	5	7	14	9	1	2	12	6	11	15	11	13	14	12	12	11	4	9
d__Bacteria;p__Pseudomonadota;c__Alphaproteobacteria;o__Rhizobiales;f__Xanthobacteraceae;g__Pseudorhodoplanes;s__Pseudorhodoplanes	0	1	0	2	3	0	0	2	2	4	1	0	9	1	2	2	3	4	2	1
d__Bacteria;p__Pseudomonadota;c__Alphaproteobacteria;o__RF32;f__CAG-239;__;__	2	0	0	2	0	1	2	1	0	0	4	1	0	1	4	1	2	0	3	0
d__Bacteria;p__Bacillota_C;c__Negativicutes;__;__;__;__	42	51	20	13	61	25	21	40	44	31	26	41	25	66	37	30	40	56	27	52
d__Bacteria;p__Cyanobacteriota;c__Vampirovibrionia;o__Gastranaerophilales;f__Gastranaerophilaceae;g__JAEWYI01;s__JAEWYI01	1	0	9	7	2	0	4	8	4	5	10	3	0	1	14	13	4	4	6	7
d__Bacteria;p__Verrucomicrobiota;c__Verrucomicrobiae;o__Opitutales;f__Opitutaceae;g__CAJCBL01;s__CAJCBL01	3	3	22	35	5	0	84	16	25	13	28	24	1	9	40	35	11	18	18	34
d__Bacteria;p__Bacillota;c__Bacilli;o__Erysipelotrichales;f__Coprobacillaceae;g__Catenibacterium;s__Catenibacterium	7	11	7	12	18	3	11	21	20	30	26	14	43	25	10	13	14	32	26	22
d__Bacteria;p__Actinomycetota;c__Actinomycetia;o__Nanopelagicales;f__CAIYMF01;g__WLRQ01;s__WLRQ01	4	4	2	9	1	2	2	3	10	4	5	5	0	10	3	3	5	8	3	4
d__Bacteria;p__Patescibacteria;c__Microgenomatia;o__Levybacterales;f__UBA12049;g__JACRFQ01;s__JACRFQ01	1	0	1	3	0	0	1	3	0	0	9	4	0	1	7	4	1	0	10	8
d__Bacteria;p__Actinomycetota;c__Actinomycetia;o__Actinomycetales;f__Cellulomonadaceae;g__Timonella;s__Timonella	5	7	2	0	3	2	0	0	4	3	3	0	5	5	2	3	5	9	0	2
d__Bacteria;p__Actinomycetota;c__Actinomycetia;o__Actinomycetales;f__Micrococcaceae;g__Galactobacter;s__Galactobacter	4	7	3	0	3	3	1	3	2	1	1	2	8	1	2	5	1	0	1	2
d__Bacteria;p__Bacillota_A;c__Clostridia;o__Lachnospirales;f__Lachnospiraceae;g__Wujia;s__Wujia	1	1	1	4	2	1	1	3	3	2	5	3	3	1	7	2	3	3	3	2
d__Bacteria;p__Pseudomonadota;c__Gammaproteobacteria;o__Enterobacterales_A;__;__;__	3	3	1	5	1	0	1	4	4	2	2	2	1	0	2	5	3	6	4	1
d__Bacteria;p__Myxococcota;c__Polyangia;o__Polyangiales;f__Sandaracinaceae;g__JAFLCL01;s__JAFLCL01	5	7	3	1	2	0	4	12	9	6	6	2	1	5	4	6	14	9	11	6
d__Bacteria;p__Bacillota_A;c__Clostridia;o__Christensenellales;f__CAG-74;g__UBA11524;s__UBA11524	8	22	2	7	4	2	8	7	15	5	4	5	2	19	4	6	8	14	5	10
d__Archaea;p__Methanobacteriota;c__Methanobacteria;o__Methanobacteriales;f__Methanobacteriaceae;g__Methanobrevibacter_C;s__Methanobrevibacter_C	0	1	0	1	1	1	1	0	5	0	3	3	0	2	1	3	1	0	0	0
d__Bacteria;p__Bdellovibrionota;c__UBA1018;o__UBA1018;f__UBA1018;g__GWA1-52-35;s__GWA1-52-35	0	2	6	2	2	2	0	0	1	1	4	2	0	1	2	3	3	3	5	7
d__Bacteria;p__Pseudomonadota;c__Gammaproteobacteria;o__Burkholderiales;f__Burkholderiaceae_B;g__Ramlibacter;s__Ramlibacter	1	4	6	2	1	1	1	6	2	2	4	0	0	0	3	3	3	4	1	2
d__Bacteria;p__Verrucomicrobiota;c__Verrucomicrobiae;o__Chthoniobacterales;f__Terrimicrobiaceae;g__UBA967;s__UBA967	4	4	3	2	1	2	2	5	9	3	3	1	0	6	13	4	1	4	2	4
d__Bacteria;p__Pseudomonadota;c__Gammaproteobacteria;o__Burkholderiales;f__Burkholderiaceae_B;g__Acidovorax_C;s__Acidovorax_C	8	13	8	11	8	3	11	12	17	6	10	14	6	16	12	11	19	9	11	13
d__Bacteria;p__Bacillota_A;c__Clostridia;o__TANB77;f__CAG-508;g__CAG-492;s__CAG-492	3	5	2	6	5	2	4	4	4	6	0	1	7	4	9	4	2	5	1	2
d__Bacteria;p__Bacillota_A;c__Clostridia;o__Oscillospirales;f__Acutalibacteraceae;__;__	4	10	5	5	2	5	4	3	9	11	10	6	5	15	5	5	6	7	3	8
d__Bacteria;p__Pseudomonadota;c__Gammaproteobacteria;o__Burkholderiales;f__Burkholderiaceae_A;g__Sutterella;s__Sutterella	3	1	3	6	2	0	2	2	2	0	4	6	0	2	6	4	0	4	4	5
d__Bacteria;p__Nitrospirota;c__Nitrospiria;o__Nitrospirales;f__Nitrospiraceae;g__Nitrospira_A;s__Nitrospira_A	0	4	2	10	6	4	0	8	2	4	2	0	0	4	3	1	3	1	4	4
d__Bacteria;p__Bacillota_A;c__Clostridia;o__Christensenellales;f__CAG-138;g__Phil1;s__Phil1	0	9	2	2	3	1	0	0	1	0	2	2	2	0	0	1	1	2	4	2
d__Bacteria;p__Bacillota_A;c__Clostridia;o__Peptostreptococcales;f__Thermotaleaceae;__;__	2	11	6	11	1	3	3	2	2	4	4	2	0	2	9	7	4	1	1	3
d__Archaea;p__Halobacteriota;c__Methanosarcinia;o__Methanosarcinales;f__Methanosarcinaceae;g__Methanosarcina;s__Methanosarcina	2	5	1	5	5	1	0	3	4	11	10	6	0	4	4	3	3	11	0	5
d__Bacteria;p__Pseudomonadota;c__Gammaproteobacteria;o__Enterobacterales;f__Enterobacteriaceae;g__Enterobacter;s__Enterobacter	1	2	2	1	9	1	2	2	5	3	1	3	0	1	5	2	0	8	2	5
d__Bacteria;p__Pseudomonadota;c__Alphaproteobacteria;o__Acetobacterales;f__Acetobacteraceae;g__Roseomonas;s__Roseomonas	0	4	2	6	0	0	0	2	1	1	4	2	0	6	2	4	2	2	1	2
d__Bacteria;p__Bacteroidota;c__Kapabacteria;o__Kapabacteriales;f__UBA2268;g__JAERMQ01;s__JAERMQ01	1	2	2	5	3	0	1	4	4	3	5	7	0	0	9	4	1	2	2	7
d__Bacteria;p__Pseudomonadota;c__Alphaproteobacteria;o__Rhizobiales;f__Rhizobiaceae;g__RCIZ01;s__RCIZ01	0	3	0	0	2	0	0	0	4	4	0	8	1	3	2	1	1	1	0	1
d__Bacteria;p__Eremiobacterota;c__Xenobia;o__Xenobiales;__;__;__	2	3	2	0	2	0	0	2	1	1	1	1	1	4	1	0	0	1	1	2
d__Bacteria;p__Bacteroidota;c__Bacteroidia;o__Flavobacteriales;f__Crocinitomicaceae;g__CAIUKX01;s__CAIUKX01	3	3	1	5	4	2	4	7	5	6	9	5	3	3	7	3	4	7	9	8
d__Bacteria;p__Actinomycetota;c__Actinomycetia;o__Nanopelagicales;f__Nanopelagicaceae;__;__	0	2	6	2	0	0	0	4	1	2	1	2	0	1	4	2	1	0	2	4
d__Bacteria;p__Pseudomonadota;c__Gammaproteobacteria;o__Pseudomonadales;__;__;__	1	0	14	9	2	0	4	7	4	0	9	5	0	4	10	8	3	0	3	10
d__Bacteria;p__Pseudomonadota;c__Gammaproteobacteria;o__Xanthomonadales;f__Xanthomonadaceae;g__Stenotrophomonas;s__Stenotrophomonas	12	12	6	5	8	0	5	12	8	8	8	9	14	11	22	10	6	19	6	1
d__Bacteria;p__Bacteroidota;c__Bacteroidia;o__Flavobacteriales;f__Weeksellaceae;g__Amniculibacterium;s__Amniculibacterium	1	4	1	0	6	0	0	6	4	2	1	3	1	5	0	1	7	3	0	15
d__Bacteria;p__Pseudomonadota;c__Gammaproteobacteria;o__Xanthomonadales;f__Xanthomonadaceae;g__SCMT01;s__SCMT01	6	6	7	3	4	0	3	16	5	5	5	2	8	8	9	11	14	4	8	6
d__Bacteria;p__Bacteroidota;c__Bacteroidia;o__Bacteroidales;f__Marinifilaceae;g__Odoribacter;s__Odoribacter	1	0	3	0	3	2	2	7	2	2	2	9	9	1	3	8	6	5	4	4
d__Bacteria;p__Spirochaetota;c__UBA4802;o__UBA4802;f__JAFGJZ01;g__JAEWVL01;s__JAEWVL01	2	6	8	15	2	2	5	4	4	3	7	3	0	2	15	17	2	2	7	11
d__Archaea;p__Halobacteriota;c__Methanosarcinia;o__Methanotrichales;f__Methanotrichaceae;g__Methanothrix;s__Methanothrix	2	0	0	1	4	2	4	4	5	4	4	4	5	6	2	4	2	12	2	3
d__Bacteria;p__Campylobacterota;c__Campylobacteria;o__Campylobacterales;f__Sulfurimonadaceae;g__Sulfuricurvum;s__Sulfuricurvum	0	0	0	0	0	0	1	2	0	0	0	3	0	1	25	0	0	0	1	0
d__Bacteria;p__Bacteroidota;c__Bacteroidia;o__Flavobacteriales;f__Weeksellaceae;g__Algoriella;s__Algoriella	2	5	1	0	37	0	1	4	4	1	1	1	2	4	3	2	6	5	2	3
d__Archaea;p__Halobacteriota;c__Methanosarcinia;o__Methanosarcinales;f__Methanosarcinaceae;g__Methanomethylovorans;s__Methanomethylovorans	2	1	0	0	0	0	0	0	6	0	0	0	1	1	0	0	2	0	1	1
d__Bacteria;p__Bacillota_A;c__Clostridia;o__Peptostreptococcales;f__Thermotaleaceae;g__Anaerosolibacter;s__Anaerosolibacter	1	3	2	1	1	0	0	1	1	0	0	0	0	0	1	2	1	1	1	1
d__Bacteria;p__Synergistota;c__Synergistia;o__Synergistales;f__Aminobacteriaceae;g__CAJPSE01;s__CAJPSE01	3	7	1	3	5	4	4	2	5	1	2	1	3	2	2	1	1	4	2	1
d__Bacteria;p__Pseudomonadota;c__Gammaproteobacteria;o__Pseudomonadales;f__Moraxellaceae;g__Moraxella_C;s__Moraxella_C	10	2	4	13	24	15	8	11	32	13	13	6	11	46	18	8	22	22	9	8
d__Bacteria;p__Bacillota_A;c__Clostridia;o__Clostridiales;f__Caloramatoraceae;__;__	1	1	1	2	2	0	1	1	0	1	2	1	0	1	2	4	1	0	1	2
d__Bacteria;p__Bacillota_A;c__Clostridia;o__Lachnospirales;f__Lachnospiraceae;g__Lachnoclostridium_B;s__Lachnoclostridium_B	1	11	2	3	0	1	2	0	2	1	0	0	0	7	2	1	2	2	1	1
d__Bacteria;p__Bacillota_C;c__Negativicutes;o__Selenomonadales;f__Massilibacillaceae;g__CABIZH01;s__CABIZH01	25	55	19	17	30	26	24	32	46	28	16	41	24	52	27	33	24	34	24	18
d__Bacteria;p__Bacillota_A;c__Clostridia;o__Peptostreptococcales;f__Anaerovoracaceae;g__Aminicella;s__Aminicella	1	4	0	3	1	0	1	1	3	0	2	3	5	7	3	1	3	2	2	1
d__Bacteria;p__Pseudomonadota;c__Alphaproteobacteria;o__Rhizobiales;f__Beijerinckiaceae;g__Alsobacter;s__Alsobacter	0	3	1	2	2	2	1	0	1	1	2	0	0	2	1	3	5	1	0	2
d__Bacteria;p__Pseudomonadota;c__Gammaproteobacteria;o__Pseudomonadales;f__Pseudomonadaceae;__;__	48	55	84	154	51	37	54	68	65	52	61	69	39	68	121	114	47	74	91	75
d__Bacteria;p__Actinomycetota;c__Actinomycetia;o__Propionibacteriales;f__Nocardioidaceae;g__Nocardioides;s__Nocardioides	20	38	3	8	3	3	4	5	27	10	10	6	10	22	26	11	9	24	2	7
d__Bacteria;p__Bacillota_A;c__Clostridia;o__Oscillospirales;f__Ruminococcaceae;g__Pygmaiobacter;s__Pygmaiobacter	3	3	6	1	1	3	2	1	1	2	3	7	0	3	2	5	1	5	3	7
d__Archaea;p__Methanobacteriota;c__Methanobacteria;o__Methanobacteriales;f__Methanobacteriaceae;g__Methanobacterium_B;s__Methanobacterium_B	0	1	1	0	4	1	1	1	4	3	3	3	0	4	3	4	2	2	1	0
d__Bacteria;p__Bacteroidota;c__Bacteroidia;o__Cytophagales;f__Spirosomaceae;g__Dyadobacter;s__Dyadobacter	5	17	2	1	8	2	4	5	11	6	7	4	3	11	4	2	11	10	7	4
d__Bacteria;p__Bacillota_A;c__Clostridia;o__Lachnospirales;f__Lachnospiraceae;g__Copromonas;s__Copromonas	3	2	2	2	7	1	2	3	3	3	5	2	0	3	9	3	0	4	5	5
d__Bacteria;p__Bacillota_A;c__Clostridia;o__Oscillospirales;f__Ruminococcaceae;g__CAG-353;s__CAG-353	0	1	0	0	3	0	0	0	0	0	1	2	0	0	1	1	2	0	3	0
d__Bacteria;p__Pseudomonadota;c__Gammaproteobacteria;o__Burkholderiales;f__Neisseriaceae;__;__	7	14	10	10	15	9	11	17	21	23	5	18	31	43	14	9	15	28	10	17
d__Bacteria;p__Actinomycetota;c__Actinomycetia;o__Nanopelagicales;f__Nanopelagicaceae;g__Planktophila;s__Planktophila	1	3	10	12	3	1	2	6	3	3	5	9	2	4	5	15	3	3	3	6
d__Bacteria;p__Pseudomonadota;c__Alphaproteobacteria;o__Sphingomonadales;f__Sphingomonadaceae;g__Blastomonas;s__Blastomonas	1	0	1	0	3	0	0	1	0	0	0	2	0	0	0	1	0	6	0	1
d__Bacteria;p__Bacillota_A;c__Clostridia;o__Tissierellales;f__Peptoniphilaceae;g__Miniphocaeibacter;s__Miniphocaeibacter	3	3	5	5	0	0	1	2	2	4	2	3	0	8	3	5	6	2	3	1
d__Bacteria;p__Pseudomonadota;c__Alphaproteobacteria;o__Rickettsiales;f__Deianiraeaceae;g__CAMCTP01;s__CAMCTP01	0	0	3	1	1	0	3	4	0	0	1	4	0	0	2	2	0	0	1	4
d__Bacteria;p__Pseudomonadota;c__Gammaproteobacteria;o__Berkiellales;f__Berkiellaceae;g__Berkiella;s__Berkiella	6	3	6	4	6	2	2	8	5	1	2	8	0	4	3	7	3	7	2	3
d__Bacteria;p__Pseudomonadota;c__Alphaproteobacteria;o__Holosporales;f__Holosporaceae;__;__	0	0	0	0	1	0	0	0	1	0	1	0	2	0	1	1	3	1	1	1
d__Bacteria;p__Actinomycetota;c__Coriobacteriia;o__Coriobacteriales;f__Eggerthellaceae;g__Gordonibacter;s__Gordonibacter	2	1	0	4	3	2	0	0	3	2	1	2	0	9	2	3	6	1	1	3
d__Bacteria;p__Cyanobacteriota;c__Vampirovibrionia;o__Gastranaerophilales;f__Gastranaerophilaceae;g__CAIPUE01;s__CAIPUE01	1	1	6	8	4	2	7	11	8	4	12	11	0	1	17	8	3	7	14	18
d__Bacteria;p__Pseudomonadota;c__Alphaproteobacteria;o__RF32;f__CAG-239;g__Scatacola_A;s__Scatacola_A	0	0	3	5	2	0	1	3	1	0	4	2	0	1	6	6	0	0	2	4
d__Bacteria;p__Bdellovibrionota;c__Bdellovibrionia;o__Bdellovibrionales;f__Bdellovibrionaceae;g__21-14-0-10-47-8;s__21-14-0-10-47-8	0	1	0	0	4	4	1	7	4	1	3	3	0	0	2	1	3	2	7	4
d__Bacteria;p__Bacillota_A;c__Clostridia;o__Oscillospirales;f__Oscillospiraceae;g__Dysosmobacter;s__Dysosmobacter	12	0	4	2	9	3	3	4	6	3	8	4	0	2	10	9	4	7	5	8
d__Bacteria;p__Bacillota_A;c__Clostridia;o__Lachnospirales;f__Lachnospiraceae;g__Lacrimispora;s__Lacrimispora	0	2	0	0	4	0	1	1	1	5	2	1	1	1	1	0	1	1	2	2
d__Bacteria;p__Pseudomonadota;c__Gammaproteobacteria;o__Legionellales;f__Legionellaceae;__;__	5	7	7	7	3	1	4	6	8	6	14	8	13	10	18	13	10	8	7	3
d__Bacteria;p__Myxococcota;c__UBA796;o__UBA796;f__GCA-2862545;g__CAIOSP01;s__CAIOSP01	0	0	1	1	0	0	1	4	0	1	1	3	0	0	0	3	0	0	1	0
d__Bacteria;p__Bacillota_A;c__Clostridia;o__Lachnospirales;f__CAG-274;g__CAG-274;s__CAG-274	0	1	0	0	1	0	2	2	1	2	2	4	4	1	2	0	0	4	1	1
d__Bacteria;p__Bacillota_A;c__Clostridia;o__Lachnospirales;f__Lachnospiraceae;g__Marvinbryantia;s__Marvinbryantia	0	1	0	0	0	1	0	2	2	1	0	1	2	0	1	0	2	1	0	0
d__Bacteria;p__Desulfobacterota;c__Desulfovibrionia;o__Desulfovibrionales;f__Desulfovibrionaceae;g__Bilophila;s__Bilophila	2	1	1	0	4	0	1	5	3	1	2	3	2	1	2	4	2	3	0	1
d__Bacteria;p__Bacillota_A;c__Clostridia;o__Peptostreptococcales;f__Acidaminobacteraceae;g__QQWI01;s__QQWI01	1	0	7	6	2	1	0	1	1	2	0	5	0	0	3	6	1	3	3	2
d__Bacteria;p__Actinomycetota;c__Acidimicrobiia;o__Acidimicrobiales;f__Microtrichaceae;g__IMCC26207;s__IMCC26207	1	5	1	0	1	0	0	0	3	3	1	3	3	6	4	6	1	3	2	2
d__Bacteria;p__Bacteroidota;c__Bacteroidia;o__Bacteroidales;f__Bacteroidaceae;g__Alloprevotella;s__Alloprevotella	3	6	0	1	5	6	8	8	10	7	8	3	0	6	13	8	8	13	5	14
d__Bacteria;p__Bacteroidota;c__Bacteroidia;o__Bacteroidales;f__Barnesiellaceae;g__Barnesiella;s__Barnesiella	6	8	2	5	12	4	5	6	7	2	9	11	9	9	7	11	7	11	10	17
d__Bacteria;p__Patescibacteria;c__JAEDAM01;o__BD1-5;f__UBA6164;g__JAACSU01;s__JAACSU01	0	0	1	0	1	1	0	2	1	1	1	2	0	0	1	1	3	1	4	1
d__Bacteria;p__Pseudomonadota;c__Alphaproteobacteria;o__Rhodobacterales;f__Rhodobacteraceae;g__Neotabrizicola;s__Neotabrizicola	0	3	0	0	4	1	1	1	6	3	2	1	1	2	0	2	6	2	3	3
d__Bacteria;p__Pseudomonadota;c__Gammaproteobacteria;o__Pseudomonadales;f__Moraxellaceae;g__Moraxella;s__Moraxella	8	10	8	6	10	12	6	10	9	7	8	4	12	14	16	5	13	14	4	6
d__Bacteria;p__Acidobacteriota;c__Blastocatellia;o__Pyrinomonadales;f__Pyrinomonadaceae;g__JAIBCC01;s__JAIBCC01	0	2	0	1	2	2	0	3	4	0	1	2	3	6	2	0	2	4	1	1
d__Bacteria;p__Bacillota_A;c__Clostridia;o__Oscillospirales;f__Acutalibacteraceae;g__CAG-488;s__CAG-488	1	3	3	0	0	1	2	3	1	1	0	2	0	5	2	0	2	0	0	0
d__Bacteria;p__Bacillota_A;c__Clostridia;o__Lachnospirales;f__Lachnospiraceae;g__Mobilitalea;s__Mobilitalea	4	2	6	3	3	2	3	6	0	0	6	4	0	0	3	2	3	3	3	3
d__Bacteria;p__Verrucomicrobiota;c__Verrucomicrobiae;o__Opitutales;f__Opitutaceae;g__ER46;s__ER46	1	0	4	6	0	0	4	7	1	2	4	4	0	1	0	2	0	0	2	8
d__Bacteria;p__Pseudomonadota;c__Gammaproteobacteria;o__Burkholderiales;f__Rhodocyclaceae;g__Niveibacterium;s__Niveibacterium	4	2	0	2	2	1	0	3	6	4	3	4	0	2	3	4	2	4	1	10
d__Bacteria;p__Pseudomonadota;c__Gammaproteobacteria;o__Burkholderiales;f__Burkholderiaceae_B;g__Xylophilus;s__Xylophilus	5	10	2	4	0	3	2	3	3	2	3	5	5	2	6	6	4	5	2	2
d__Bacteria;p__Actinomycetota;c__Actinomycetia;o__Mycobacteriales;f__Mycobacteriaceae;__;__	280	528	207	179	128	135	84	102	251	217	176	204	134	476	246	274	167	196	131	141
d__Bacteria;p__Pseudomonadota;c__Alphaproteobacteria;o__Caedimonadales;f__UBA1908;g__JACESU01;s__JACESU01	0	1	2	3	3	1	3	3	2	1	2	1	0	1	2	1	0	1	2	5
d__Bacteria;p__Pseudomonadota;c__Alphaproteobacteria;o__Reyranellales;f__Reyranellaceae;g__Reyranella;s__Reyranella	2	7	2	3	7	1	1	3	4	2	5	5	8	6	4	4	4	2	7	0
d__Bacteria;p__Bacteroidota;c__Bacteroidia;o__Bacteroidales;f__Bacteroidaceae;g__UBA6382;s__UBA6382	2	3	3	2	10	3	4	14	7	3	10	7	6	2	7	9	10	12	10	7
d__Bacteria;p__Bacillota;c__Bacilli;o__Lactobacillales;f__Lactobacillaceae;g__Ligilactobacillus;s__Ligilactobacillus	1	3	2	1	0	1	0	3	4	2	2	2	2	6	9	6	7	5	1	3
d__Bacteria;p__Actinomycetota;c__Acidimicrobiia;o__Acidimicrobiales;f__Ilumatobacteraceae;g__UBA668;s__UBA668	2	7	4	2	1	1	1	4	3	0	2	5	0	3	3	5	4	3	1	1
d__Bacteria;p__Actinomycetota;c__Actinomycetia;o__Actinomycetales;f__Dermatophilaceae;g__Dermacoccus;s__Dermacoccus	2	9	2	0	2	0	0	0	1	1	2	1	0	2	2	1	1	0	2	2
d__Bacteria;p__Pseudomonadota;c__Alphaproteobacteria;o__Sphingomonadales;f__Sphingomonadaceae;g__Aquisediminimonas_A;s__Aquisediminimonas_A	4	3	3	4	0	3	1	0	2	1	1	2	10	2	4	4	3	5	3	0
d__Bacteria;p__Actinomycetota;c__Actinomycetia;o__Nanopelagicales;f__UBA10799;g__UBA10799;s__UBA10799	3	9	9	12	5	1	2	1	6	6	5	11	3	11	8	13	2	5	3	3
d__Bacteria;p__Bacteroidota;c__Bacteroidia;o__NS11-12g;f__UKL13-3;g__UKL13-3;s__UKL13-3	1	2	5	2	1	0	1	4	1	0	1	5	0	1	4	4	1	0	5	2
d__Bacteria;p__Pseudomonadota;c__Alphaproteobacteria;o__Acetobacterales;f__Acetobacteraceae;g__CAMDGX01;s__CAMDGX01	1	6	1	0	2	1	1	2	3	0	2	1	0	2	2	1	2	2	2	2
d__Bacteria;p__Pseudomonadota;c__Gammaproteobacteria;o__Enterobacterales;f__Enterobacteriaceae;__;__	44	45	46	86	89	53	46	66	127	61	42	69	58	117	86	89	41	95	96	70
d__Bacteria;p__Bacillota_A;c__Clostridia;o__Oscillospirales;f__Acutalibacteraceae;g__UMGS1071;s__UMGS1071	4	0	1	0	1	1	0	1	1	2	1	1	3	0	2	1	1	3	0	1
d__Bacteria;p__Verrucomicrobiota;c__Verrucomicrobiae;o__Opitutales;f__Opitutaceae;g__Lacunisphaera;s__Lacunisphaera	0	2	10	1	1	0	2	2	1	2	7	4	0	0	7	5	0	2	3	5
d__Bacteria;p__Bacillota_A;c__Clostridia;o__Lachnospirales;f__Lachnospiraceae;g__Ventrimonas;s__Ventrimonas	0	1	1	0	2	3	1	2	0	1	4	2	1	2	1	1	1	2	0	1
d__Bacteria;p__Actinomycetota;c__Actinomycetia;o__Mycobacteriales;f__Micromonosporaceae;g__Actinoplanes;s__Actinoplanes	0	0	14	0	0	0	0	0	0	0	1	0	0	0	0	0	1	0	0	0
d__Bacteria;p__Pseudomonadota;c__Gammaproteobacteria;o__Enterobacterales_A;f__Succinivibrionaceae;g__Succinivibrio;s__Succinivibrio	2	2	4	2	6	2	5	7	2	1	5	7	0	0	6	9	1	3	2	3
d__Bacteria;p__Pseudomonadota;c__Gammaproteobacteria;o__Pseudomonadales;f__Moraxellaceae;g__Fluviicoccus;s__Fluviicoccus	29	15	145	258	12	4	104	124	27	19	116	161	9	22	174	181	18	24	198	205
d__Bacteria;p__Patescibacteria;c__Paceibacteria;o__UBA9983_A;__;__;__	1	0	2	0	3	1	1	1	2	2	1	3	0	1	5	2	4	2	2	1
d__Bacteria;p__Fibrobacterota;c__Fibrobacteria;o__Fibrobacterales;f__Fibrobacteraceae;g__CAIRAY01;s__CAIRAY01	0	1	14	17	1	0	7	14	15	3	8	9	1	2	9	21	0	2	18	18
d__Bacteria;p__Bacteroidota;c__Bacteroidia;o__Cytophagales;f__Catalimonadaceae;g__Flexibacter;s__Flexibacter	0	0	1	3	0	0	2	1	0	0	0	2	0	0	2	2	0	0	0	1
d__Bacteria;p__Bacillota_A;c__Clostridia;o__TANB77;f__CAG-508;g__Merdicola;s__Merdicola	0	1	0	2	5	1	3	2	0	0	6	1	0	0	5	3	1	1	2	2
d__Bacteria;p__Pseudomonadota;c__Gammaproteobacteria;o__Burkholderiales;f__Methylophilaceae;g__Methylobacillus;s__Methylobacillus	0	0	0	1	0	0	0	0	0	0	2	0	0	0	0	1	3	1	0	1
d__Bacteria;p__Myxococcota;c__Polyangia;o__Nannocystales;f__Nannocystaceae;g__Nannocystis;s__Nannocystis	1	5	0	4	2	0	3	3	6	2	4	2	4	1	4	4	2	8	5	3
d__Bacteria;p__Patescibacteria;c__Paceibacteria;o__UBA9983_A;f__UBA9973;g__UBA9973;s__UBA9973	0	0	3	0	3	1	1	1	1	0	1	3	0	0	3	1	3	1	0	2
d__Bacteria;p__Myxococcota;c__Polyangia;o__Polyangiales;f__Polyangiaceae;g__JACRCQ01;s__JACRCQ01	3	3	1	1	1	1	3	3	2	4	7	4	0	6	4	7	3	7	1	2
d__Bacteria;p__Bacillota;c__Bacilli;o__Lactobacillales;f__Lactobacillaceae;g__Lactiplantibacillus;s__Lactiplantibacillus	2	0	0	1	3	1	0	1	1	4	0	1	0	0	0	2	1	2	0	1
d__Bacteria;p__Bacteroidota;c__Bacteroidia;o__Bacteroidales;f__Rikenellaceae;g__Alistipes_A;s__Alistipes_A	4	2	1	1	2	2	3	2	1	1	3	2	2	2	7	3	0	0	6	2
d__Bacteria;p__Pseudomonadota;c__Gammaproteobacteria;o__Xanthomonadales;f__SZUA-5;g__JADKFD01;s__JADKFD01	0	3	1	0	7	3	2	3	1	2	3	2	1	1	2	2	5	5	3	3
d__Bacteria;p__Bacillota_A;c__Clostridia;o__Oscillospirales;f__Oscillospiraceae;g__Dysosmobacter_A;s__Dysosmobacter_A	1	1	1	0	4	1	0	0	4	2	5	0	2	3	2	0	0	2	2	6
d__Bacteria;p__Pseudomonadota;c__Gammaproteobacteria;o__Burkholderiales;f__Burkholderiaceae_A;g__Parasutterella;s__Parasutterella	5	5	3	3	6	2	7	3	8	7	5	8	5	5	12	12	2	7	8	5
d__Bacteria;p__Bacillota_A;c__Clostridia;o__TANB77;f__CAG-465;g__CAG-465;s__CAG-465	0	0	0	2	4	1	1	5	2	0	3	2	0	0	1	2	1	1	1	2
d__Bacteria;p__Bacillota_A;c__Clostridia;o__Oscillospirales;f__Oscillospiraceae;g__Lawsonibacter;s__Lawsonibacter	2	0	0	0	4	0	0	2	0	1	2	0	2	0	3	5	1	2	2	1
d__Bacteria;p__Pseudomonadota;c__Alphaproteobacteria;o__Rhodobacterales;f__Rhodobacteraceae;g__Rhodobacter;s__Rhodobacter	0	0	1	0	2	0	0	0	0	0	2	1	1	1	0	0	1	4	0	0
d__Bacteria;p__Pseudomonadota;c__Gammaproteobacteria;o__Burkholderiales;f__Burkholderiaceae_B;g__Aquincola;s__Aquincola	1	3	1	0	3	2	0	1	5	7	1	1	2	7	3	1	3	5	1	4
d__Bacteria;p__Actinomycetota;c__Coriobacteriia;o__Coriobacteriales;f__Eggerthellaceae;g__Enteroscipio;s__Enteroscipio	5	4	4	0	3	0	1	2	2	2	3	3	1	1	4	1	5	4	2	2
d__Bacteria;p__Actinomycetota;c__Actinomycetia;o__Nanopelagicales;f__UBA5976;g__UBA5976;s__UBA5976	0	0	0	0	2	0	0	0	1	1	0	0	3	1	0	0	0	0	0	0
d__Bacteria;p__Pseudomonadota;c__Alphaproteobacteria;o__Rhizobiales;f__Rhizobiaceae;g__Pseudochrobactrum;s__Pseudochrobactrum	0	1	0	1	4	1	0	2	0	1	1	0	0	4	0	3	1	3	1	0
d__Bacteria;p__Pseudomonadota;c__Alphaproteobacteria;o__Rhizobiales;f__Beijerinckiaceae;g__Rhodoblastus;s__Rhodoblastus	0	8	4	0	3	1	0	3	2	0	3	4	0	1	2	1	0	5	1	1
d__Bacteria;p__Bacteroidota;c__Bacteroidia;o__Chitinophagales;f__Chitinophagaceae;__;__	2	10	4	3	12	8	7	10	17	13	9	5	10	22	18	11	23	15	13	13
d__Bacteria;p__Desulfobacterota;c__Desulfovibrionia;o__Desulfovibrionales;f__Desulfovibrionaceae;g__Mailhella;s__Mailhella	0	1	3	2	3	3	3	2	5	6	6	2	1	3	13	1	6	10	4	2
d__Bacteria;p__Pseudomonadota;c__Alphaproteobacteria;o__Micavibrionales;f__Micavibrionaceae;g__JACKIV01;s__JACKIV01	0	0	2	0	0	0	1	3	0	0	1	2	1	1	1	0	0	0	0	0
d__Bacteria;p__Acidobacteriota;c__Holophagae;o__Holophagales;f__Holophagaceae;__;__	2	1	1	7	2	5	1	7	2	1	6	4	0	1	8	7	0	3	2	3
d__Bacteria;p__Pseudomonadota;c__Alphaproteobacteria;o__Paracaedibacterales;f__Paracaedibacteraceae;__;__	1	6	3	0	2	2	1	3	1	3	2	4	0	2	4	2	2	0	2	0
d__Bacteria;p__Bacteroidota;c__Bacteroidia;o__Bacteroidales;f__G3-4614;g__Caccoplasma;s__Caccoplasma	2	0	0	0	0	0	1	2	1	0	4	1	0	2	3	2	0	2	3	2
d__Bacteria;p__Bacillota_A;c__Clostridia;o__Oscillospirales;f__Oscillospiraceae;g__Faecousia;s__Faecousia	4	11	3	3	5	4	1	7	2	0	5	4	2	8	5	9	5	3	8	6
d__Bacteria;p__Patescibacteria;c__Saccharimonadia;o__Saccharimonadales;f__UBA5946;g__UBA5946;s__UBA5946	0	0	0	0	3	1	2	0	6	5	1	2	4	2	1	3	5	1	0	1
d__Bacteria;p__Actinomycetota;c__Actinomycetia;o__Propionibacteriales;f__Propionibacteriaceae;g__Arachnia;s__Arachnia	1	0	5	2	1	0	1	4	6	3	7	2	11	6	2	2	9	11	3	3
d__Bacteria;p__Bacillota_A;c__Clostridia;o__Oscillospirales;f__Oscillospiraceae;g__Oscillibacter;s__Oscillibacter	2	1	0	0	0	1	0	0	1	3	0	1	0	0	2	2	0	0	1	0
d__Bacteria;p__Patescibacteria;c__JAEDAM01;o__BD1-5;f__JAGOOR01;g__JAGOOR01;s__JAGOOR01	3	2	1	2	6	3	3	1	8	4	6	2	6	5	6	2	3	7	7	3
d__Bacteria;p__Pseudomonadota;c__Gammaproteobacteria;o__Burkholderiales;f__Nitrosomonadaceae;g__Nitrosomonas;s__Nitrosomonas	4	2	4	6	5	0	5	2	5	3	4	6	1	1	4	3	3	6	5	3
d__Bacteria;p__Actinomycetota;c__Actinomycetia;o__Actinomycetales;f__Actinomycetaceae;__;__	4	7	3	2	5	2	4	4	5	4	6	4	3	20	5	10	5	9	2	1
d__Bacteria;p__Actinomycetota;c__Actinomycetia;o__Nanopelagicales;__;__;__	7	8	4	6	4	1	1	1	4	5	3	2	2	8	2	2	1	3	1	1
d__Bacteria;p__Myxococcota;c__Polyangia;o__Polyangiales;f__Polyangiaceae;g__Polyangium;s__Polyangium	1	0	0	1	2	0	4	0	0	5	17	2	2	12	0	4	7	0	0	4
d__Bacteria;p__Synergistota;c__Synergistia;o__Synergistales;f__Synergistaceae;g__Caccocola;s__Caccocola	17	17	14	11	17	14	11	10	13	7	8	9	5	21	6	19	17	17	3	4
d__Bacteria;p__Bacteroidota;c__Bacteroidia;o__Cytophagales;f__Cyclobacteriaceae;g__JAMZMI01;s__JAMZMI01	0	0	1	1	0	1	1	0	1	0	1	0	0	0	3	3	0	0	4	2
d__Bacteria;p__Pseudomonadota;c__Gammaproteobacteria;o__Enterobacterales;f__Enterobacteriaceae;g__Klebsiella;s__Klebsiella	1	1	1	1	7	2	1	4	5	2	1	6	0	6	4	6	2	6	7	4
d__Bacteria;p__Patescibacteria;c__Saccharimonadia;o__Saccharimonadales;f__CAIOMD01;g__JACKGO01;s__JACKGO01	0	0	0	0	2	1	0	0	0	1	1	0	16	1	0	1	1	1	0	0
d__Bacteria;p__Pseudomonadota;c__Alphaproteobacteria;o__Rhodobacterales;f__Rhodobacteraceae;g__Gemmobacter_B;s__Gemmobacter_B	1	0	0	0	2	0	0	0	0	0	0	0	6	0	1	1	0	3	0	1
d__Bacteria;p__Chloroflexota;c__Chloroflexia;o__Chloroflexales;f__Roseiflexaceae;g__SDU3-3;s__SDU3-3	1	12	6	5	2	0	0	1	2	0	0	2	0	4	11	5	4	2	0	5
d__Bacteria;p__Bacillota_A;c__Clostridia;o__Peptostreptococcales;f__Peptostreptococcaceae;g__Peptacetobacter;s__Peptacetobacter	1	0	0	0	1	0	0	1	1	0	0	2	0	5	0	1	4	0	1	4
d__Bacteria;p__Pseudomonadota;c__Gammaproteobacteria;o__Burkholderiales;f__Burkholderiaceae_B;g__Diaphorobacter_A;s__Diaphorobacter_A	4	8	2	1	5	3	2	8	6	3	3	2	27	1	16	3	12	8	3	6
d__Bacteria;p__Bacillota_A;c__Clostridia;o__Saccharofermentanales;f__Fastidiosipilaceae;g__JAAVLZ01;s__JAAVLZ01	2	0	0	0	1	0	0	0	0	0	1	0	0	1	0	0	0	1	0	0
d__Bacteria;p__Synergistota;c__Synergistia;o__Synergistales;f__Aminobacteriaceae;g__Aminivibrio;s__Aminivibrio	1	3	0	1	0	2	0	2	3	0	0	1	0	4	0	2	0	1	0	0
d__Bacteria;p__Patescibacteria;c__Gracilibacteria;o__Peribacterales;f__Peribacteraceae;g__JACRIG01;s__JACRIG01	2	1	1	0	0	0	0	0	0	1	1	0	0	0	3	2	1	2	0	0
d__Bacteria;p__Bdellovibrionota;c__Bdellovibrionia;o__Bdellovibrionales;f__Bdellovibrionaceae;g__PSRN01;s__PSRN01	2	0	0	0	2	0	0	1	0	0	0	0	0	0	1	0	0	0	0	0
d__Bacteria;p__Bacillota_A;c__Clostridia;o__Oscillospirales;f__Butyricicoccaceae;g__Butyricicoccus_A;s__Butyricicoccus_A	3	0	1	0	3	1	0	2	2	1	0	1	0	1	0	0	2	0	1	0
d__Bacteria;p__Bacillota_A;c__Clostridia;o__Oscillospirales;f__Ruminococcaceae;g__Ruthenibacterium;s__Ruthenibacterium	5	1	0	0	2	1	0	1	1	2	0	0	0	0	3	0	3	0	0	0
d__Bacteria;p__Bacillota;c__Bacilli;o__Lactobacillales;f__Lactobacillaceae;g__Secundilactobacillus;s__Secundilactobacillus	1	1	0	1	0	0	2	1	0	2	1	2	0	5	2	1	0	2	2	0
d__Bacteria;p__Pseudomonadota;c__Alphaproteobacteria;o__RF32;f__CAG-239;g__MGBC133411;s__MGBC133411	1	0	0	0	0	0	0	0	0	0	1	1	0	0	1	1	0	1	0	0
d__Bacteria;p__Pseudomonadota;c__Gammaproteobacteria;o__Xanthomonadales;f__Ahniellaceae;g__JADKHK01;s__JADKHK01	10	1	0	0	1	1	1	0	2	3	4	2	6	5	3	5	0	7	3	1
d__Bacteria;p__Bacillota;c__Bacilli;o__Mycoplasmatales;f__UBA3375;g__UBA3375;s__UBA3375	5	0	0	3	3	1	0	2	1	0	0	4	0	2	1	4	1	1	0	5
d__Bacteria;p__Pseudomonadota;c__Gammaproteobacteria;o__Methylococcales;f__Methylococcaceae;g__Methylotetracoccus;s__Methylotetracoccus	2	1	0	4	3	1	0	1	3	0	2	1	0	2	2	4	3	4	1	0
d__Bacteria;p__Bacillota_A;c__Clostridia;o__Peptostreptococcales;f__Natronincolaceae;g__Alkaliphilus;s__Alkaliphilus	1	1	1	1	0	1	0	0	0	1	0	1	1	0	0	0	0	4	0	1
d__Bacteria;p__Bacteroidota;c__Bacteroidia;o__Bacteroidales;f__Bacteroidaceae;g__Paraprevotella;s__Paraprevotella	2	0	3	0	3	3	3	4	0	2	3	3	0	1	3	5	5	2	8	6
d__Bacteria;p__Pseudomonadota;c__Gammaproteobacteria;o__Burkholderiales;f__Rhodocyclaceae;g__Dactylopiibacterium;s__Dactylopiibacterium	6	4	10	3	2	2	3	2	14	1	6	6	4	2	12	7	0	6	9	4
d__Bacteria;p__Bacillota_A;c__Clostridia;o__Oscillospirales;f__Ruminococcaceae;g__SZUA-444;s__SZUA-444	3	0	2	0	1	1	1	6	1	0	4	4	1	2	2	1	2	1	4	3
d__Bacteria;p__Verrucomicrobiota;c__Verrucomicrobiae;o__Verrucomicrobiales;f__Akkermansiaceae;g__UBA956;s__UBA956	10	5	4	0	8	6	2	5	9	7	4	6	7	8	2	3	6	9	1	3
d__Bacteria;p__Bacteroidota;c__Bacteroidia;o__Bacteroidales;f__Muribaculaceae;g__CAG-1031;s__CAG-1031	2	0	0	0	1	0	0	2	1	1	0	3	3	1	0	2	3	2	0	0
d__Bacteria;p__Verrucomicrobiota;c__Verrucomicrobiae;o__Chthoniobacterales;f__Terrimicrobiaceae;g__Terrimicrobium;s__Terrimicrobium	5	7	3	1	0	0	0	3	4	3	2	3	0	2	0	1	6	2	1	3
d__Bacteria;p__Patescibacteria;c__UBA1384;o__UBA1384;f__DTJR01;g__MWBO01;s__MWBO01	2	0	0	0	2	0	0	0	1	1	0	0	0	3	0	0	0	0	0	0
d__Bacteria;p__Bacteroidota;c__Bacteroidia;o__Sphingobacteriales;f__Sphingobacteriaceae;g__Daejeonella;s__Daejeonella	1	2	1	3	0	1	0	2	2	3	0	2	2	2	1	2	0	2	3	5
d__Bacteria;p__Pseudomonadota;c__Gammaproteobacteria;o__Enterobacterales;f__Enterobacteriaceae;g__Kluyvera;s__Kluyvera	2	0	1	2	3	0	2	2	0	0	2	3	0	1	1	4	0	10	1	0
d__Bacteria;p__Pseudomonadota;c__Alphaproteobacteria;o__Rhizobiales;f__Rhizobiaceae;g__Agrobacterium;s__Agrobacterium	4	2	0	1	2	1	1	0	2	1	1	0	3	1	2	0	2	3	0	0
d__Bacteria;p__Bacillota_A;c__Clostridia;o__Lachnospirales;f__Lachnospiraceae;g__Butyribacter;s__Butyribacter	0	5	0	2	3	1	2	1	2	0	4	1	0	3	3	1	2	5	3	0
d__Bacteria;p__Patescibacteria;c__Saccharimonadia;o__Saccharimonadales;f__UBA4665;g__UBA5150;s__UBA5150	0	1	0	0	1	1	3	3	5	5	1	1	0	7	1	0	2	1	3	2
d__Bacteria;p__Bacillota;c__Bacilli;o__Lactobacillales;f__Lactobacillaceae;g__Latilactobacillus;s__Latilactobacillus	0	1	4	0	1	0	1	0	0	1	1	0	1	0	0	0	1	1	1	3
d__Bacteria;p__Pseudomonadota;c__Gammaproteobacteria;o__Xanthomonadales;f__Ahniellaceae;g__Ahniella;s__Ahniella	1	3	0	0	0	0	0	3	3	1	3	0	0	2	1	0	0	2	0	1
d__Bacteria;p__Bacillota_A;c__Clostridia;o__Christensenellales;f__Christensenellaceae;g__Guopingia;s__Guopingia	2	5	4	0	0	1	0	0	0	1	0	1	6	1	0	0	1	1	0	1
d__Bacteria;p__Pseudomonadota;c__Gammaproteobacteria;o__Burkholderiales;f__Burkholderiaceae_B;g__Ideonella;s__Ideonella	7	8	18	17	14	2	5	18	7	6	14	15	0	4	18	20	2	8	14	13
d__Bacteria;p__Bacillota;c__Bacilli;o__Lactobacillales;f__Streptococcaceae;g__Lactococcus;s__Lactococcus	0	9	11	0	5	3	5	4	6	3	6	5	1	8	5	2	4	6	6	1
d__Bacteria;p__Pseudomonadota;c__Alphaproteobacteria;o__RF32;f__CAG-239;g__51-20;s__51-20	0	1	2	1	0	0	0	0	0	1	0	1	0	0	4	5	0	1	0	4
d__Bacteria;p__Bacillota_A;c__Clostridia;o__Lachnospirales;f__Vallitaleaceae;g__HGW-1;s__HGW-1	2	4	0	2	0	0	2	4	0	0	3	1	0	0	0	2	0	1	0	3
d__Bacteria;p__Actinomycetota;c__Actinomycetia;o__Actinomycetales;f__Demequinaceae;g__Demequina;s__Demequina	3	5	3	0	2	0	1	1	3	3	3	1	4	8	3	4	5	4	1	1
d__Bacteria;p__Bacteroidota;c__Kapabacteria;o__Kapabacteriales;f__UBA2268;g__JANJTB01;s__JANJTB01	1	2	0	0	0	1	0	1	2	0	1	0	0	0	0	1	0	0	0	1
d__Bacteria;p__Bacillota_A;c__Clostridia;o__Lachnospirales;__;__;__	1	2	1	0	0	1	1	1	3	0	1	0	0	0	1	5	0	0	0	2
d__Bacteria;p__Bacillota_C;c__Negativicutes;o__Selenomonadales;f__Selenomonadaceae;g__Anaerovibrio;s__Anaerovibrio	2	21	5	0	9	1	1	10	8	7	3	8	0	5	6	7	4	14	5	3
d__Bacteria;p__Bacteroidota;c__Bacteroidia;o__Bacteroidales;f__VadinHA17;g__LD21;s__LD21	0	5	1	3	5	1	2	3	4	1	2	2	0	1	2	7	1	2	3	6
d__Bacteria;p__Patescibacteria;c__Saccharimonadia;o__Saccharimonadales;f__UBA4665;g__UBA4665;s__UBA4665	2	2	0	0	1	3	1	2	1	0	1	1	0	2	0	0	3	2	1	0
d__Bacteria;p__Pseudomonadota;c__Alphaproteobacteria;o__Acetobacterales;f__Acetobacteraceae;g__Endobacter;s__Endobacter	0	1	0	0	0	0	0	0	0	0	0	0	0	0	0	2	0	0	0	0
d__Bacteria;p__Bacillota_C;c__Negativicutes;o__Acidaminococcales;f__Acidaminococcaceae;g__JALCSJ01;s__JALCSJ01	34	49	10	13	52	30	24	35	31	30	25	23	23	61	24	38	30	41	23	24
d__Bacteria;p__Pseudomonadota;c__Alphaproteobacteria;o__Rhizobiales;f__Labraceae;g__Labrys;s__Labrys	1	4	0	0	2	0	0	1	1	0	1	1	1	1	1	1	0	4	0	0
d__Bacteria;p__Patescibacteria;c__Saccharimonadia;o__Saccharimonadales;f__UBA4665;g__GCA-2746885;s__GCA-2746885	2	6	4	2	5	3	5	2	7	3	3	5	7	2	5	3	2	1	1	2
d__Bacteria;p__Spirochaetota;c__Spirochaetia;o__Treponematales;f__Treponemataceae;g__Treponema_D;s__Treponema_D	1	2	5	8	1	1	4	13	2	0	10	7	0	3	6	19	0	2	12	5
d__Bacteria;p__Pseudomonadota;c__Gammaproteobacteria;o__Enterobacterales;f__Enterobacteriaceae;g__Citrobacter;s__Citrobacter	2	8	3	1	3	1	0	8	5	1	1	3	5	1	3	4	4	11	7	6
d__Bacteria;p__Desulfobacterota_F;c__Desulfuromonadia;o__Geobacterales;f__Pseudopelobacteraceae;g__Pseudopelobacter;s__Pseudopelobacter	3	1	2	8	3	1	4	4	1	2	2	2	1	3	3	6	1	1	4	4
d__Bacteria;p__Bacteroidota;c__Bacteroidia;o__Flavobacteriales;f__Flavobacteriaceae;g__JAGXRT01;s__JAGXRT01	1	1	0	2	1	1	0	0	1	3	0	0	0	0	0	0	4	2	1	2
d__Bacteria;p__Actinomycetota;c__Acidimicrobiia;o__Acidimicrobiales;f__UBA8139;g__F1-20-MAGs160;s__F1-20-MAGs160	0	2	1	1	1	0	0	1	1	1	0	1	0	0	7	0	2	0	0	2
d__Bacteria;p__Pseudomonadota;c__Alphaproteobacteria;o__CACIAM-22H2;f__CACIAM-22H2;__;__	0	3	1	7	0	0	0	7	2	0	2	0	0	0	2	2	4	1	2	1
d__Bacteria;p__Chloroflexota;c__Anaerolineae;o__Caldilineales;f__Caldilineaceae;__;__	0	5	2	6	0	0	0	1	1	1	3	1	0	6	2	2	0	1	2	1
d__Bacteria;p__Pseudomonadota;c__Alphaproteobacteria;o__RF32;f__CAG-239;g__Scatocola;s__Scatocola	0	0	3	4	0	0	1	3	1	0	1	0	0	0	3	0	1	5	3	0
d__Bacteria;p__Chloroflexota;c__Chloroflexia;o__Thermomicrobiales;f__UBA6265;__;__	6	26	9	16	3	0	0	0	3	7	0	3	2	13	5	10	4	2	3	1
d__Bacteria;p__Pseudomonadota;c__Gammaproteobacteria;o__Burkholderiales;f__Burkholderiaceae;g__Telluria;s__Telluria	7	5	1	0	7	1	2	2	3	8	1	5	6	2	9	5	3	5	4	7
d__Bacteria;p__Patescibacteria;c__Saccharimonadia;o__Saccharimonadales;f__AWTP1-31;g__CAJAXB01;s__CAJAXB01	0	1	0	0	3	1	0	0	1	4	1	1	0	2	1	1	0	1	0	1
d__Bacteria;p__Patescibacteria;c__Saccharimonadia;o__Saccharimonadales;f__UBA1547;__;__	3	4	2	1	4	2	0	2	10	2	2	4	1	6	9	5	2	4	4	2
d__Bacteria;p__Bacteroidota;c__Bacteroidia;o__Bacteroidales;f__4484-276;g__CAJATL01;s__CAJATL01	6	3	12	28	13	23	30	32	20	23	41	35	24	30	39	38	33	21	35	32
d__Bacteria;p__Bacteroidota;c__Bacteroidia;o__Bacteroidales;f__JACABE01;g__JACABE01;s__JACABE01	0	0	1	0	1	0	0	1	1	0	0	2	0	2	3	0	1	0	2	0
d__Bacteria;p__Bacillota_A;c__Clostridia;o__UBA1381;f__UBA1381;g__HGM11530;s__HGM11530	0	1	0	0	1	0	0	1	0	0	0	0	0	0	1	0	0	0	0	0
d__Bacteria;p__Bacillota_A;c__Clostridia;o__Oscillospirales;f__Oscillospiraceae;g__Flavonifractor;s__Flavonifractor	1	0	0	0	1	0	0	2	1	0	1	0	1	2	1	0	0	1	1	0
d__Bacteria;p__Hydrogenedentota;c__Hydrogenedentia;o__Hydrogenedentiales;f__JAEUWI01;g__JAEUWI01;s__JAEUWI01	4	8	0	1	4	3	1	2	5	2	2	4	4	8	5	2	7	4	7	2
d__Bacteria;p__Bacteroidota;c__Bacteroidia;o__Flavobacteriales;f__Weeksellaceae;g__Frigoriflavimonas;s__Frigoriflavimonas	1	0	1	5	10	5	4	10	10	4	2	6	11	8	6	3	9	13	1	11
d__Bacteria;p__Acidobacteriota;c__Holophagae;o__Holophagales;f__Holophagaceae;g__JADJVL01;s__JADJVL01	2	0	3	4	2	3	0	1	3	2	2	3	2	2	3	3	1	3	1	4
d__Bacteria;p__Patescibacteria;c__JAEDAM01;o__Absconditabacterales;f__Absconditicoccaceae;g__JAGOPC01;s__JAGOPC01	0	0	0	0	1	2	0	6	1	1	1	0	1	0	0	0	4	0	1	3
d__Bacteria;p__Pseudomonadota;c__Alphaproteobacteria;o__Rhizobiales;f__Beijerinckiaceae;g__JADCCX01;s__JADCCX01	0	1	1	1	1	1	0	0	0	1	1	1	0	1	1	1	3	1	0	2
d__Bacteria;p__Pseudomonadota;c__Alphaproteobacteria;o__Acetobacterales;f__Acetobacteraceae;__;__	3	3	4	4	3	3	6	4	5	2	1	4	1	6	6	5	6	4	0	6
d__Bacteria;p__Pseudomonadota;c__Gammaproteobacteria;o__Burkholderiales;f__Neisseriaceae;g__Kingella_A;s__Kingella_A	0	1	0	0	2	2	2	0	0	0	0	2	0	1	0	1	1	0	1	1
d__Bacteria;p__Bacillota;c__Bacilli;o__RFN20;f__CAG-288;g__CAG-568;s__CAG-568	0	0	1	0	0	0	6	2	0	0	1	1	0	0	1	1	0	0	1	2
d__Bacteria;p__Bacteroidota;c__Bacteroidia;o__Bacteroidales;f__Coprobacteraceae;g__Coprobacter;s__Coprobacter	0	0	0	0	0	1	1	0	1	0	3	2	0	0	3	1	0	0	5	0
d__Bacteria;p__Bacillota_A;c__Clostridia;o__Peptostreptococcales;f__Peptostreptococcaceae;g__Paraclostridium;s__Paraclostridium	2	1	2	1	0	1	1	1	0	1	2	2	0	1	1	5	2	3	0	0
d__Bacteria;p__Pseudomonadota;c__Alphaproteobacteria;o__Dongiales;f__Dongiaceae;g__Dongia;s__Dongia	0	0	1	1	0	0	2	0	0	0	0	0	0	0	2	1	1	2	0	0
d__Bacteria;p__Bacillota_A;c__Clostridia;o__Oscillospirales;f__Ruminococcaceae;g__Ruminococcus;s__Ruminococcus	0	0	0	1	0	0	1	1	0	0	0	0	0	0	0	1	0	0	0	0
d__Bacteria;p__Bacillota_C;c__Negativicutes;o__Veillonellales;f__Veillonellaceae;g__F0422;s__F0422	2	1	0	1	1	1	1	3	0	0	2	3	0	3	0	1	0	2	2	0
d__Bacteria;p__Actinomycetota;c__Actinomycetia;o__Mycobacteriales;f__Micromonosporaceae;g__Micromonospora;s__Micromonospora	0	0	0	1	0	0	0	2	0	0	1	1	0	2	2	0	1	0	0	0
d__Bacteria;p__Bacteroidota;c__Bacteroidia;o__Cytophagales;f__Spirosomaceae;g__JAAFKE01;s__JAAFKE01	0	1	2	0	2	3	0	1	1	0	3	0	0	3	1	0	4	4	2	2
d__Bacteria;p__Patescibacteria;c__UBA1384;o__XYA2-FULL-43-10;f__CAINNR01;g__CAINNR01;s__CAINNR01	0	0	0	1	0	0	0	1	0	0	0	4	0	0	3	0	1	1	0	0
d__Bacteria;p__Patescibacteria;c__Saccharimonadia;o__Saccharimonadales;f__UBA5946;g__JAEYUN01;s__JAEYUN01	1	2	0	1	6	4	2	6	4	8	2	3	2	7	2	2	4	1	1	2
d__Bacteria;p__Pseudomonadota;c__Alphaproteobacteria;o__RF32;f__CAG-239;g__CAZU01;s__CAZU01	1	0	1	2	0	2	0	1	0	0	3	3	0	3	4	3	0	0	0	2
d__Bacteria;p__Myxococcota;__;__;__;__;__	0	0	1	3	0	0	0	5	1	0	1	2	0	2	0	0	0	2	1	3
d__Bacteria;p__Bacillota_C;c__Negativicutes;o__Selenomonadales;f__Selenomonadaceae;g__Mitsuokella;s__Mitsuokella	5	10	10	10	3	3	5	5	8	4	8	4	0	8	12	6	8	4	2	3
d__Bacteria;p__Bacteroidota;c__Bacteroidia;o__Chitinophagales;f__Saprospiraceae;g__JADJVK01;s__JADJVK01	2	2	0	0	0	1	0	1	3	0	0	1	0	2	0	1	1	2	6	4
d__Bacteria;p__Spirochaetota;c__Spirochaetia;o__Treponematales;f__Rectinemataceae;g__CAIJMU01;s__CAIJMU01	0	0	17	2	1	0	0	3	1	0	0	0	0	0	3	2	0	2	3	1
d__Bacteria;p__Bacteroidota;c__Bacteroidia;o__Bacteroidales;f__Tannerellaceae;__;__	1	2	0	0	1	0	0	2	0	1	0	1	5	0	2	2	2	1	1	1
d__Bacteria;p__Verrucomicrobiota;c__Kiritimatiellia;o__RZYC01;f__RZZM01;g__RZZM01;s__RZZM01	0	1	1	1	0	1	1	1	3	1	1	1	0	1	3	0	3	1	3	0
d__Bacteria;p__Actinomycetota;c__Actinomycetia;o__Actinomycetales;__;__;__	41	65	33	29	18	21	24	16	37	20	28	22	23	78	38	35	33	34	17	15
d__Bacteria;p__Bacteroidota;c__Bacteroidia;o__Chitinophagales;f__Chitinophagaceae;g__Agriterribacter;s__Agriterribacter	0	0	0	0	0	0	0	0	1	0	0	0	2	1	2	0	0	1	0	1
d__Archaea;p__Methanobacteriota;c__Methanobacteria;o__Methanobacteriales;f__Methanobacteriaceae;g__Methanobacterium_C;s__Methanobacterium_C	0	2	0	0	2	0	0	1	4	0	0	0	0	6	0	3	0	1	1	1
d__Bacteria;p__Actinomycetota;c__Coriobacteriia;o__Coriobacteriales;f__Eggerthellaceae;g__Ellagibacter;s__Ellagibacter	2	1	1	0	4	0	0	1	7	7	0	4	10	8	0	1	7	6	0	0
d__Bacteria;p__Bacteroidota;c__Bacteroidia;o__Bacteroidales;f__Paludibacteraceae;g__Microbacter;s__Microbacter	1	1	4	2	1	0	1	0	2	2	1	2	0	1	2	1	0	0	1	3
d__Bacteria;p__Bacillota_A;c__Clostridia;o__Oscillospirales;f__Acutalibacteraceae;g__Solibaculum;s__Solibaculum	0	1	0	0	2	1	0	1	0	0	2	0	0	1	0	0	0	1	0	0
d__Bacteria;p__Pseudomonadota;c__Alphaproteobacteria;o__Rhizobiales;f__Rhizobiaceae;g__Ensifer;s__Ensifer	0	0	0	0	2	1	0	1	0	3	2	0	0	1	0	2	2	0	0	0
d__Bacteria;p__Actinomycetota;c__Coriobacteriia;o__Coriobacteriales;f__Atopobiaceae;g__Tractidigestivibacter;s__Tractidigestivibacter	3	2	2	2	1	1	1	1	3	6	8	2	6	11	5	4	7	7	2	1
d__Bacteria;p__Pseudomonadota;c__Gammaproteobacteria;o__JAGOUU01;f__JAGOUU01;g__JAGOUU01;s__JAGOUU01	0	0	0	0	0	0	0	1	0	0	10	0	0	0	0	2	0	0	0	1
d__Bacteria;p__Pseudomonadota;c__Gammaproteobacteria;o__Burkholderiales;f__Rhodocyclaceae;g__Sulfuritalea;s__Sulfuritalea	1	0	2	0	1	1	3	2	1	0	5	2	0	2	1	3	1	1	3	1
d__Bacteria;p__Campylobacterota;c__Campylobacteria;o__Campylobacterales;f__Arcobacteraceae;g__JAIOSF01;s__JAIOSF01	0	0	1	2	0	0	1	3	0	0	0	2	0	0	3	4	0	0	0	0
d__Bacteria;p__Actinomycetota;c__Actinomycetia;o__Actinomycetales;f__Actinomycetaceae;g__Arcanobacterium_A;s__Arcanobacterium_A	0	0	0	0	1	0	0	1	0	0	0	2	0	0	0	2	1	0	0	0
d__Bacteria;p__Bacteroidota;c__Bacteroidia;o__Bacteroidales;f__WCHB1-69;g__UBA5429;s__UBA5429	0	0	0	1	0	0	1	3	6	2	1	0	3	1	5	8	2	5	4	3
d__Bacteria;p__Bacteroidota;c__Bacteroidia;o__Chitinophagales;f__Chitinophagaceae;g__JADGPY01;s__JADGPY01	0	0	0	0	0	0	0	0	0	1	0	0	9	0	0	0	0	1	0	0
d__Bacteria;p__Actinomycetota;c__Coriobacteriia;o__Coriobacteriales;f__Eggerthellaceae;g__Adlercreutzia;s__Adlercreutzia	2	1	0	4	4	1	0	1	0	2	3	0	5	8	10	4	2	2	1	4
d__Bacteria;p__Pseudomonadota;c__Alphaproteobacteria;o__Rhizobiales;f__Hyphomicrobiaceae;__;__	4	5	1	3	5	2	1	0	6	4	3	0	5	6	4	7	4	7	1	1
d__Bacteria;p__Pseudomonadota;c__Alphaproteobacteria;o__Rickettsiales;f__UBA3002;g__JAFLDD01;s__JAFLDD01	0	1	2	2	3	1	0	2	0	0	1	3	8	1	4	3	2	1	0	3
d__Bacteria;p__Deinococcota;c__Deinococci;o__Deinococcales;f__Deinococcaceae;g__Deinococcus;s__Deinococcus	2	5	0	2	5	1	0	2	1	0	3	2	11	4	4	7	4	6	2	0
d__Bacteria;p__Bacteroidota;c__Bacteroidia;o__AKYH767-A;f__OLB10;g__JAEUTH01;s__JAEUTH01	0	0	0	0	0	0	0	0	2	0	4	0	0	0	2	0	0	2	1	0
d__Bacteria;p__Cyanobacteriota;c__Cyanobacteriia;o__Cyanobacteriales;__;__;__	1	1	3	1	2	1	0	2	3	1	2	1	1	2	3	2	3	4	2	2
d__Bacteria;p__Pseudomonadota;c__Alphaproteobacteria;o__Rhizobiales;__;__;__	5	20	7	6	14	5	8	3	10	9	6	5	8	13	8	10	10	17	4	5
d__Bacteria;p__Verrucomicrobiota;c__Verrucomicrobiae;o__Opitutales;f__Opitutaceae;__;__	7	0	10	17	0	2	25	12	12	5	16	20	3	2	10	19	1	9	17	23
d__Bacteria;p__Bacillota;c__Bacilli;o__Bacillales;f__Planococcaceae;g__Kurthia;s__Kurthia	4	2	0	3	1	0	1	1	2	2	2	1	0	3	3	0	1	2	0	2
d__Bacteria;p__Nitrospinota;c__UBA7883;o__UBA7883;f__JADGCD01;g__JADGCD01;s__JADGCD01	0	1	1	0	2	0	0	5	1	1	2	1	0	0	2	7	0	4	0	1
d__Bacteria;p__Verrucomicrobiota;c__Verrucomicrobiae;o__Pedosphaerales;f__UBA9464;g__UBA9464;s__UBA9464	6	9	5	6	3	2	7	12	10	3	5	5	12	9	9	10	1	12	5	12
d__Bacteria;p__Desulfobacterota_F;c__Desulfuromonadia;o__Geobacterales;f__Geobacteraceae_A;g__VEOV01;s__VEOV01	0	0	0	1	2	0	1	1	2	0	2	2	0	4	3	2	0	0	2	7
d__Bacteria;p__Actinomycetota;c__Acidimicrobiia;o__Acidimicrobiales;f__Microtrichaceae;g__AWTP1-35;s__AWTP1-35	3	3	0	3	1	1	0	1	5	0	2	0	0	3	4	1	5	2	2	0
d__Bacteria;p__Actinomycetota;c__Actinomycetia;o__Actinomycetales;f__Micrococcaceae;g__Specibacter;s__Specibacter	0	0	0	0	1	0	0	1	7	1	0	0	0	4	1	0	12	4	0	0
d__Bacteria;p__Pseudomonadota;c__Alphaproteobacteria;o__Sphingomonadales;f__Sphingomonadaceae;g__Sphingomonas;s__Sphingomonas	2	1	1	1	0	1	0	2	3	3	1	0	1	3	1	0	1	1	4	6
d__Bacteria;p__Bacillota_A;c__Clostridia;o__Lachnospirales;f__Anaerotignaceae;g__Anaerotignum;s__Anaerotignum	0	0	4	0	3	1	0	2	0	1	1	0	0	2	1	5	2	2	0	3
d__Bacteria;p__Myxococcota;c__Polyangia;o__Polyangiales;f__Polyangiaceae;g__CAIVJW01;s__CAIVJW01	2	2	0	0	0	1	0	3	1	2	0	1	0	5	0	6	0	11	5	1
d__Archaea;p__Nanoarchaeota;c__Nanoarchaeia;o__Woesearchaeales;f__JAGVXP01;g__JAGVXP01;s__JAGVXP01	0	0	0	0	0	0	0	0	0	0	0	0	0	0	0	3	0	0	0	0
d__Bacteria;p__Myxococcota;c__Bradymonadia;o__REDH01;f__REDH01;g__REDH01;s__REDH01	1	1	0	1	0	0	0	0	0	0	2	0	0	1	2	3	0	0	0	1
d__Bacteria;p__Actinomycetota;c__Coriobacteriia;o__Coriobacteriales;f__Atopobiaceae;g__Paratractidigestivibacter;s__Paratractidigestivibacter	5	8	0	6	2	0	1	4	1	2	1	1	0	5	2	3	0	5	4	1
d__Bacteria;p__Bacillota_B;c__TC1;o__TC1;f__TC1;g__TC1;s__TC1	2	0	1	0	1	2	0	0	3	0	1	0	0	0	0	0	1	1	0	1
d__Bacteria;p__Pseudomonadota;c__Alphaproteobacteria;o__Rhodospirillales_A;f__UXAT02;g__SSA4;s__SSA4	2	2	2	3	1	4	1	3	3	3	2	2	3	1	3	6	5	5	0	2
d__Bacteria;p__Bacillota_A;c__Clostridia;o__Peptostreptococcales;f__Anaerovoracaceae;g__Aminipila;s__Aminipila	6	6	6	4	4	1	0	8	0	4	0	1	0	3	5	9	4	2	4	4
d__Bacteria;p__Desulfobacterota;c__Desulfobacteria;o__Desulfobacterales;f__Desulforegulaceae;g__Desulforegula;s__Desulforegula	2	3	1	1	0	1	5	0	1	1	2	0	0	1	3	2	1	0	3	4
d__Bacteria;p__Actinomycetota;c__Coriobacteriia;o__Coriobacteriales;f__Eggerthellaceae;g__Anaerotardibacter;s__Anaerotardibacter	8	3	2	1	0	0	1	2	5	2	2	1	1	7	6	11	3	5	1	0
d__Bacteria;p__Deinococcota;c__Deinococci;o__Deinococcales;f__Deinococcaceae;g__Deinococcus_A;s__Deinococcus_A	5	1	0	0	0	0	0	0	0	0	0	0	1	0	1	0	0	0	0	0
d__Bacteria;p__Actinomycetota;c__Coriobacteriia;o__Coriobacteriales;f__Eggerthellaceae;g__Rubneribacter;s__Rubneribacter	1	0	0	0	0	0	0	0	0	0	1	0	3	0	0	0	1	1	0	0
d__Bacteria;p__Patescibacteria;c__Saccharimonadia;o__Saccharimonadales;f__CAIOMD01;g__CAIOMD01;s__CAIOMD01	3	2	0	0	8	3	1	1	5	1	1	1	0	6	2	6	4	5	0	2
d__Bacteria;p__Bacteroidota;c__Bacteroidia;o__Sphingobacteriales;f__Sphingobacteriaceae;__;__	2	5	8	4	6	2	6	9	8	5	5	10	3	16	4	9	7	8	11	10
d__Bacteria;p__Bacillota_A;c__Clostridia;o__Oscillospirales;f__Ruminococcaceae;g__UBA866;s__UBA866	1	0	0	0	0	1	0	1	0	0	1	0	0	0	2	0	1	0	1	0
d__Bacteria;p__Pseudomonadota;c__Alphaproteobacteria;o__Rhodospirillales;f__Magnetospirillaceae;g__JAJZGK01;s__JAJZGK01	2	0	0	0	0	0	2	1	0	1	0	0	0	0	0	0	0	1	0	0
d__Bacteria;p__Desulfobacterota;c__Desulfobulbia;o__Desulfobulbales;f__Desulfocapsaceae;__;__	1	0	0	0	0	0	0	1	1	0	0	0	0	0	0	1	0	2	3	1
d__Bacteria;p__Pseudomonadota;c__Gammaproteobacteria;o__Burkholderiales;f__Rhodocyclaceae;g__Azospira_A;s__Azospira_A	5	1	2	4	3	0	2	3	4	1	4	1	2	4	3	4	5	5	2	4
d__Bacteria;p__Pseudomonadota;c__Alphaproteobacteria;o__Sphingomonadales;f__Sphingomonadaceae;g__Sphingomonas_E;s__Sphingomonas_E	1	0	0	0	1	0	0	2	0	2	0	0	0	0	0	0	2	1	0	1
d__Bacteria;p__Sumerlaeota;c__Sumerlaeia;o__MVZB01;f__MVZB01;g__JAMCWS01;s__JAMCWS01	0	3	0	1	0	0	0	0	0	0	0	1	0	1	0	2	0	1	0	0
d__Bacteria;p__Bacillota_A;c__Clostridia;o__Lachnospirales;f__Lachnospiraceae;g__Faecalimonas;s__Faecalimonas	1	5	2	0	3	1	2	1	2	1	3	2	0	3	4	1	3	3	1	3
d__Bacteria;p__Pseudomonadota;c__Gammaproteobacteria;o__Xanthomonadales;f__Xanthomonadaceae;g__Lysobacter_G;s__Lysobacter_G	1	6	0	0	0	3	2	2	0	1	1	2	2	3	2	1	0	4	0	2
d__Bacteria;p__Pseudomonadota;c__Alphaproteobacteria;o__Zavarziniales;f__Zavarziniaceae;g__Zavarzinia;s__Zavarzinia	0	5	0	0	0	0	1	0	0	0	0	0	0	0	1	0	0	0	0	0
d__Bacteria;p__Bacillota_A;c__Clostridia;o__Oscillospirales;f__Ruminococcaceae;g__Pararuminococcus;s__Pararuminococcus	0	1	0	0	1	0	0	1	0	0	0	1	0	0	0	0	0	1	0	0
d__Bacteria;p__Chloroflexota;c__Chloroflexia;o__Thermomicrobiales;f__UBA6265;g__JAMLHN01;s__JAMLHN01	2	16	5	3	1	1	2	1	2	2	7	4	5	14	9	4	4	5	1	0
d__Bacteria;p__Pseudomonadota;c__Alphaproteobacteria;o__Rhizobiales;f__Phreatobacteraceae;g__Phreatobacter;s__Phreatobacter	1	3	0	0	4	0	0	0	2	2	0	0	0	1	1	1	0	0	0	1
d__Bacteria;p__Bacteroidota;c__Bacteroidia;o__AKYH767-A;f__OLB10;g__CAINEC01;s__CAINEC01	0	1	3	0	1	0	3	3	0	1	0	0	0	3	2	0	0	0	1	1
d__Bacteria;p__Chloroflexota;c__Limnocylindria;o__Limnocylindrales;f__CSP1-4;g__UBA5189;s__UBA5189	6	15	3	3	1	0	2	2	7	0	1	4	0	8	10	7	3	0	3	3
d__Bacteria;p__Bacillota_A;c__Clostridia;o__Lachnospirales;f__Lachnospiraceae;g__CAG-45;s__CAG-45	1	3	0	2	1	3	3	5	3	2	1	0	1	5	5	0	0	0	0	0
d__Bacteria;p__Verrucomicrobiota;c__Verrucomicrobiae;o__Verrucomicrobiales;f__V1-33;g__CAJBME01;s__CAJBME01	22	42	7	6	6	6	4	8	13	14	11	3	16	13	6	10	7	17	5	9
d__Bacteria;p__Synergistota;c__Synergistia;o__Synergistales;f__Synergistaceae;g__Cloacibacillus;s__Cloacibacillus	6	6	2	0	1	1	1	6	0	0	1	1	0	0	1	3	2	2	2	1
d__Bacteria;p__Pseudomonadota;c__Alphaproteobacteria;o__Rhizobiales;f__Beijerinckiaceae;g__GCA-013693735;s__GCA-013693735	1	1	0	0	0	0	1	0	2	0	0	0	0	1	0	1	0	1	0	0
d__Bacteria;p__Pseudomonadota;c__Alphaproteobacteria;o__Rhizobiales;f__Beijerinckiaceae;__;__	10	12	7	7	10	7	4	13	9	7	5	6	3	13	4	7	15	14	4	3
d__Bacteria;p__Actinomycetota;c__Acidimicrobiia;o__Acidimicrobiales;f__UBA8139;__;__	0	3	3	0	0	1	0	0	1	0	1	1	0	0	0	4	1	0	0	0
d__Bacteria;p__Actinomycetota;c__Actinomycetia;o__Actinomycetales;f__Beutenbergiaceae;g__Serinibacter_A;s__Serinibacter_A	1	2	0	1	2	0	0	0	1	4	1	0	2	2	2	0	2	5	2	4
d__Bacteria;p__Bacillota_A;c__Clostridia;o__Eubacteriales;f__Eubacteriaceae;g__Eubacterium;s__Eubacterium	1	2	0	0	1	1	0	0	1	1	0	1	2	0	0	0	1	2	0	0
d__Bacteria;p__Verrucomicrobiota;c__Verrucomicrobiae;o__Chthoniobacterales;f__UBA6821;g__CAIWMF01;s__CAIWMF01	3	3	1	2	4	0	0	1	3	0	1	1	0	0	3	6	1	1	0	2
d__Bacteria;p__Chloroflexota;c__Chloroflexia;o__Chloroflexales;f__Herpetosiphonaceae;g__LB3-1;s__LB3-1	2	6	0	0	3	0	0	0	2	0	0	0	0	0	0	0	0	1	0	0
d__Bacteria;p__Pseudomonadota;c__Gammaproteobacteria;o__Xanthomonadales;f__Rhodanobacteraceae;g__Dokdonella;s__Dokdonella	5	8	1	1	1	0	4	1	5	1	2	3	9	10	3	5	1	7	2	2
d__Bacteria;p__Pseudomonadota;c__Alphaproteobacteria;o__Rhizobiales;f__Xanthobacteraceae;g__Rhodopseudomonas;s__Rhodopseudomonas	0	2	0	0	1	0	0	1	0	0	0	0	0	0	0	3	0	1	1	1
d__Bacteria;p__Actinomycetota;c__Coriobacteriia;o__Coriobacteriales;f__Atopobiaceae;g__SIG37;s__SIG37	1	5	3	2	2	1	0	1	0	0	2	3	1	4	1	0	3	2	0	2
d__Bacteria;p__Myxococcota;c__Myxococcia;o__Myxococcales;f__Myxococcaceae;__;__	2	2	0	0	0	0	1	1	2	0	0	0	0	0	0	0	1	0	4	0
d__Bacteria;p__Actinomycetota;c__Actinomycetia;o__Propionibacteriales;f__Nocardioidaceae;g__JACDHG01;s__JACDHG01	0	3	0	0	0	0	0	0	0	0	0	0	0	1	0	0	0	1	0	0
d__Bacteria;p__Bacillota_C;c__Negativicutes;o__Sporomusales;f__Sporomusaceae;g__Sporomusa;s__Sporomusa	9	5	2	2	9	3	0	6	6	4	2	6	6	6	5	2	7	14	1	2
d__Bacteria;p__Verrucomicrobiota;c__Verrucomicrobiae;o__Chthoniobacterales;f__Terrimicrobiaceae;__;__	2	4	0	2	0	0	1	0	5	2	2	0	0	2	0	1	1	2	0	1
d__Bacteria;p__Acidobacteriota;c__Blastocatellia;o__Pyrinomonadales;f__Pyrinomonadaceae;g__OLB17;s__OLB17	4	8	1	1	5	3	0	1	3	0	4	1	0	3	4	2	6	4	7	2
d__Bacteria;p__Actinomycetota;c__Actinomycetia;o__Actinomycetales;f__Brevibacteriaceae;g__Brevibacterium;s__Brevibacterium	2	3	0	0	0	0	1	0	1	0	1	2	1	3	2	2	1	0	1	1
d__Bacteria;p__Actinomycetota;c__Thermoleophilia;o__Solirubrobacterales;f__70-9;__;__	0	3	1	0	0	0	1	1	0	1	0	0	0	3	0	0	0	1	0	0
d__Bacteria;p__Pseudomonadota;c__Gammaproteobacteria;o__Burkholderiales;f__Burkholderiaceae;g__Solimicrobium;s__Solimicrobium	1	1	4	2	2	0	1	1	3	0	2	0	2	1	3	3	0	0	1	2
d__Bacteria;p__Actinomycetota;c__Actinomycetia;o__Actinomycetales;f__Cellulomonadaceae;g__Actinotalea;s__Actinotalea	1	7	0	0	2	0	0	0	2	0	0	0	0	3	1	0	5	3	1	2
d__Bacteria;p__Bacillota_A;c__Clostridia;o__Tissierellales;f__Sedimentibacteraceae;g__Sedimentibacter;s__Sedimentibacter	3	1	0	0	2	0	0	2	1	0	0	1	0	1	2	0	1	3	0	2
d__Bacteria;p__Pseudomonadota;c__Alphaproteobacteria;o__Micavibrionales;f__Micavibrionaceae;__;__	1	3	3	1	3	0	2	2	1	0	0	0	1	1	2	2	2	1	2	4
d__Bacteria;p__Actinomycetota;c__Acidimicrobiia;o__IMCC26256;f__JAGPDB01;g__JAGPDB01;s__JAGPDB01	0	1	0	0	0	0	0	1	1	0	0	0	0	0	1	0	1	0	0	1
d__Bacteria;p__Pseudomonadota;c__Alphaproteobacteria;o__Rhizobiales;f__Devosiaceae;__;__	1	3	4	0	1	1	0	1	2	0	1	0	0	3	1	1	1	2	0	0
d__Bacteria;p__Patescibacteria;c__JAEDAM01;o__BD1-5;f__UBA6164;__;__	0	0	3	0	1	1	2	3	0	1	5	2	0	1	1	2	2	0	4	3
d__Bacteria;p__Cyanobacteriota;c__Vampirovibrionia;o__Gastranaerophilales;f__UBA9971;__;__	1	2	6	4	1	0	1	6	3	3	4	5	0	0	7	2	0	0	4	7
d__Bacteria;p__Pseudomonadota;c__Alphaproteobacteria;o__Rhodospirillales;f__Rhodospirillaceae;g__Insolitispirillum;s__Insolitispirillum	0	0	2	1	1	1	0	3	0	0	1	0	0	1	0	0	0	0	0	1
d__Bacteria;p__Pseudomonadota;c__Alphaproteobacteria;o__Rickettsiales;f__JAGVLN01;g__JAGVLN01;s__JAGVLN01	0	0	1	0	0	1	0	0	0	2	0	2	0	0	1	0	0	0	1	1
d__Bacteria;p__Pseudomonadota;c__Alphaproteobacteria;o__Azospirillales;f__Azospirillaceae;g__Skermanella;s__Skermanella	1	0	5	3	0	0	1	0	2	1	0	0	0	1	4	0	3	1	0	0
d__Bacteria;p__Bacillota_A;c__Clostridia;o__Lachnospirales;f__Lachnospiraceae;g__UBA1066;s__UBA1066	4	3	2	1	3	2	0	0	2	1	1	0	3	3	1	0	3	1	0	0
d__Archaea;p__Thermoproteota;c__Bathyarchaeia;o__B26-1;f__UBA233;g__JADGNF01;s__JADGNF01	0	0	3	0	0	0	0	0	0	0	0	0	0	0	0	0	0	0	0	0
d__Bacteria;p__Pseudomonadota;c__Alphaproteobacteria;o__Paracaedibacterales;f__CAIOTO01;g__CAIOTO01;s__CAIOTO01	0	0	3	3	0	0	1	0	0	0	0	1	0	0	1	2	0	0	1	1
d__Bacteria;p__Bacillota_A;c__Clostridia;o__Lachnospirales;f__Lachnospiraceae;g__UBA1712;s__UBA1712	1	0	2	0	0	0	1	0	1	0	0	0	0	2	1	0	1	0	1	3
d__Bacteria;p__Bacteroidota;c__Bacteroidia;o__Bacteroidales;f__SZUA-534;g__GWE2-40-63;s__GWE2-40-63	0	0	4	6	1	0	1	4	0	0	2	1	0	0	3	4	0	3	2	1
d__Bacteria;p__Pseudomonadota;c__Gammaproteobacteria;o__Burkholderiales;f__Casimicrobiaceae;g__VBCG01;s__VBCG01	2	6	2	0	1	0	2	2	4	6	2	1	0	9	4	4	2	5	3	5
d__Bacteria;p__Cyanobacteriota;c__Vampirovibrionia;o__Gastranaerophilales;f__Gastranaerophilaceae;g__Zag111;s__Zag111	0	0	2	1	1	0	1	1	2	0	0	3	0	1	0	2	0	1	3	0
d__Bacteria;p__Bacillota_A;c__Clostridia;o__Oscillospirales;f__Ruminococcaceae;g__Negativibacillus;s__Negativibacillus	1	4	2	2	0	0	2	4	0	3	2	2	0	1	3	1	1	1	0	2
d__Bacteria;p__Bacteroidota;c__Bacteroidia;o__Bacteroidales;f__Rikenellaceae;g__Tidjanibacter;s__Tidjanibacter	1	0	0	1	0	1	4	0	2	1	0	1	0	1	0	1	1	0	3	1
d__Bacteria;p__Pseudomonadota;c__Alphaproteobacteria;o__UBA9219;f__UBA9219;g__UBA8914;s__UBA8914	1	4	6	3	4	2	2	4	2	1	0	3	0	0	3	3	2	2	3	1
d__Bacteria;p__Myxococcota;c__Polyangia;o__Haliangiales;f__Haliangiaceae;g__UBA2376;s__UBA2376	0	1	4	2	0	0	2	2	2	0	1	0	4	1	2	0	1	0	0	0
d__Bacteria;p__Bacteroidota;c__Bacteroidia;o__Bacteroidales;f__UBA1715;g__WQTX01;s__WQTX01	0	1	3	7	0	0	2	5	0	0	3	6	0	0	10	7	1	0	7	10
d__Bacteria;p__Pseudomonadota;c__Gammaproteobacteria;o__Methylococcales;f__Methylococcaceae;__;__	0	0	0	1	1	0	2	1	0	0	0	0	0	0	1	1	0	1	1	0
d__Bacteria;p__Actinomycetota;c__Acidimicrobiia;o__Acidimicrobiales;__;__;__	2	7	0	3	4	0	0	1	3	1	1	1	0	0	1	3	2	2	2	0
d__Bacteria;p__Bacillota_A;c__Clostridia;o__Lachnospirales;f__Lachnospiraceae;g__CAG-194;s__CAG-194	1	0	2	2	0	0	0	0	0	0	1	0	0	1	0	4	0	0	0	2
d__Bacteria;p__Pseudomonadota;c__Gammaproteobacteria;o__Pseudomonadales;f__UBA5518;g__UBA5518;s__UBA5518	6	4	1	7	6	2	2	5	5	5	4	1	0	5	2	6	6	7	3	4
d__Bacteria;p__Actinomycetota;c__Actinomycetia;o__Streptomycetales;f__Streptomycetaceae;g__Streptomyces;s__Streptomyces	0	3	2	1	0	0	1	0	2	2	0	2	0	4	3	1	0	3	2	2
d__Bacteria;p__Pseudomonadota;c__Alphaproteobacteria;o__Rickettsiales;f__Rickettsiaceae;g__GCF-002259525;s__GCF-002259525	0	0	0	1	0	0	0	0	1	0	0	0	0	1	0	0	0	1	0	2
d__Bacteria;p__Actinomycetota;c__Coriobacteriia;o__Coriobacteriales;f__Atopobiaceae;g__JALCUE01;s__JALCUE01	0	0	0	0	1	1	0	0	1	0	1	0	0	1	1	1	3	0	0	0
d__Bacteria;p__Actinomycetota;c__Actinomycetia;o__Actinomycetales;f__Microbacteriaceae;g__Chryseoglobus;s__Chryseoglobus	0	2	0	1	1	0	1	1	1	1	1	0	0	3	0	0	1	1	0	2
d__Bacteria;p__Bacteroidota;c__Bacteroidia;o__Chitinophagales;f__Chitinophagaceae;g__Niabella;s__Niabella	0	0	0	0	1	0	3	0	2	1	0	0	0	1	0	0	3	0	1	1
d__Bacteria;p__Pseudomonadota;c__Alphaproteobacteria;o__Dongiales;f__Dongiaceae;g__SYSU-D60009;s__SYSU-D60009	0	0	0	0	1	0	0	1	0	0	0	0	0	0	0	0	0	1	0	0
d__Bacteria;p__Bacteroidota;c__Bacteroidia;o__Bacteroidales;f__Marinilabiliaceae;__;__	0	0	0	2	2	1	1	0	1	0	0	1	0	1	0	0	1	1	0	1
d__Bacteria;p__Bacteroidota;c__Bacteroidia;o__Bacteroidales;f__Muribaculaceae;g__Limisoma;s__Limisoma	8	4	5	0	6	2	4	8	6	1	4	1	5	4	6	4	12	5	6	6
d__Bacteria;p__Patescibacteria;c__JAEDAM01;o__BD1-5;f__UBA6164;g__GN02-872;s__GN02-872	1	0	0	0	1	0	1	1	0	0	0	0	0	0	2	0	1	0	0	2
d__Bacteria;p__Bacillota_A;c__Clostridia;o__Oscillospirales;f__CAG-382;g__SFLA01;s__SFLA01	0	0	0	0	1	0	0	0	0	0	1	0	0	0	0	0	1	0	0	0
d__Bacteria;p__Pseudomonadota;c__Gammaproteobacteria;o__Steroidobacterales;f__Steroidobacteraceae;g__RPQJ01;s__RPQJ01	2	10	2	8	7	3	1	3	3	7	6	7	6	4	6	5	3	3	7	3
d__Bacteria;p__Bacillota_A;c__Clostridia;o__Oscillospirales;f__Acutalibacteraceae;g__Acutalibacter;s__Acutalibacter	0	0	0	0	2	0	0	0	1	0	0	0	0	1	2	0	0	0	0	0
d__Bacteria;p__Actinomycetota;c__Actinomycetia;o__Propionibacteriales;f__Propionibacteriaceae;g__Brevilactibacter;s__Brevilactibacter	0	0	1	2	3	0	0	0	0	1	1	1	6	4	0	0	4	3	1	0
d__Bacteria;p__Pseudomonadota;c__Gammaproteobacteria;o__Burkholderiales;f__Rhodocyclaceae;g__Methyloversatilis;s__Methyloversatilis	6	4	8	3	5	0	1	9	2	1	6	1	11	5	1	4	5	1	5	5
d__Bacteria;p__Pseudomonadota;c__Gammaproteobacteria;o__Xanthomonadales;f__Rhodanobacteraceae;g__Tahibacter;s__Tahibacter	1	0	0	1	1	2	0	1	1	0	1	1	0	2	0	2	1	2	1	0
d__Bacteria;p__Bacillota_B;c__TC1;o__TC1;f__TC1;g__WTXA01;s__WTXA01	5	1	3	1	1	2	1	1	3	0	2	0	0	4	6	6	4	4	0	4
d__Bacteria;p__Patescibacteria;c__Saccharimonadia;o__Saccharimonadales;f__UBA7683;g__JACKGS01;s__JACKGS01	2	0	0	0	2	3	2	1	5	5	4	2	3	7	5	5	3	1	2	3
d__Bacteria;p__Bacillota_A;c__Clostridia;o__Oscillospirales;f__Ruminococcaceae;g__QAMM01;s__QAMM01	0	0	1	1	2	1	1	0	0	0	0	0	0	1	1	0	0	0	0	1
d__Bacteria;p__Actinomycetota;c__Actinomycetia;o__Actinomycetales;f__Actinomycetaceae;g__Pauljensenia;s__Pauljensenia	4	13	5	2	3	0	2	2	13	3	7	2	4	14	9	4	5	9	7	5
d__Bacteria;p__Cyanobacteriota;c__Vampirovibrionia;o__Gastranaerophilales;f__Gastranaerophilaceae;g__JAEZIX01;s__JAEZIX01	0	2	0	1	3	1	3	4	0	3	0	2	0	1	3	0	2	2	1	2
d__Bacteria;p__Desulfobacterota;c__Desulfovibrionia;o__Desulfovibrionales;f__Desulfovibrionaceae;g__Fundidesulfovibrio;s__Fundidesulfovibrio	1	0	1	3	2	1	1	1	1	2	0	0	2	1	1	3	0	0	1	1
d__Bacteria;p__Actinomycetota;c__Actinomycetia;o__Actinomycetales;f__Dermatophilaceae;g__Austwickia;s__Austwickia	0	0	0	2	0	1	0	1	0	0	0	0	0	1	1	1	1	0	0	1
d__Bacteria;p__Bacillota_A;c__Clostridia;o__Eubacteriales;__;__;__	0	0	0	0	0	1	0	0	1	2	1	0	0	0	1	0	1	0	0	0
d__Bacteria;p__Bacillota_A;c__Clostridia;o__Lachnospirales;f__Lachnospiraceae;g__NK4A144;s__NK4A144	0	3	0	0	1	1	1	0	0	1	0	0	0	0	1	2	1	1	1	1
d__Bacteria;p__Bacteroidota;c__Bacteroidia;o__Sphingobacteriales;f__Sphingobacteriaceae;g__Sphingobacterium;s__Sphingobacterium	0	1	1	1	2	2	1	1	0	0	0	0	0	1	1	1	2	2	1	1
d__Bacteria;p__Patescibacteria;c__Saccharimonadia;o__CAILAD01;f__GCA-016700035;g__GCA-016700035;s__GCA-016700035	0	0	0	1	0	0	1	2	2	1	0	1	0	2	5	0	0	0	1	0
d__Bacteria;p__Actinomycetota;c__Actinomycetia;o__Actinomycetales;f__Micrococcaceae;g__Paeniglutamicibacter;s__Paeniglutamicibacter	0	2	0	0	0	0	1	0	0	0	0	0	0	1	1	0	2	0	0	0
d__Bacteria;p__Bacteroidota;c__Bacteroidia;o__Chitinophagales;f__Saprospiraceae;g__UBA3362;s__UBA3362	0	1	0	0	1	0	1	0	1	0	0	0	0	1	0	0	1	0	0	0
d__Bacteria;p__Bacteroidota;c__Bacteroidia;o__NS11-12g;f__UKL13-3;g__B1;s__B1	0	0	3	1	1	0	2	1	1	0	3	2	0	0	1	1	0	0	6	4
d__Bacteria;p__Actinomycetota;c__Actinomycetia;o__Mycobacteriales;f__Geodermatophilaceae;g__Blastococcus;s__Blastococcus	4	0	3	0	0	0	4	1	2	1	0	0	3	1	1	4	1	0	4	2
d__Bacteria;p__Bacillota_A;c__Clostridia;o__Oscillospirales;f__Ruminococcaceae;g__UMGS363;s__UMGS363	0	0	0	1	0	0	2	2	0	1	0	1	0	0	0	2	1	1	0	0
d__Bacteria;p__Eremiobacterota;c__Xenobia;o__Xenobiales;f__JADMJV01;g__JADMJV01;s__JADMJV01	0	3	2	0	0	1	1	4	6	2	1	1	0	3	4	1	2	4	0	0
d__Bacteria;p__Actinomycetota;c__Acidimicrobiia;o__Acidimicrobiales;f__Ilumatobacteraceae;g__UBA2093;s__UBA2093	0	0	0	1	1	1	1	0	1	1	2	1	0	0	0	0	0	5	0	0
d__Bacteria;p__Bacteroidota;c__Kapabacteria;o__Kapabacteriales;f__UBA2268;g__JANJUO01;s__JANJUO01	0	0	0	0	1	0	3	0	0	0	1	3	0	0	1	1	1	1	1	1
d__Bacteria;p__Bacteroidota;c__Bacteroidia;o__Bacteroidales;f__Muribaculaceae;g__UBA7173;s__UBA7173	4	1	3	5	2	0	2	4	3	1	2	3	0	2	3	6	3	2	2	5
d__Bacteria;p__Myxococcota;c__Polyangia;o__Haliangiales;f__Haliangiaceae;g__JABFXX01;s__JABFXX01	1	5	4	0	4	0	0	8	4	8	0	1	1	5	0	1	0	4	8	1
d__Archaea;p__Halobacteriota;c__Methanomicrobia;o__Methanomicrobiales;f__Methanocorpusculaceae;g__Methanocorpusculum;s__Methanocorpusculum	0	0	2	0	0	0	0	2	0	0	1	0	0	1	0	0	0	1	0	0
d__Bacteria;p__Bdellovibrionota;c__Bacteriovoracia;o__Bacteriovoracales;f__Bacteriovoracaceae;__;__	1	4	11	17	2	1	9	13	2	3	11	17	0	6	12	10	5	3	14	16
d__Bacteria;p__Pseudomonadota;c__Alphaproteobacteria;o__Rickettsiales;f__UBA1997;g__CAILUF01;s__CAILUF01	1	0	0	1	0	0	0	1	0	0	0	0	0	0	1	1	0	0	0	0
d__Bacteria;p__Pseudomonadota;c__Alphaproteobacteria;o__Rickettsiales;f__UBA1997;__;__	0	0	0	0	1	0	0	1	1	0	2	0	2	0	0	1	1	2	0	0
d__Bacteria;p__Pseudomonadota;c__Gammaproteobacteria;o__Pseudomonadales;f__PIVM01;g__PIVM01;s__PIVM01	1	0	1	1	0	0	2	3	0	3	2	1	0	0	1	0	1	1	1	1
d__Bacteria;p__Pseudomonadota;c__Alphaproteobacteria;o__Paracaedibacterales;f__Paracaedibacteraceae;g__Paracaedibacter_A;s__Paracaedibacter_A	1	0	3	1	2	0	1	1	0	2	0	1	0	0	2	0	0	1	0	2
d__Bacteria;p__Actinomycetota;c__Actinomycetia;o__Propionibacteriales;f__Nocardioidaceae;g__Marmoricola;s__Marmoricola	3	2	2	0	1	0	1	2	0	2	2	0	0	6	4	3	2	4	1	0
d__Bacteria;p__Bacillota_A;c__Clostridia;o__Oscillospirales;f__Acutalibacteraceae;g__Caproiciproducens;s__Caproiciproducens	2	3	0	0	0	0	1	4	2	2	1	0	0	2	0	0	4	3	1	1
d__Bacteria;p__Verrucomicrobiota;c__Verrucomicrobiae;o__Chthoniobacterales;f__Chthoniobacteraceae;g__Chthoniobacter;s__Chthoniobacter	1	1	2	5	8	3	2	7	5	7	3	2	1	6	5	2	2	7	0	4
d__Bacteria;p__Bacteroidota;c__Bacteroidia;o__Bacteroidales;f__Paludibacteraceae;g__RGIG10190;s__RGIG10190	0	0	0	4	0	0	1	2	3	0	1	0	0	2	1	2	0	0	1	1
d__Bacteria;p__Bacteroidota;c__Bacteroidia;o__Cytophagales;f__Hymenobacteraceae;g__Botryobacter_A;s__Botryobacter_A	0	4	2	3	2	0	2	3	3	0	0	1	0	0	1	1	3	2	1	0
d__Bacteria;p__Bacillota;c__Bacilli;o__Lactobacillales;f__Enterococcaceae;g__Enterococcus_G;s__Enterococcus_G	0	0	0	2	0	0	1	1	0	0	0	0	0	0	1	0	0	0	0	0
d__Bacteria;p__Bacteroidota;c__Bacteroidia;o__Bacteroidales;f__Prolixibacteraceae;g__Draconibacterium;s__Draconibacterium	0	2	1	0	1	1	2	1	1	2	4	1	0	0	5	6	1	2	5	8
d__Bacteria;p__Bacillota_A;c__Clostridia;o__Peptostreptococcales;f__Anaerovoracaceae;__;__	4	9	8	4	4	4	7	7	6	4	6	5	0	13	8	10	7	7	10	6
d__Bacteria;p__Spirochaetota;c__Spirochaetia;__;__;__;__	0	0	0	3	1	0	1	2	3	0	6	2	0	0	11	4	0	0	4	4
d__Bacteria;p__Pseudomonadota;c__Gammaproteobacteria;o__Burkholderiales;f__Burkholderiaceae_B;g__Malikia;s__Malikia	0	1	2	3	4	0	3	7	3	0	6	0	0	2	2	4	5	1	2	3
d__Bacteria;p__Pseudomonadota;c__Alphaproteobacteria;o__Rhodobacterales;f__Rhodobacteraceae;g__Frigidibacter;s__Frigidibacter	0	3	6	3	7	2	6	4	5	7	6	0	5	7	3	3	0	10	2	3
d__Bacteria;p__Bacillota;c__Bacilli;o__Lactobacillales;f__Listeriaceae;g__Brochothrix;s__Brochothrix	0	0	0	0	0	1	0	5	0	1	0	0	0	2	1	1	0	0	0	0
d__Bacteria;p__Bacillota_A;c__Clostridia;o__Lachnospirales;f__Lachnospiraceae;g__Velocimicrobium;s__Velocimicrobium	0	0	0	0	0	0	1	1	0	0	0	1	0	1	0	1	0	2	1	2
d__Bacteria;p__Pseudomonadota;c__Alphaproteobacteria;o__Sphingomonadales;f__Sphingomonadaceae;g__Alteraurantiacibacter;s__Alteraurantiacibacter	0	0	0	1	0	1	1	1	0	2	0	1	0	0	0	1	0	1	0	1
d__Bacteria;p__Actinomycetota;c__Actinomycetia;o__Propionibacteriales;f__Nocardioidaceae;g__Aeromicrobium;s__Aeromicrobium	7	7	1	6	0	0	1	1	2	1	1	2	6	2	2	2	3	5	2	2
d__Bacteria;p__Bacillota_A;c__Clostridia;o__Lachnospirales;f__Lachnospiraceae;g__Eubacterium_G;s__Eubacterium_G	0	1	1	2	1	0	0	1	2	2	5	3	1	2	3	0	4	0	2	4
d__Bacteria;p__Bacillota_A;c__Clostridia;o__Oscillospirales;f__Acutalibacteraceae;g__UBA737;s__UBA737	0	0	0	0	0	0	0	1	0	1	0	0	0	0	0	1	0	0	0	2
d__Bacteria;p__Actinomycetota;c__Actinomycetia;o__Actinomycetales;f__Microbacteriaceae;g__Protaetiibacter;s__Protaetiibacter	0	0	0	0	0	0	0	1	0	0	1	0	0	1	0	0	0	1	1	1
d__Bacteria;p__Bacteroidota;c__Bacteroidia;o__NS11-12g;f__UBA9320;g__JABWCE01;s__JABWCE01	0	0	1	1	0	1	0	2	1	1	3	0	0	1	2	0	2	0	4	2
d__Bacteria;p__Bacillota_C;c__Negativicutes;o__Selenomonadales;f__Selenomonadaceae;__;__	1	1	1	1	4	1	1	4	2	2	3	2	3	3	2	3	3	3	0	0
d__Bacteria;p__Actinomycetota;c__Coriobacteriia;o__OPB41;f__JAAXUF01;g__JAAXWY01;s__JAAXWY01	1	0	1	0	4	1	1	3	0	0	1	4	0	6	1	1	1	3	0	0
d__Bacteria;p__Pseudomonadota;c__Alphaproteobacteria;o__Rickettsiales;f__Deianiraeaceae;g__CAJQOT01;s__CAJQOT01	0	0	2	1	1	0	2	2	0	0	4	1	0	0	2	2	0	0	0	1
d__Bacteria;p__Bdellovibrionota;c__Bacteriovoracia;o__Bacteriovoracales;f__Bacteriovoracaceae;g__JABGUH01;s__JABGUH01	0	0	0	1	0	0	0	6	0	0	0	2	0	0	0	2	0	0	0	0
d__Bacteria;p__Cyanobacteriota;c__Vampirovibrionia;o__Gastranaerophilales;f__RUG14156;g__Galligastranaerophilus_A;s__Galligastranaerophilus_A	0	0	0	0	0	0	0	5	0	0	3	4	0	0	2	3	1	1	1	2
d__Bacteria;p__Bacillota_A;c__Clostridia;o__Lachnospirales;f__Lachnospiraceae;g__Choladocola;s__Choladocola	2	1	1	1	1	1	0	2	1	1	1	4	0	0	2	2	0	1	4	3
d__Bacteria;p__Desulfobacterota;c__Desulfovibrionia;o__Desulfovibrionales;f__Desulfovibrionaceae;g__Cupidesulfovibrio;s__Cupidesulfovibrio	1	5	0	2	0	1	0	2	7	0	7	1	1	2	3	3	4	1	6	3
d__Bacteria;p__Bacteroidota;c__Bacteroidia;o__Flavobacteriales;f__Weeksellaceae;g__Soonwooa;s__Soonwooa	0	0	0	2	2	1	0	0	1	0	0	0	1	0	1	0	2	1	1	0
d__Bacteria;p__Acidobacteriota;c__Blastocatellia;o__Pyrinomonadales;f__Pyrinomonadaceae;g__GCA-002050365;s__GCA-002050365	0	1	2	0	1	2	2	1	1	1	1	1	3	1	2	1	4	1	0	0
d__Bacteria;p__Pseudomonadota;c__Gammaproteobacteria;o__Burkholderiales;f__Gallionellaceae;g__Nitrotoga;s__Nitrotoga	1	7	2	0	3	2	2	7	6	4	2	0	1	2	2	3	9	9	2	5
d__Bacteria;p__Bacteroidota;c__Bacteroidia;o__Chitinophagales;f__Chitinophagaceae;g__JJ008;s__JJ008	1	1	1	0	2	0	3	0	4	0	1	2	2	2	1	1	2	4	3	0
d__Bacteria;p__Actinomycetota;c__Coriobacteriia;o__Coriobacteriales;f__Atopobiaceae;g__UBA7748;s__UBA7748	0	2	0	0	0	0	0	0	1	0	0	1	0	1	0	0	1	0	0	0
d__Bacteria;p__Desulfobacterota;c__Desulfovibrionia;o__Desulfovibrionales;f__Desulfovibrionaceae;__;__	5	5	1	1	3	0	1	3	6	3	3	1	2	4	1	8	0	5	4	2
d__Bacteria;p__Bacteroidota;c__Bacteroidia;o__Bacteroidales;f__Marinifilaceae;g__Butyricimonas;s__Butyricimonas	1	1	3	2	1	2	3	4	4	4	6	6	0	1	13	7	0	3	2	1
d__Bacteria;p__Bacteroidota;c__Bacteroidia;o__Chitinophagales;f__Chitinophagaceae;g__Phnomibacter;s__Phnomibacter	0	6	0	0	0	1	1	5	2	2	2	2	13	3	10	2	1	4	2	5
d__Bacteria;p__Actinomycetota;c__UBA4738;o__UBA4738;f__HRBIN12;g__AC-51;s__AC-51	0	5	0	2	1	0	1	0	2	2	1	0	3	2	2	4	1	0	0	0
d__Bacteria;p__Bacillota_A;c__Clostridia;o__Oscillospirales;f__Ruminococcaceae;g__Bittarella;s__Bittarella	0	0	0	0	0	0	0	0	2	0	0	0	0	0	0	0	1	0	0	0
d__Bacteria;p__Actinomycetota;c__Coriobacteriia;o__Coriobacteriales;f__Atopobiaceae;g__Parolsenella;s__Parolsenella	2	3	0	3	3	0	2	2	7	1	2	1	7	8	5	1	4	5	0	1
d__Bacteria;p__Pseudomonadota;c__Alphaproteobacteria;o__Sphingomonadales;f__Sphingomonadaceae;g__Erythrobacter;s__Erythrobacter	0	0	0	0	1	0	0	0	2	0	1	0	0	1	1	0	0	2	1	0
d__Bacteria;p__Myxococcota;c__Polyangia;o__Polyangiales;f__SG8-38;g__JACKEH01;s__JACKEH01	0	0	0	0	0	0	0	0	2	0	5	0	0	1	0	0	0	1	0	1
d__Bacteria;p__Fusobacteriota;c__Fusobacteriia;o__Fusobacteriales;f__Leptotrichiaceae;g__Sebaldella;s__Sebaldella	0	0	0	0	1	0	1	0	1	0	0	1	0	2	0	1	0	2	1	0
d__Bacteria;p__Bacteroidota;c__Bacteroidia;o__Cytophagales;f__Spirosomaceae;g__Arundinibacter;s__Arundinibacter	1	3	0	0	2	0	1	0	2	0	0	0	0	1	1	0	0	3	1	0
d__Bacteria;p__Pseudomonadota;c__Gammaproteobacteria;o__Xanthomonadales;f__Xanthomonadaceae;__;__	25	27	26	39	31	15	32	34	67	40	23	32	65	85	34	29	38	62	33	38
d__Bacteria;p__Actinomycetota;c__Actinomycetia;o__Propionibacteriales;f__Propionibacteriaceae;g__Micropruina;s__Micropruina	0	0	0	1	2	0	1	0	6	4	4	6	6	2	0	3	6	4	1	3
d__Bacteria;p__Pseudomonadota;c__Alphaproteobacteria;o__Rhizobiales;f__Methyloligellaceae;g__Methyloceanibacter;s__Methyloceanibacter	2	1	0	2	2	0	0	0	1	3	2	1	1	5	3	2	0	3	1	5
d__Bacteria;p__Bacteroidota;c__Bacteroidia;o__Bacteroidales;f__Paludibacteraceae;__;__	0	0	0	0	3	1	2	1	3	1	0	1	2	3	1	1	0	3	2	2
d__Bacteria;p__Myxococcota;c__UBA9042;o__UBA9042;f__UBA9042;__;__	0	1	0	1	0	0	0	1	0	2	0	1	0	2	0	0	0	1	8	0
d__Bacteria;p__Pseudomonadota;c__Gammaproteobacteria;o__Xanthomonadales;__;__;__	7	15	6	10	9	5	6	10	23	13	11	6	15	23	3	15	13	19	5	12
d__Bacteria;p__Pseudomonadota;c__Gammaproteobacteria;o__Burkholderiales;f__Casimicrobiaceae;g__CAIWHR01;s__CAIWHR01	7	2	1	0	2	3	0	0	5	4	0	0	0	0	3	4	1	6	1	3
d__Bacteria;p__Bacteroidota;c__Bacteroidia;o__Flavobacteriales;f__Weeksellaceae;g__Halpernia;s__Halpernia	3	5	3	8	17	12	7	37	18	11	11	15	23	29	8	7	15	27	6	14
d__Bacteria;p__Bacillota;c__Bacilli;o__Erysipelotrichales;f__Erysipelotrichaceae;g__Absicoccus;s__Absicoccus	1	0	2	0	1	0	0	0	6	2	2	3	0	9	4	0	3	0	1	1
d__Bacteria;p__Pseudomonadota;c__Alphaproteobacteria;o__Paracaedibacterales;f__Paracaedibacteraceae;g__JAHBYH01;s__JAHBYH01	0	1	0	1	0	0	1	0	1	4	0	2	0	1	1	2	0	0	2	1
d__Bacteria;p__Pseudomonadota;c__Alphaproteobacteria;o__UBA9219;f__UBA9219;g__CAIXLI01;s__CAIXLI01	0	0	0	0	0	0	0	0	0	1	0	0	0	0	1	0	0	1	0	1
d__Bacteria;p__Pseudomonadota;c__Alphaproteobacteria;o__Sphingomonadales;f__Sphingomonadaceae;g__Caenibius;s__Caenibius	0	0	0	0	1	0	1	1	0	1	3	0	0	0	4	0	0	1	0	0
d__Bacteria;p__Pseudomonadota;c__Gammaproteobacteria;o__Pseudomonadales;f__Cellvibrionaceae;g__UBA5868;s__UBA5868	1	1	3	1	1	0	1	0	1	1	1	1	10	0	1	0	0	1	1	2
d__Bacteria;p__Chlamydiota;c__Chlamydiia;o__Chlamydiales;f__FEN-1388;g__JAHFTM01;s__JAHFTM01	1	4	1	4	1	0	0	1	1	2	5	5	0	4	0	4	1	3	2	1
d__Bacteria;p__Bacteroidota;c__Bacteroidia;o__Chitinophagales;f__Saprospiraceae;g__JADKBO01;s__JADKBO01	1	0	0	0	1	3	0	4	1	1	1	0	0	1	1	0	0	0	1	0
d__Bacteria;p__Bacteroidota;c__Bacteroidia;o__Bacteroidales;f__Muribaculaceae;__;__	0	0	1	0	0	0	1	0	2	0	3	0	2	3	2	0	5	0	0	0
d__Bacteria;p__Pseudomonadota;c__Gammaproteobacteria;o__Burkholderiales;f__Chromobacteriaceae;g__Vogesella;s__Vogesella	0	0	2	2	0	1	1	5	1	1	1	1	0	0	1	1	1	0	1	1
d__Bacteria;p__Pseudomonadota;c__Gammaproteobacteria;o__Berkiellales;f__Berkiellaceae;g__JAHFQG01;s__JAHFQG01	2	1	1	0	0	1	1	2	0	0	5	1	1	6	2	3	2	9	3	0
d__Bacteria;p__Patescibacteria;c__JAEDAM01;o__BD1-5;f__UBA2023;g__JANJWP01;s__JANJWP01	0	1	0	2	0	0	1	5	1	0	3	1	0	1	0	1	0	2	3	0
d__Bacteria;p__Bacteroidota;c__Bacteroidia;o__Chitinophagales;f__Saprospiraceae;g__JADKGY01;s__JADKGY01	1	0	0	0	2	0	0	0	1	0	1	0	0	1	0	1	2	2	3	2
d__Bacteria;p__Pseudomonadota;c__Alphaproteobacteria;o__Elsterales;f__Elsteraceae;g__Elstera;s__Elstera	3	1	1	2	4	0	0	1	0	2	1	1	0	0	2	5	0	0	2	0
d__Bacteria;p__Acidobacteriota;c__Terriglobia;o__Bryobacterales;f__Bryobacteraceae;g__Paludibaculum;s__Paludibaculum	0	1	0	0	0	0	1	0	0	0	1	0	0	1	0	0	0	0	0	0
d__Bacteria;p__Pseudomonadota;c__Gammaproteobacteria;o__Legionellales;f__Legionellaceae;g__JACETI01;s__JACETI01	1	0	1	4	0	0	1	0	0	1	1	1	2	0	0	0	0	0	2	1
d__Bacteria;p__Bacillota_A;c__Clostridia;o__Lachnospirales;f__Lachnospiraceae;g__Merdisoma;s__Merdisoma	2	0	0	2	0	1	0	1	0	0	1	1	0	0	0	0	1	2	0	0
d__Bacteria;p__Verrucomicrobiota;c__Verrucomicrobiae;o__Verrucomicrobiales;f__Verrucomicrobiaceae;g__JAEUHN01;s__JAEUHN01	0	0	0	0	1	0	1	1	0	1	2	2	0	0	1	0	1	0	1	1
d__Bacteria;p__Pseudomonadota;c__Alphaproteobacteria;o__Rhizobiales;f__Beijerinckiaceae;g__Roseiarcus;s__Roseiarcus	0	1	0	0	0	1	0	0	1	0	3	0	0	0	0	3	0	0	1	0
d__Bacteria;p__Delongbacteria;c__UBA4055;o__UBA4055;f__UBA4055;g__UBA4055;s__UBA4055	1	0	1	6	0	1	3	1	3	2	3	7	0	0	4	4	0	1	9	3
d__Bacteria;p__Patescibacteria;c__Gracilibacteria;o__UBA1369;f__2-02-FULL-48-14;g__2-02-FULL-48-14;s__2-02-FULL-48-14	0	0	0	0	0	0	0	0	0	0	1	0	0	0	1	1	0	0	0	0
d__Bacteria;p__Pseudomonadota;c__Gammaproteobacteria;o__Burkholderiales;f__Burkholderiaceae_C;g__Achromobacter_A;s__Achromobacter_A	3	1	3	1	0	0	0	3	3	3	3	0	0	1	3	2	2	2	4	2
d__Bacteria;p__Actinomycetota;c__Coriobacteriia;o__WRKU01;f__JAENWW01;g__JAENWW01;s__JAENWW01	1	0	0	0	0	0	0	0	0	1	1	0	0	0	0	2	1	1	0	0
d__Bacteria;p__Verrucomicrobiota;c__Verrucomicrobiae;o__Opitutales;f__Opitutaceae;g__IMCC26134_A;s__IMCC26134_A	0	0	2	1	0	0	0	1	0	0	4	0	0	0	2	1	0	0	0	0
d__Bacteria;p__Dependentiae;c__Babeliae;o__Babeliales;__;__;__	0	1	0	2	5	1	2	7	5	1	3	3	0	4	1	2	3	0	4	4
d__Bacteria;p__Pseudomonadota;c__Alphaproteobacteria;o__Rickettsiales;f__Midichloriaceae;g__Midichloria;s__Midichloria	1	0	1	1	0	0	0	1	1	0	1	3	0	0	1	2	1	0	1	1
d__Bacteria;p__Pseudomonadota;c__Gammaproteobacteria;o__Burkholderiales;f__Neisseriaceae;g__Kingella_C;s__Kingella_C	0	0	0	0	0	0	0	0	0	0	0	1	0	1	1	0	0	4	0	0
d__Bacteria;p__Actinomycetota;c__Actinomycetia;o__Actinomycetales;f__Beutenbergiaceae;g__Salana;s__Salana	3	8	1	3	1	1	0	1	0	1	6	1	0	7	0	7	5	3	3	0
d__Bacteria;p__Bacteroidota;c__Bacteroidia;o__Cytophagales;f__Spirosomaceae;g__Aquirufa;s__Aquirufa	0	0	1	0	0	0	1	2	2	0	2	5	0	0	2	1	0	0	2	1
d__Bacteria;p__Bacillota_A;c__Clostridia;o__Peptostreptococcales;f__Anaerovoracaceae;g__Lentihominibacter;s__Lentihominibacter	2	4	3	2	2	3	1	0	2	3	4	2	0	8	0	4	8	10	1	2
d__Bacteria;p__Patescibacteria;c__WWE3;o__UBA101185;f__UBA10185;g__JAAZNL01;s__JAAZNL01	0	0	0	0	0	0	0	0	0	0	1	0	4	0	0	0	1	0	0	1
d__Bacteria;p__Verrucomicrobiota;c__Verrucomicrobiae;o__Verrucomicrobiales;f__Verrucomicrobiaceae;g__JAIBCL01;s__JAIBCL01	3	1	4	0	7	4	0	6	9	1	3	1	4	5	2	3	1	9	6	4
d__Bacteria;p__Bacteroidota;c__Bacteroidia;o__Chitinophagales;f__Saprospiraceae;g__SLDF01;s__SLDF01	0	0	2	1	0	0	1	1	0	0	0	1	4	0	0	2	0	0	0	1
d__Bacteria;p__Pseudomonadota;c__Gammaproteobacteria;o__Burkholderiales;f__Casimicrobiaceae;__;__	2	2	0	0	0	1	0	0	1	0	0	0	3	0	0	1	0	2	0	1
d__Bacteria;p__Bacillota_A;c__Clostridia;o__Oscillospirales;f__Oscillospiraceae;g__Intestinimonas;s__Intestinimonas	3	0	1	0	0	0	0	1	0	0	0	0	3	0	1	0	1	1	0	1
d__Bacteria;p__Actinomycetota;c__Acidimicrobiia;o__IMCC26256;f__IMCC26256;g__SHUZ01;s__SHUZ01	0	1	0	0	0	0	0	0	0	0	0	0	4	2	1	0	1	0	1	0
d__Bacteria;p__Bacteroidota;c__Bacteroidia;o__AKYH767-A;f__OLB10;g__JADKJB01;s__JADKJB01	0	0	0	2	2	0	0	0	0	0	0	0	0	1	1	2	0	0	0	1
d__Bacteria;p__Bacteroidota;c__Bacteroidia;o__Chitinophagales;f__LD1;g__JAEUUZ01;s__JAEUUZ01	0	0	0	0	1	0	1	2	0	0	1	1	0	0	1	0	1	2	1	1
d__Bacteria;p__Actinomycetota;c__Actinomycetia;o__Propionibacteriales;f__Propionibacteriaceae;g__Microlunatus;s__Microlunatus	0	0	0	0	0	0	0	0	1	2	1	0	1	0	1	0	0	2	0	0
d__Bacteria;p__Acidobacteriota;c__Holophagae;o__Holophagales;f__Holophagaceae;g__Geothrix;s__Geothrix	0	1	0	1	1	0	1	2	2	0	3	0	0	1	2	8	3	3	8	1
d__Bacteria;p__Myxococcota;c__Polyangia;o__Polyangiales;f__Polyangiaceae;g__PMG-095;s__PMG-095	10	0	13	1	1	0	0	2	0	1	1	0	0	2	7	2	1	3	1	1
d__Bacteria;p__Bacillota;c__Bacilli;o__Bacillales_G;f__Fictibacillaceae;g__Fictibacillus;s__Fictibacillus	0	0	2	0	0	0	1	0	0	0	0	0	0	0	2	0	1	1	0	0
d__Bacteria;p__Bacteroidota;c__Bacteroidia;o__Cytophagales;f__Cyclobacteriaceae;g__Algoriphagus;s__Algoriphagus	0	0	1	0	0	0	0	0	0	1	0	0	0	0	2	1	0	1	1	0
d__Bacteria;p__Patescibacteria;c__UBA1384;o__XYA2-FULL-43-10;f__1-14-0-10-43-13;g__JAMCZZ01;s__JAMCZZ01	0	0	0	0	1	0	0	0	0	0	0	0	1	1	3	0	1	1	0	0
d__Bacteria;p__Pseudomonadota;c__Alphaproteobacteria;o__UBA9219;f__UBA9219;__;__	0	0	3	0	0	0	2	0	0	0	1	2	0	0	3	0	0	5	1	1
d__Bacteria;p__Patescibacteria;c__Paceibacteria;o__UBA9983_A;f__SBAW01;g__JAKALC01;s__JAKALC01	0	0	2	1	3	1	1	2	0	0	3	4	0	0	6	4	1	2	1	1
d__Bacteria;p__Pseudomonadota;c__Alphaproteobacteria;o__Rhizobiales;f__Beijerinckiaceae;g__Enterovirga;s__Enterovirga	1	0	1	5	1	2	0	1	0	1	0	1	2	4	4	2	1	4	2	0
d__Bacteria;p__Bacteroidota;c__Bacteroidia;o__Flavobacteriales;f__PHOS-HE28;g__PHOS-HE28;s__PHOS-HE28	0	5	1	0	4	6	1	1	1	1	3	1	0	10	3	1	2	1	4	3
d__Bacteria;p__Bacteroidota;c__Bacteroidia;o__Flavobacteriales;__;__;__	0	2	2	4	3	0	2	0	2	2	2	3	1	2	2	8	3	3	2	4
d__Bacteria;p__Verrucomicrobiota;c__Verrucomicrobiae;o__Opitutales;f__DSM-45221;__;__	0	1	0	4	0	0	0	1	0	0	1	2	0	2	1	3	2	0	4	5
d__Bacteria;p__Myxococcota;c__Polyangia;o__Polyangiales;f__SG8-38;g__JADJJE01;s__JADJJE01	0	0	0	0	0	0	2	0	4	0	1	3	0	1	0	3	2	5	1	3
d__Bacteria;p__Bacillota_A;c__Clostridia;o__Lachnospirales;f__Lachnospiraceae;g__Novisyntrophococcus;s__Novisyntrophococcus	0	0	0	1	0	0	0	0	0	0	0	0	1	1	0	0	0	4	1	0
d__Bacteria;p__Bacteroidota;c__Bacteroidia;o__Bacteroidales;f__Tenuifilaceae;g__UBA8529;s__UBA8529	0	0	3	0	1	0	1	1	0	3	0	0	0	1	2	2	0	1	3	0
d__Bacteria;p__Bacillota_B;c__Desulfitobacteriia;o__Desulfitobacteriales;f__Syntrophobotulaceae;g__Gracilibacter;s__Gracilibacter	1	1	0	0	2	0	1	3	1	2	0	0	0	1	2	4	4	4	2	1
d__Bacteria;p__Bacillota_A;c__Clostridia;o__Monoglobales;f__Monoglobaceae;__;__	0	0	0	0	0	0	0	0	0	0	0	0	0	0	0	0	0	4	1	0
d__Bacteria;p__Bacillota_A;c__Clostridia;o__Oscillospirales;f__Ethanoligenenaceae;g__Ethanoligenens;s__Ethanoligenens	0	1	0	0	1	0	0	0	0	0	0	0	0	0	0	0	0	1	1	1
d__Bacteria;p__Patescibacteria;c__Dojkabacteria;o__SC72;f__SC72;g__UBA5232;s__UBA5232	0	0	0	1	2	1	0	1	1	0	0	0	1	0	0	0	2	2	0	1
d__Bacteria;p__Pseudomonadota;c__Alphaproteobacteria;o__Rhizobiales;f__Hyphomicrobiaceae;g__Hyphomicrobium_A;s__Hyphomicrobium_A	0	1	0	1	1	0	0	1	2	1	4	1	1	8	4	6	2	4	1	0
d__Bacteria;p__Pseudomonadota;c__Gammaproteobacteria;o__Pseudomonadales;f__Halieaceae;g__Halioglobus;s__Halioglobus	4	6	3	4	5	1	3	6	9	6	4	1	1	1	5	11	2	7	4	2
d__Bacteria;p__Bacillota_C;c__Negativicutes;o__Propionisporales;f__DSM-13327;g__Pelosinus;s__Pelosinus	0	1	0	1	3	0	5	1	2	4	3	1	0	2	0	0	4	3	4	4
d__Bacteria;p__Campylobacterota;c__Campylobacteria;o__Campylobacterales;__;__;__	5	6	20	22	16	17	15	23	13	7	26	27	10	12	28	27	13	19	23	29
d__Bacteria;p__Bacteroidota;c__Bacteroidia;o__AKYH767;f__UBA4408;g__CAIKXD01;s__CAIKXD01	0	0	0	0	0	0	1	1	0	0	1	0	0	1	0	1	0	1	1	2
d__Bacteria;p__Desulfobacterota_F;c__Desulfuromonadia;o__Geobacterales;f__Pseudopelobacteraceae;g__JACRCG01;s__JACRCG01	0	0	1	1	0	0	1	0	0	0	2	1	0	1	1	4	0	1	2	1
d__Bacteria;p__Pseudomonadota;c__Alphaproteobacteria;o__Rickettsiales;f__33-17;g__33-17;s__33-17	0	0	0	0	0	0	0	0	0	0	0	0	0	0	0	1	0	0	0	1
d__Bacteria;p__Pseudomonadota;c__Alphaproteobacteria;o__Sphingomonadales;f__Sphingomonadaceae;g__Polymorphobacter;s__Polymorphobacter	0	1	0	0	0	0	1	3	1	1	1	0	1	1	2	0	0	1	0	5
d__Bacteria;p__Actinomycetota;c__Actinomycetia;o__Actinomycetales;f__Micrococcaceae;g__Micrococcus;s__Micrococcus	3	6	1	0	5	2	2	4	1	0	0	1	0	8	1	2	1	1	0	4
d__Bacteria;p__Bacillota_C;c__Negativicutes;o__Selenomonadales;f__Selenomonadaceae;g__Pectinatus;s__Pectinatus	1	1	0	0	0	0	0	0	4	0	0	0	0	74	1	2	0	2	0	0
d__Bacteria;p__Schekmanbacteria;c__GWA2-38-11;o__GWA2-38-11;f__GWA2-38-11;g__2-02-FULL-38-14-A;s__2-02-FULL-38-14-A	0	0	0	0	0	0	0	0	0	0	0	0	0	2	0	0	0	0	0	0
d__Bacteria;p__Spirochaetota;c__Spirochaetia;o__Treponematales;f__Breznakiellaceae;g__Gracilinema;s__Gracilinema	0	1	2	3	0	1	1	1	1	0	0	1	0	0	5	8	0	0	1	1
d__Bacteria;p__Bacteroidota;c__Bacteroidia;o__Flavobacteriales;f__Crocinitomicaceae;g__JABURP01;s__JABURP01	0	0	0	0	0	0	0	0	0	0	0	2	0	0	0	5	0	0	0	0
d__Bacteria;p__Bacillota_A;c__Clostridia;o__Peptostreptococcales;f__Peptostreptococcaceae;g__Romboutsia_A;s__Romboutsia_A	8	10	11	18	8	1	4	4	9	15	5	13	8	15	6	6	6	9	11	10
d__Bacteria;p__Myxococcota;c__Polyangia;o__Polyangiales;f__Polyangiaceae;g__Labilithrix;s__Labilithrix	3	0	0	1	0	0	0	0	0	0	1	1	6	1	0	0	0	1	0	1
d__Bacteria;p__Pseudomonadota;c__Alphaproteobacteria;o__SHVZ01;f__SHVZ01;g__SHVZ01;s__SHVZ01	112	128	133	133	66	33	41	68	130	97	104	101	54	226	171	141	89	125	75	82
d__Bacteria;p__Bacillota;c__Bacilli;o__Bacillales_D;f__Amphibacillaceae;g__Virgibacillus_G;s__Virgibacillus_G	1	0	0	5	22	18	5	13	24	15	8	6	3	17	1	3	35	17	6	8
d__Bacteria;p__Pseudomonadota;c__Gammaproteobacteria;o__Burkholderiales;f__Burkholderiaceae;g__JAGKXB01;s__JAGKXB01	142	255	254	407	298	182	199	263	339	220	243	230	159	288	297	286	280	312	326	318
d__Bacteria;p__Pseudomonadota;c__Gammaproteobacteria;o__Burkholderiales;f__Burkholderiaceae_B;g__CAIKVZ01;s__CAIKVZ01	95	128	123	218	106	53	110	129	134	131	118	113	133	195	121	126	109	116	139	135
d__Bacteria;p__Pseudomonadota;c__Gammaproteobacteria;o__Burkholderiales;f__Burkholderiaceae_B;g__MR-S7;s__MR-S7	68	176	75	147	137	80	104	118	197	139	103	149	143	243	145	122	131	171	140	143
d__Bacteria;p__Bacillota_A;c__Clostridia;o__Oscillospirales;f__Ruminococcaceae;g__UMGS1668;s__UMGS1668	1	1	0	1	1	0	2	1	0	1	0	0	0	1	0	1	1	0	0	1
d__Bacteria;p__Bacillota;c__Bacilli;__;__;__;__	18	41	26	42	67	39	32	33	59	51	42	42	46	97	53	37	59	50	20	19
d__Bacteria;p__Pseudomonadota;c__Alphaproteobacteria;o__Rhizobiales;f__Beijerinckiaceae;g__RH-AL1;s__RH-AL1	2	0	0	1	0	1	1	1	1	1	2	0	0	2	0	2	0	3	0	0
d__Bacteria;p__Pseudomonadota;c__Alphaproteobacteria;o__Rhizobiales;f__Devosiaceae;g__Devosia;s__Devosia	1	3	1	1	1	0	0	3	2	0	2	0	0	3	2	0	0	2	1	1
d__Bacteria;p__Pseudomonadota;c__Gammaproteobacteria;o__Burkholderiales;f__Burkholderiaceae_B;g__Rhodoferax_B;s__Rhodoferax_B	22	29	38	24	21	8	12	19	13	17	22	14	15	16	29	19	14	20	18	22
d__Bacteria;p__Actinomycetota;c__Actinomycetia;o__Mycobacteriales;__;__;__	15	23	7	15	4	2	5	5	16	11	7	8	6	20	9	6	9	5	6	6
d__Bacteria;p__Pseudomonadota;c__Alphaproteobacteria;o__Rhodobacterales;f__Rhodobacteraceae;g__Fuscibacter;s__Fuscibacter	33	70	9	32	51	37	31	40	55	40	29	23	65	112	27	29	53	54	24	8
d__Bacteria;p__Actinomycetota;c__Actinomycetia;o__Actinomycetales;f__Beutenbergiaceae;g__Occultella;s__Occultella	1	0	2	0	1	0	0	0	0	0	0	0	0	0	0	0	0	1	0	0
d__Bacteria;p__Myxococcota;c__Polyangia;o__Haliangiales;f__Haliangiaceae;g__JAKSDA01;s__JAKSDA01	16	6	3	6	2	4	6	16	6	8	8	5	1	6	5	4	7	4	5	2
d__Bacteria;p__Actinomycetota;c__Actinomycetia;o__Actinomycetales;f__Microbacteriaceae;g__NC76-1;s__NC76-1	20	25	2	5	5	5	3	3	18	16	12	5	35	68	24	14	19	19	10	9
d__Bacteria;p__Bacillota_A;c__Clostridia;o__Tissierellales;f__Gottschalkiaceae;g__Gottschalkia;s__Gottschalkia	1	1	0	1	1	0	0	0	0	0	1	0	0	0	0	0	0	0	0	0
d__Bacteria;p__Pseudomonadota;c__Gammaproteobacteria;o__Enterobacterales;f__Enterobacteriaceae;g__Yersinia;s__Yersinia	1	0	0	0	0	0	0	0	0	0	1	0	0	0	1	0	0	0	0	0
d__Bacteria;p__Actinomycetota;c__Actinomycetia;o__Nanopelagicales;f__S36-B12;g__UBA10649;s__UBA10649	2	3	1	1	1	1	0	0	2	1	4	0	0	4	0	0	1	1	1	0
d__Bacteria;p__Pseudomonadota;c__Gammaproteobacteria;o__Burkholderiales;f__Rhodocyclaceae;g__Accumulibacter;s__Accumulibacter	3	1	1	7	0	0	1	0	3	2	1	0	2	1	2	3	2	1	2	3
d__Bacteria;p__Patescibacteria;c__UBA1384;o__2-12-FULL-50-11;f__2-12-FULL-50-11;g__BOKZ01;s__BOKZ01	1	0	1	0	0	0	0	0	0	0	0	0	0	0	0	0	0	0	0	0
d__Bacteria;p__Myxococcota;c__Polyangia;o__Polyangiales;f__Polyangiaceae;g__Pajaroellobacter;s__Pajaroellobacter	1	5	1	2	1	3	1	0	3	0	9	2	3	7	2	2	4	1	4	1
d__Bacteria;p__Bacillota_A;c__Clostridia;o__Lachnospirales;f__Lachnospiraceae;g__Schaedlerella;s__Schaedlerella	4	4	0	2	1	2	0	0	2	1	0	1	0	3	2	1	0	1	1	0
d__Bacteria;p__Bacteroidota;c__Bacteroidia;o__Flavobacteriales;f__Crocinitomicaceae;__;__	5	4	14	32	8	7	6	27	19	4	24	28	2	13	19	26	2	18	20	20
d__Bacteria;p__Acidobacteriota;c__Vicinamibacteria;o__Vicinamibacterales;f__UBA2999;g__CADEFD01;s__CADEFD01	2	0	3	1	3	4	1	2	4	0	1	2	0	0	7	0	3	5	3	2
d__Bacteria;p__Bacillota_A;c__Clostridia;o__Clostridiales;f__Clostridiaceae;g__Clostridium_AA;s__Clostridium_AA	23	32	47	46	18	14	14	13	24	27	27	26	12	47	32	33	16	24	18	16
d__Bacteria;p__Pseudomonadota;c__Gammaproteobacteria;o__Pseudomonadales;f__HTCC2089;g__UBA2168;s__UBA2168	1	0	0	0	0	0	0	0	0	0	0	0	0	0	0	0	0	0	0	0
d__Bacteria;p__Chloroflexota;c__Limnocylindria;o__QHBO01;f__QHBO01;g__CF-167;s__CF-167	1	0	0	0	0	0	0	0	0	1	1	0	0	0	0	0	2	0	0	2
d__Bacteria;p__Bacillota_A;c__Clostridia;o__Clostridiales;f__Clostridiaceae;g__JAJXWJ01;s__JAJXWJ01	1	3	4	0	7	1	1	1	3	4	0	0	0	4	2	1	0	2	3	4
d__Bacteria;p__Pseudomonadota;c__Gammaproteobacteria;o__Burkholderiales;f__Burkholderiaceae_B;g__Rhodoferax_A;s__Rhodoferax_A	51	110	79	116	58	33	61	88	120	58	84	75	113	201	76	103	89	97	73	71
d__Bacteria;p__Verrucomicrobiota;c__Verrucomicrobiae;o__Pedosphaerales;f__UBA11358;__;__	4	0	0	3	0	0	3	4	1	1	1	5	0	1	12	5	0	2	3	9
d__Bacteria;p__Pseudomonadota;c__Alphaproteobacteria;o__Rhodobacterales;f__Rhodobacteraceae;g__Pararhodobacter;s__Pararhodobacter	1	3	1	0	4	1	1	1	1	0	1	4	2	1	2	1	4	3	2	1
d__Bacteria;p__Bacillota;c__Bacilli;o__Bacillales;f__Bacillaceae_G;g__Bacillus_A;s__Bacillus_A	1	0	1	0	0	0	1	0	0	0	2	0	0	1	0	1	0	1	1	1
d__Bacteria;p__Planctomycetota;c__Planctomycetia;o__Pirellulales;f__Lacipirellulaceae;g__JAKVCB01;s__JAKVCB01	70	65	67	147	49	33	67	74	65	50	46	53	52	108	111	94	46	69	91	74
d__Bacteria;p__Bacillota;c__Bacilli;o__Bacillales_D;f__Alkalibacillaceae;g__Allobacillus;s__Allobacillus	1	0	0	1	1	0	0	0	1	0	0	0	1	2	2	1	0	0	1	2
d__Bacteria;p__Pseudomonadota;c__Gammaproteobacteria;o__Burkholderiales;f__Burkholderiaceae_B;g__Tepidicella;s__Tepidicella	21	33	17	31	58	22	43	51	76	54	64	87	28	47	62	52	90	79	79	69
d__Bacteria;p__Pseudomonadota;c__Gammaproteobacteria;o__Burkholderiales;f__Rhodocyclaceae;g__JAEWVQ01;s__JAEWVQ01	3	3	7	16	3	1	2	3	5	3	4	5	9	7	3	6	3	4	4	3
d__Bacteria;p__Bacillota_A;c__Clostridia;o__Lachnospirales;f__Lachnospiraceae;g__JAFBIX01;s__JAFBIX01	10	14	8	24	7	7	7	5	15	11	13	10	23	21	12	22	19	11	8	18
d__Bacteria;p__Patescibacteria;c__Saccharimonadia;o__Saccharimonadales;f__UBA4665;__;__	2	0	0	0	2	4	0	2	0	0	4	0	0	4	2	2	4	2	2	1
d__Bacteria;p__Myxococcota;c__UBA796;o__UBA796;f__GCA-2862545;g__JACKEO01;s__JACKEO01	1	0	0	0	0	0	1	0	0	0	0	0	0	1	1	0	0	0	0	0
d__Bacteria;p__Eremiobacterota;c__Xenobia;o__Xenobiales;f__QWHO01;g__QWHO01;s__QWHO01	2	1	1	3	0	0	0	0	0	1	2	0	0	0	0	1	0	1	0	0
d__Bacteria;p__Bacillota;c__Bacilli;o__Lactobacillales;__;__;__	26	47	44	50	76	68	43	37	71	54	42	28	35	158	47	48	53	66	29	26
d__Bacteria;p__Pseudomonadota;c__Gammaproteobacteria;o__Burkholderiales;f__Burkholderiaceae_B;g__Comamonas_F;s__Comamonas_F	1	5	4	3	0	2	4	5	4	2	2	5	1	0	2	6	0	3	5	12
d__Bacteria;p__Bacillota_A;c__Clostridia;o__Christensenellales;f__CAG-74;g__Limiplasma;s__Limiplasma	2	3	1	1	1	1	0	2	3	1	0	1	0	2	2	0	3	0	0	3
d__Bacteria;p__Gemmatimonadota;c__Gemmatimonadetes;o__Gemmatimonadales;f__Gemmatimonadaceae;g__SCN-70-22;s__SCN-70-22	3	0	2	0	0	0	0	0	0	0	0	0	0	0	3	0	0	0	0	0
d__Bacteria;p__Campylobacterota;c__Campylobacteria;o__Campylobacterales;f__Sulfurimonadaceae;g__GCA-2733885;s__GCA-2733885	14	16	52	79	48	42	44	60	49	33	56	53	25	50	93	68	40	54	67	71
d__Bacteria;p__Patescibacteria;c__Saccharimonadia;o__Saccharimonadales;f__JALRHH01;g__JALRHH01;s__JALRHH01	1	0	0	0	3	0	1	0	0	0	0	0	0	0	2	0	0	1	0	0
d__Bacteria;p__Actinomycetota;c__Thermoleophilia;o__Solirubrobacterales;f__70-9;g__VAYN01;s__VAYN01	5	3	0	3	0	1	0	0	6	2	2	2	1	0	1	0	0	3	0	0
d__Bacteria;p__Pseudomonadota;c__Alphaproteobacteria;o__Micavibrionales;f__Micavibrionaceae;g__Micavibrio_C;s__Micavibrio_C	1	1	0	0	1	0	0	0	0	1	1	0	0	0	0	0	0	0	0	0
d__Bacteria;p__Actinomycetota;c__Actinomycetia;o__Actinomycetales;f__Dermatophilaceae;g__Mobilicoccus;s__Mobilicoccus	2	8	2	0	1	0	0	0	5	0	0	2	6	10	1	6	0	2	1	2
d__Bacteria;p__Actinomycetota;c__Actinomycetia;o__Actinomycetales;f__Microbacteriaceae;g__Agromyces;s__Agromyces	2	3	1	0	2	0	0	0	0	0	1	0	2	2	3	3	1	1	0	0
d__Bacteria;p__Bacteroidota;c__Bacteroidia;o__Cytophagales;f__Hymenobacteraceae;__;__	4	0	0	1	0	1	0	1	1	1	0	2	0	0	0	0	1	2	1	1
d__Bacteria;p__Actinomycetota;c__Actinomycetia;o__Mycobacteriales;f__Mycobacteriaceae;g__Skermania;s__Skermania	1	1	0	0	0	1	0	0	0	1	0	0	0	0	0	0	1	1	0	0
d__Bacteria;p__Bacteroidota;c__Bacteroidia;o__Chitinophagales;f__Saprospiraceae;g__JAEUUM01;s__JAEUUM01	3	5	3	0	2	2	2	18	15	7	6	6	7	10	3	6	8	17	9	10
d__Bacteria;p__Bacillota_C;c__Negativicutes;o__Acidaminococcales;__;__;__	6	4	4	1	3	10	6	3	7	7	4	2	3	7	6	5	3	7	5	3
d__Bacteria;p__Pseudomonadota;c__Alphaproteobacteria;o__Geminicoccales;f__Geminicoccaceae;__;__	3	1	3	2	0	1	1	1	2	1	1	0	4	0	3	3	1	1	2	2
d__Bacteria;p__Patescibacteria;c__Saccharimonadia;o__UBA4664;f__SCTI01;g__SCTI01;s__SCTI01	1	0	0	2	0	0	0	0	0	0	0	0	0	0	0	0	0	0	0	0
d__Bacteria;p__Actinomycetota;c__Actinomycetia;__;__;__;__	5	12	9	9	5	8	2	6	9	9	6	6	8	17	10	9	14	11	7	6
d__Bacteria;p__Pseudomonadota;c__Gammaproteobacteria;o__Burkholderiales;f__Burkholderiaceae_B;g__LMDS01;s__LMDS01	7	7	3	6	8	9	4	7	13	6	5	2	9	11	7	0	4	3	4	6
d__Bacteria;p__Pseudomonadota;c__Gammaproteobacteria;o__Chromatiales;f__Chromatiaceae;g__M0108;s__M0108	1	1	0	0	0	0	0	0	0	0	0	0	0	0	1	0	0	0	0	0
d__Bacteria;p__Actinomycetota;c__Actinomycetia;o__Actinomycetales;f__Microbacteriaceae;g__Diaminobutyricibacter;s__Diaminobutyricibacter	1	0	0	0	0	0	0	0	0	1	0	0	0	0	0	0	0	0	0	0
d__Bacteria;p__Actinomycetota;c__Actinomycetia;o__Actinomycetales;f__Micrococcaceae;__;__	10	12	3	8	5	4	3	3	6	6	5	5	6	26	1	7	6	5	3	4
d__Bacteria;p__Pseudomonadota;c__Gammaproteobacteria;o__Burkholderiales;f__Rhodocyclaceae;g__Azovibrio;s__Azovibrio	1	1	3	4	11	4	3	7	6	3	4	5	0	8	6	5	3	3	2	2
d__Bacteria;p__Pseudomonadota;c__Gammaproteobacteria;o__DSM-16500;f__DSM-16500;__;__	2	0	1	0	1	1	0	0	0	0	0	0	1	2	0	0	2	0	1	1
d__Bacteria;p__Bacillota_C;c__Negativicutes;o__Veillonellales;f__Megasphaeraceae;g__Caecibacter;s__Caecibacter	4	2	2	2	5	0	1	0	2	0	3	0	0	0	3	1	0	2	0	1
d__Bacteria;p__Bacillota;c__Bacilli;o__Lactobacillales;f__Aerococcaceae;g__Atopobacter;s__Atopobacter	1	0	0	1	2	2	0	1	0	1	2	0	0	4	0	0	0	1	0	0
d__Bacteria;p__Bacillota_A;c__Clostridia;o__Oscillospirales;f__Acutalibacteraceae;g__Caproicibacter;s__Caproicibacter	2	0	1	0	1	0	0	0	0	0	0	0	0	0	0	0	0	0	0	0
d__Bacteria;p__Verrucomicrobiota;c__Verrucomicrobiae;o__Verrucomicrobiales;f__Verrucomicrobiaceae;g__JACKQF01;s__JACKQF01	4	5	0	3	7	2	1	3	6	1	2	1	0	5	0	3	2	5	5	5
d__Bacteria;p__Pseudomonadota;c__Alphaproteobacteria;o__Dongiales;f__Dongiaceae;g__Hypericibacter;s__Hypericibacter	1	0	0	0	0	0	1	0	0	0	0	0	0	0	1	0	0	0	0	0
d__Bacteria;p__Pseudomonadota;c__Gammaproteobacteria;o__DSM-16500;f__DSM-16500;g__BMAH01;s__BMAH01	2	0	0	0	0	1	1	1	1	3	1	1	0	4	0	1	3	2	5	1
d__Bacteria;p__Pseudomonadota;c__Alphaproteobacteria;o__Rhodobacterales;f__Rhodobacteraceae;g__Xinfangfangia;s__Xinfangfangia	1	1	0	0	1	2	2	3	3	1	1	0	2	3	0	0	0	0	1	0
d__Bacteria;p__Bacteroidota;c__Bacteroidia;o__Bacteroidales;f__Dysgonomonadaceae;g__Proteiniphilum;s__Proteiniphilum	1	0	0	0	0	0	0	0	0	0	0	0	0	0	0	0	1	0	0	0
d__Bacteria;p__Pseudomonadota;c__Gammaproteobacteria;o__Pseudomonadales;f__Pseudomonadaceae;g__Pseudomonas_O;s__Pseudomonas_O	29	33	27	100	45	24	40	40	37	22	36	22	47	48	64	41	28	47	35	43
d__Bacteria;p__Desulfobacterota;c__Desulfovibrionia;o__Desulfovibrionales;f__Desulfovibrionaceae;g__Humidesulfovibrio;s__Humidesulfovibrio	1	0	0	4	1	0	3	1	1	1	0	2	6	0	1	0	0	0	1	1
d__Bacteria;p__Verrucomicrobiota;c__Verrucomicrobiae;o__Verrucomicrobiales;f__SLCJ01;g__SLCJ01;s__SLCJ01	5	7	0	1	2	2	1	1	1	4	3	1	0	3	0	4	1	0	0	2
d__Bacteria;p__Actinomycetota;c__Actinomycetia;o__Mycobacteriales;f__Pseudonocardiaceae;__;__	1	6	3	2	3	1	0	2	3	0	4	0	1	3	1	0	1	1	0	0
d__Bacteria;p__Actinomycetota;c__Coriobacteriia;o__Coriobacteriales;f__Atopobiaceae;g__Thermophilibacter;s__Thermophilibacter	1	6	1	0	0	0	0	0	4	3	4	0	1	4	1	0	1	0	0	0
d__Bacteria;p__Bacillota;c__Bacilli;o__Lactobacillales;f__Vagococcaceae;__;__	10	13	12	23	46	29	16	14	26	21	13	19	21	52	25	15	24	33	8	14
d__Bacteria;p__Bacillota_A;c__Clostridia;o__Lachnospirales;f__Lachnospiraceae;g__XBB1006;s__XBB1006	2	0	1	1	0	1	1	0	1	0	1	0	0	1	0	1	0	0	0	0
d__Bacteria;p__Actinomycetota;c__Acidimicrobiia;o__Acidimicrobiales;f__Microtrichaceae;g__SSF14;s__SSF14	1	0	0	1	0	0	1	0	0	1	0	0	1	1	0	0	0	0	0	0
d__Bacteria;p__Bacillota_C;c__Negativicutes;o__Acidaminococcales;f__Acidaminococcaceae;g__URXU01;s__URXU01	6	4	1	6	4	8	4	6	7	4	13	6	3	22	8	5	1	8	5	7
d__Bacteria;p__Bacillota_A;c__Clostridia;o__Peptostreptococcales;f__Anaerovoracaceae;g__Sinanaerobacter;s__Sinanaerobacter	2	4	6	6	4	0	3	2	4	1	4	4	0	3	1	3	3	3	5	2
d__Bacteria;p__Actinomycetota;c__Coriobacteriia;o__Coriobacteriales;f__Atopobiaceae;g__Coprovicinus;s__Coprovicinus	6	4	3	7	14	5	13	8	15	24	16	15	8	57	6	9	22	23	4	8
d__Bacteria;p__Pseudomonadota;c__Gammaproteobacteria;o__Burkholderiales;f__Methylophilaceae;__;__	4	2	9	6	7	3	3	7	9	5	6	8	2	7	10	7	7	10	7	7
d__Bacteria;p__Verrucomicrobiota;c__Verrucomicrobiae;o__Verrucomicrobiales;f__DEV007;g__Arctic95D-9;s__Arctic95D-9	1	0	0	0	1	0	1	1	0	0	0	0	0	1	1	1	1	0	0	0
d__Bacteria;p__Chloroflexota;c__Chloroflexia;o__Chloroflexales;f__Chloroflexaceae;g__JAKSDJ01;s__JAKSDJ01	2	0	0	0	0	1	0	0	0	0	0	0	0	0	3	0	0	1	0	0
d__Bacteria;p__Bacillota;c__Bacilli;o__Exiguobacterales;f__Exiguobacteraceae;g__Exiguobacterium_A;s__Exiguobacterium_A	2	0	0	0	0	0	1	0	0	3	1	0	1	4	0	1	1	2	0	0
d__Bacteria;p__Bacteroidota;c__Kapabacteria;o__Kapabacteriales;f__UBA2268;__;__	1	0	2	0	1	0	1	1	0	0	1	0	0	0	0	0	0	0	0	0
d__Bacteria;p__Pseudomonadota;c__Gammaproteobacteria;o__Competibacterales;f__Competibacteraceae;g__RXIV01;s__RXIV01	2	4	2	4	0	2	1	4	0	0	0	1	0	3	0	4	0	0	0	0
d__Bacteria;p__Actinomycetota;c__Actinomycetia;o__Actinomycetales;f__Dermatophilaceae;g__Arsenicicoccus;s__Arsenicicoccus	3	1	0	0	0	1	0	1	0	0	2	0	0	2	4	2	2	0	0	0
d__Bacteria;p__Chloroflexota;c__Chloroflexia;o__Chloroflexales;f__Chloroflexaceae;__;__	1	0	3	0	0	0	0	0	0	0	2	0	0	0	1	0	0	0	1	0
d__Bacteria;p__Patescibacteria;c__Saccharimonadia;o__Saccharimonadales;f__UBA1547;g__JAEWBQ01;s__JAEWBQ01	5	1	5	3	11	13	4	7	6	4	6	4	6	16	11	8	11	7	8	7
d__Bacteria;p__Actinomycetota;c__Actinomycetia;o__Mycobacteriales;f__Mycobacteriaceae;g__Williamsia_B;s__Williamsia_B	1	2	0	1	2	0	0	0	1	2	2	0	3	6	0	1	1	1	0	3
d__Bacteria;p__Pseudomonadota;c__Alphaproteobacteria;o__Rhizobiales;f__Rhizobiaceae;g__Neorhizobium_B;s__Neorhizobium_B	4	1	0	1	1	0	3	0	3	0	2	2	1	4	4	1	1	2	0	2
d__Bacteria;p__Acidobacteriota;c__Vicinamibacteria;o__Vicinamibacterales;f__SCN-69-37;g__SCN-69-37;s__SCN-69-37	1	2	1	0	1	1	0	0	1	3	2	0	0	0	4	0	0	0	0	0
d__Bacteria;p__Pseudomonadota;c__Gammaproteobacteria;o__Burkholderiales;f__Burkholderiaceae;g__AVCC01;s__AVCC01	26	44	66	98	25	20	36	52	39	38	37	47	29	40	67	57	25	34	50	51
d__Bacteria;p__Bacillota_A;c__Clostridia;o__Clostridiales;f__Clostridiaceae;g__JAIZZN01;s__JAIZZN01	1	1	2	1	0	0	2	2	1	1	2	1	0	1	0	2	0	2	2	0
d__Bacteria;p__Patescibacteria;c__Doudnabacteria;o__UBA920;f__UBA920;__;__	2	0	0	0	0	1	1	0	2	2	1	1	0	1	1	4	0	3	0	0
d__Bacteria;p__Pseudomonadota;c__Gammaproteobacteria;o__Methylococcales;f__Methylomonadaceae;g__KS41;s__KS41	1	0	0	1	0	0	0	0	1	1	0	1	1	0	0	1	0	0	0	0
d__Bacteria;p__Bacillota_A;c__Clostridia;o__Peptostreptococcales;f__Peptostreptococcaceae;g__Romboutsia;s__Romboutsia	1	2	1	1	0	1	0	0	0	1	0	0	0	0	0	0	0	1	0	0
d__Bacteria;p__Bacillota_A;c__Clostridia;o__Oscillospirales;f__Ruminococcaceae;g__Angelakisella;s__Angelakisella	1	0	0	0	0	0	0	0	0	0	0	0	0	0	0	0	0	0	0	0
d__Bacteria;p__Actinomycetota;c__Actinomycetia;o__Mycobacteriales;f__Mycobacteriaceae;g__Aldersonia;s__Aldersonia	29	94	29	37	19	21	10	12	46	41	26	40	25	100	30	35	22	30	24	21
d__Bacteria;p__Desulfobacterota_F;c__Desulfuromonadia;o__Desulfuromonadales;f__Trichloromonadaceae;g__Trichloromonas;s__Trichloromonas	14	9	7	25	38	14	11	12	33	23	7	11	39	54	17	18	28	37	12	6
d__Bacteria;p__Actinomycetota;c__Actinomycetia;o__Streptomycetales;f__Streptomycetaceae;__;__	1	0	0	0	0	0	0	1	2	0	1	0	0	0	2	1	0	1	0	0
d__Bacteria;p__Pseudomonadota;c__Gammaproteobacteria;o__Burkholderiales;f__Burkholderiaceae_B;g__Leptothrix;s__Leptothrix	9	12	21	22	21	14	10	17	21	18	22	12	19	43	17	29	38	24	21	22
d__Bacteria;p__Pseudomonadota;c__Alphaproteobacteria;o__Rhizobiales;f__Xanthobacteraceae;g__L1I39;s__L1I39	2	4	3	2	0	2	2	2	1	1	2	3	2	5	2	2	1	1	1	0
d__Bacteria;p__Actinomycetota;c__Thermoleophilia;o__Gaiellales;f__Gaiellaceae;__;__	3	3	0	0	1	1	0	1	2	0	1	0	2	4	4	1	2	0	1	1
d__Bacteria;p__Pseudomonadota;c__Gammaproteobacteria;o__Burkholderiales;f__Burkholderiaceae_C;g__Zwartia;s__Zwartia	1	0	0	0	1	1	0	0	1	2	1	0	0	0	1	2	1	0	2	1
d__Bacteria;p__Acidobacteriota;c__Vicinamibacteria;o__Vicinamibacterales;f__UBA2999;g__Gp6-AA45;s__Gp6-AA45	1	7	1	1	0	1	1	0	2	0	1	4	0	3	1	2	2	4	1	0
d__Bacteria;p__Pseudomonadota;c__Gammaproteobacteria;o__DSM-16500;f__DSM-16500;g__SCGC-AG-212-F23;s__SCGC-AG-212-F23	1	0	0	0	0	0	0	0	0	0	0	0	0	0	0	0	0	0	0	0
d__Bacteria;p__Actinomycetota;c__Actinomycetia;o__Actinomycetales;f__Actinomycetaceae;g__Actinotignum;s__Actinotignum	1	0	0	0	0	0	0	0	0	0	0	0	0	0	0	0	0	0	0	0
d__Bacteria;p__Pseudomonadota;c__Gammaproteobacteria;o__Enterobacterales;f__Enterobacteriaceae;g__Siccibacter;s__Siccibacter	2	0	0	0	1	0	0	0	0	0	0	0	1	0	0	1	0	0	0	0
d__Bacteria;p__Actinomycetota;c__Actinomycetia;o__Mycobacteriales;f__Mycobacteriaceae;g__ID1734;s__ID1734	12	22	5	4	7	7	3	7	8	5	5	11	6	17	9	10	10	10	7	3
d__Bacteria;p__Pseudomonadota;c__Gammaproteobacteria;o__UBA1113;f__UBA1113;g__GCA-2707205;s__GCA-2707205	1	0	0	0	1	0	0	1	0	0	0	0	0	0	4	0	1	3	0	1
d__Bacteria;p__Actinomycetota;c__Thermoleophilia;o__Solirubrobacterales;f__70-9;g__67-14;s__67-14	3	7	2	1	0	0	1	3	2	0	2	5	3	6	1	0	2	0	0	1
d__Bacteria;p__Bacillota_C;c__Negativicutes;o__Veillonellales;f__Megasphaeraceae;__;__	7	7	4	5	9	4	10	4	4	6	4	7	0	10	5	11	4	7	3	2
d__Bacteria;p__Myxococcota;c__Polyangia;o__Polyangiales;f__Polyangiaceae;g__JADJCA01;s__JADJCA01	2	4	2	4	6	1	2	3	5	2	2	2	3	5	5	4	4	2	2	5
d__Bacteria;p__Bacillota_A;c__Clostridia;o__Christensenellales;f__CAG-74;__;__	1	1	1	1	3	1	2	2	2	2	3	2	1	5	1	0	9	2	1	1
d__Bacteria;p__Pseudomonadota;c__Alphaproteobacteria;o__Rhizobiales;f__Rhizobiaceae;g__Mesorhizobium_F;s__Mesorhizobium_F	1	1	1	2	0	0	0	0	0	0	1	0	0	1	0	0	0	0	0	1
d__Bacteria;p__Pseudomonadota;c__Alphaproteobacteria;o__Rhodobacterales;f__Rhodobacteraceae;g__JAKENF01;s__JAKENF01	2	5	1	3	4	6	1	4	3	2	2	2	8	5	1	2	4	3	1	4
d__Bacteria;p__Pseudomonadota;c__Gammaproteobacteria;o__Francisellales;f__Francisellaceae;g__CAJXRW01;s__CAJXRW01	2	4	4	4	1	2	0	3	2	5	1	1	4	12	2	3	3	6	3	0
d__Bacteria;p__Pseudomonadota;c__Alphaproteobacteria;o__Rhodobacterales;f__Rhodobacteraceae;g__JACXUX01;s__JACXUX01	11	20	13	11	7	6	6	13	21	10	7	6	16	35	16	13	6	15	10	8
d__Bacteria;p__Actinomycetota;c__Acidimicrobiia;o__IMCC26256;__;__;__	1	1	0	1	0	0	0	0	1	0	1	1	0	0	0	0	0	1	0	0
d__Bacteria;p__Bacteroidota;c__Bacteroidia;o__Chitinophagales;f__Chitinophagaceae;g__Lacibacter;s__Lacibacter	1	0	1	0	2	2	0	2	1	1	0	0	0	2	1	0	0	5	0	1
d__Bacteria;p__Cyanobacteriota;c__Cyanobacteriia;o__Cyanobacteriales;f__Chamaesiphonaceae;g__Chamaesiphon;s__Chamaesiphon	1	1	0	0	0	0	0	1	1	0	0	1	0	1	1	0	3	2	2	1
d__Bacteria;p__Bacillota;c__Bacilli;o__Lactobacillales;f__Aerococcaceae;__;__	3	2	0	1	6	3	8	1	7	8	4	4	1	16	3	7	4	5	0	2
d__Bacteria;p__Pseudomonadota;c__Alphaproteobacteria;o__Rhodobacterales;f__Rhodobacteraceae;g__Stagnihabitans;s__Stagnihabitans	14	6	6	4	11	11	7	5	18	11	5	3	14	31	6	6	15	15	6	5
d__Bacteria;p__Bacillota_C;c__Negativicutes;o__Selenomonadales;f__Massilibacillaceae;__;__	1	14	4	3	9	6	5	9	4	8	10	5	2	6	9	8	3	12	9	3
d__Bacteria;p__Chloroflexota;c__Limnocylindria;o__Limnocylindrales;f__CSP1-4;g__CAIXZV01;s__CAIXZV01	3	8	2	1	1	0	1	4	2	4	2	4	0	3	2	0	4	2	0	4
d__Bacteria;p__Pseudomonadota;c__Gammaproteobacteria;o__Burkholderiales;f__Burkholderiaceae_B;g__Albitalea;s__Albitalea	2	5	5	4	2	1	2	3	2	2	2	3	7	6	2	4	3	2	0	4
d__Bacteria;p__Actinomycetota;c__Acidimicrobiia;o__Acidimicrobiales;f__Microtrichaceae;g__JAFAFN01;s__JAFAFN01	1	3	3	0	0	0	2	0	2	3	1	0	2	5	2	1	3	0	3	1
d__Bacteria;p__Pseudomonadota;c__Alphaproteobacteria;o__Rhizobiales;f__Rhizobiaceae;g__Mycoplana;s__Mycoplana	4	9	2	1	1	5	3	1	4	8	2	4	1	9	4	3	6	2	5	2
d__Bacteria;p__Pseudomonadota;c__Alphaproteobacteria;o__Caulobacterales;f__TH1-2;g__VFBF01;s__VFBF01	2	3	0	1	0	2	1	0	1	2	2	0	0	4	2	4	0	1	1	1
d__Bacteria;p__Pseudomonadota;c__Alphaproteobacteria;o__Rhodobacterales;f__Rhodobacteraceae;g__Szabonella;s__Szabonella	2	1	2	0	1	5	2	1	4	2	4	2	5	7	0	2	6	4	2	1
d__Bacteria;p__Pseudomonadota;c__Gammaproteobacteria;o__Xanthomonadales;f__Xanthomonadaceae;g__CALTTS01;s__CALTTS01	3	5	0	1	2	6	3	3	5	4	6	2	5	10	5	6	4	6	4	0
d__Bacteria;p__Pseudomonadota;c__Alphaproteobacteria;o__Caedimonadales;f__Caedimonadaceae;__;__	1	2	2	4	0	0	0	0	0	0	2	0	0	1	1	0	0	0	4	0
d__Bacteria;p__Pseudomonadota;c__Alphaproteobacteria;o__Caedimonadales;f__Nucleicultricaceae;g__Nucleicultrix;s__Nucleicultrix	1	0	0	0	0	0	0	0	0	2	0	0	0	0	0	0	0	1	0	0
d__Bacteria;p__Bacillota;c__Bacilli;o__Bacillales;__;__;__	1	2	1	1	2	3	1	0	3	0	0	0	2	11	1	1	0	1	2	1
d__Bacteria;p__Actinomycetota;c__Actinomycetia;o__Actinomycetales;f__Micrococcaceae;g__JAGLBH01;s__JAGLBH01	1	1	0	0	3	1	2	1	1	0	2	0	1	2	0	0	0	2	0	0
d__Bacteria;p__Acidobacteriota;c__Vicinamibacteria;o__Vicinamibacterales;f__2-12-FULL-66-21;g__JACDCA01;s__JACDCA01	1	1	2	0	1	0	0	0	0	1	0	0	1	0	4	0	0	0	0	0
d__Bacteria;p__Actinomycetota;c__Actinomycetia;o__JAHEKZ01;f__JAHEKZ01;g__JAHEKZ01;s__JAHEKZ01	2	0	0	0	0	0	0	0	2	0	2	1	1	4	2	0	1	0	2	1
d__Bacteria;p__Pseudomonadota;c__Gammaproteobacteria;o__Burkholderiales;f__Burkholderiaceae_B;g__JAABRC01;s__JAABRC01	10	21	12	24	14	6	12	12	16	10	10	6	7	11	16	16	8	22	12	9
d__Bacteria;p__Pseudomonadota;c__Alphaproteobacteria;o__Rhizobiales;f__Aestuariivirgaceae;g__JAEUMG01;s__JAEUMG01	1	0	0	0	0	0	0	0	0	2	0	0	0	0	0	0	1	1	0	0
d__Bacteria;p__Bacillota_A;c__Clostridia;o__Lachnospirales;f__Lachnospiraceae;g__Dorea_B;s__Dorea_B	1	0	2	0	0	1	0	0	3	0	2	1	0	4	1	0	0	1	1	0
d__Bacteria;p__Bacillota_A;c__Clostridia;o__Oscillospirales;f__Ruminococcaceae;g__Fimivivens;s__Fimivivens	1	0	0	0	0	0	0	0	0	0	1	0	0	0	0	0	0	0	0	0
d__Bacteria;p__Acidobacteriota;c__Terriglobia;o__Terriglobales;f__Gp1-AA112;g__Gp1-AA112;s__Gp1-AA112	1	0	0	0	0	0	0	0	0	0	0	0	0	0	0	0	0	0	0	0
d__Bacteria;p__Chloroflexota;c__Anaerolineae;o__Caldilineales;f__Caldilineaceae;g__Caldilinea;s__Caldilinea	3	2	1	10	2	1	0	0	3	0	2	1	0	9	3	3	0	0	0	2
d__Bacteria;p__Actinomycetota;c__Acidimicrobiia;o__Acidimicrobiales;f__JACDCH01;g__JACDCH01;s__JACDCH01	1	0	0	0	0	1	0	0	4	0	0	1	0	0	0	0	0	0	0	0
d__Bacteria;p__Bacillota_C;c__Negativicutes;o__Selenomonadales;f__Selenomonadaceae;g__AWVT01;s__AWVT01	1	0	0	0	0	0	0	0	0	0	0	0	0	0	0	0	0	0	0	0
d__Bacteria;p__Deinococcota;c__Deinococci;o__Deinococcales;f__Deinococcaceae;g__Deinobacterium;s__Deinobacterium	2	2	4	10	6	2	2	5	18	4	7	3	8	6	8	9	5	3	4	2
d__Bacteria;p__Pseudomonadota;c__Gammaproteobacteria;o__Xanthomonadales;f__Xanthomonadaceae;g__Luteimonas_B;s__Luteimonas_B	2	3	0	1	1	1	2	6	5	5	1	1	1	6	1	2	1	3	3	0
d__Bacteria;p__Verrucomicrobiota;c__Verrucomicrobiae;o__Chthoniobacterales;f__UBA10450;g__AV40;s__AV40	1	5	2	4	2	0	0	3	7	10	3	6	2	10	0	10	6	5	1	1
d__Bacteria;p__Verrucomicrobiota;c__Verrucomicrobiae;o__Chthoniobacterales;f__UBA10450;__;__	2	1	0	2	3	3	0	3	5	6	5	0	0	1	4	4	1	2	2	0
d__Bacteria;p__Bacillota_C;c__Negativicutes;o__Veillonellales;f__Veillonellaceae;g__Veillonella_A;s__Veillonella_A	2	0	1	0	0	1	0	1	3	0	0	0	0	1	4	0	0	0	0	0
d__Bacteria;p__Verrucomicrobiota;c__Verrucomicrobiae;o__Chthoniobacterales;__;__;__	5	1	2	1	5	1	1	3	3	1	2	1	0	4	5	1	1	4	4	1
d__Bacteria;p__Actinomycetota;c__Actinomycetia;o__Actinomycetales;f__Cellulomonadaceae;__;__	4	11	6	7	1	3	0	4	3	6	2	1	10	16	0	4	1	5	2	0
d__Bacteria;p__Patescibacteria;c__Saccharimonadia;o__Saccharimonadales;f__CAIOMD01;__;__	1	0	0	0	0	0	0	0	0	0	0	0	0	0	0	0	1	0	0	0
d__Bacteria;p__Desulfobacterota_F;c__Desulfuromonadia;o__Desulfuromonadales;f__Geopsychrobacteraceae;g__Geopsychrobacter;s__Geopsychrobacter	1	2	0	0	0	0	0	1	0	1	0	1	0	0	0	0	0	0	0	0
d__Bacteria;p__Pseudomonadota;c__Gammaproteobacteria;o__Xanthomonadales;f__Xanthomonadaceae;g__CFH-32150;s__CFH-32150	5	0	0	3	2	2	1	0	5	1	3	0	2	5	2	3	0	7	0	7
d__Bacteria;p__Pseudomonadota;c__Gammaproteobacteria;o__Pseudomonadales;f__Pseudomonadaceae;g__Pseudomonas_T;s__Pseudomonas_T	9	5	36	52	7	8	21	27	5	8	27	42	6	10	45	47	3	7	27	33
d__Bacteria;p__Pseudomonadota;c__Alphaproteobacteria;o__Rhodospirillales_A;f__UXAT02;g__Defluviicoccus;s__Defluviicoccus	1	0	0	0	0	0	0	0	0	0	1	0	0	0	2	1	0	0	0	1
d__Bacteria;p__Pseudomonadota;c__Gammaproteobacteria;o__Burkholderiales;f__Burkholderiaceae_B;g__JADJCH01;s__JADJCH01	1	0	1	1	1	0	0	0	0	3	1	0	2	2	0	2	0	1	2	0
d__Bacteria;p__Bacillota_A;c__Clostridia;o__Oscillospirales;f__CAG-272;__;__	2	0	0	0	0	0	0	0	0	0	1	0	0	0	1	0	0	0	0	0
d__Bacteria;p__Chloroflexota;c__Chloroflexia;o__Chloroflexales;f__Herpetosiphonaceae;g__Herpetosiphon;s__Herpetosiphon	4	3	1	0	0	0	1	0	4	0	0	0	0	1	1	2	0	0	2	1
d__Bacteria;p__Actinomycetota;c__Actinomycetia;o__Mycobacteriales;f__Micromonosporaceae;__;__	2	5	16	3	2	2	1	2	3	3	1	1	0	1	0	1	1	1	0	1
d__Bacteria;p__Patescibacteria;c__JAEDAM01;o__Absconditabacterales;f__Absconditicoccaceae;__;__	2	0	0	3	1	2	1	1	0	2	1	1	0	1	1	3	0	0	2	0
d__Bacteria;p__Pseudomonadota;c__Gammaproteobacteria;o__Xanthomonadales;f__Xanthomonadaceae;g__GCA-002840015;s__GCA-002840015	3	3	0	1	2	3	3	5	4	4	1	2	3	5	1	1	2	5	5	1
d__Bacteria;p__Pseudomonadota;c__Gammaproteobacteria;o__Steroidobacterales;f__Steroidobacteraceae;g__SCUD01;s__SCUD01	1	1	0	0	0	0	1	0	0	0	0	0	3	2	1	0	0	1	0	0
d__Bacteria;p__Acidobacteriota;c__Vicinamibacteria;o__Vicinamibacterales;f__Vicinamibacteraceae;g__Luteitalea;s__Luteitalea	1	5	3	3	2	4	1	0	2	4	4	0	1	5	3	1	1	3	2	2
d__Bacteria;p__Verrucomicrobiota;c__Verrucomicrobiae;o__Verrucomicrobiales;f__V1-33;__;__	4	6	6	3	3	1	3	4	7	1	3	0	0	5	0	2	1	5	4	2
d__Bacteria;p__Bacillota_C;c__Negativicutes;o__DSM-1736;f__Dendrosporobacteraceae;g__Dendrosporobacter;s__Dendrosporobacter	1	0	0	0	2	2	1	2	1	5	2	2	2	0	4	0	6	1	0	0
d__Bacteria;p__Pseudomonadota;c__Gammaproteobacteria;o__Burkholderiales;f__Burkholderiaceae_B;g__CAIKUF01;s__CAIKUF01	2	3	1	2	1	0	2	3	4	1	0	2	1	1	3	4	2	3	3	2
d__Bacteria;p__Actinomycetota;c__Actinomycetia;o__Nanopelagicales;f__S36-B12;g__GCA-2737125;s__GCA-2737125	1	3	2	1	0	0	1	0	2	1	2	0	3	2	2	2	2	1	1	1
d__Bacteria;p__Pseudomonadota;c__Alphaproteobacteria;o__Rhizobiales;f__Rhizobiaceae;g__Rhizobium_C;s__Rhizobium_C	1	1	1	1	3	1	2	0	2	1	1	0	1	2	2	0	2	0	1	1
d__Bacteria;p__Actinomycetota;c__Actinomycetia;o__Mycobacteriales;f__Pseudonocardiaceae;g__Pseudonocardia;s__Pseudonocardia	3	3	2	0	8	0	0	0	0	2	0	2	1	2	1	1	2	6	0	2
d__Bacteria;p__Bacillota;c__Bacilli;o__Bacillales;f__DSM-18226;g__Bacillus_BD;s__Bacillus_BD	1	1	0	1	0	0	1	1	0	1	1	0	1	3	2	1	0	0	0	0
d__Bacteria;p__Planctomycetota;c__Planctomycetia;o__Isosphaerales;f__Isosphaeraceae;g__JAKAUH01;s__JAKAUH01	1	0	0	0	0	0	0	0	1	0	0	0	0	0	0	0	0	0	0	0
d__Bacteria;p__Actinomycetota;c__Thermoleophilia;o__Solirubrobacterales;f__JACPNS01;g__JACPNS01;s__JACPNS01	1	2	1	0	0	2	0	0	0	2	0	0	0	3	3	1	0	2	0	0
d__Bacteria;p__Bacillota_A;c__Clostridia;o__Christensenellales;f__Christensenellaceae;g__QANA01;s__QANA01	1	1	0	0	0	0	0	0	0	0	0	0	0	0	0	0	0	0	0	0
d__Bacteria;p__Bacteroidota;c__Bacteroidia;o__Flavobacteriales;f__Flavobacteriaceae;__;__	1	2	4	25	7	2	4	10	16	10	5	12	7	15	13	20	16	5	13	11
d__Bacteria;p__Bacillota;c__Bacilli;o__Lactobacillales;f__Lactobacillaceae;g__Weissella;s__Weissella	2	1	1	3	1	2	0	0	0	0	0	0	1	0	0	0	0	2	0	0
d__Bacteria;p__Bacillota;c__Bacilli;o__Lactobacillales;f__Streptococcaceae;__;__	2	2	2	2	3	2	1	1	8	5	0	1	4	14	0	1	5	10	0	0
d__Bacteria;p__Bacillota_A;c__Clostridia;o__Lachnospirales;f__Lachnospiraceae;g__JAJEQR01;s__JAJEQR01	1	0	1	0	0	0	0	0	2	0	1	0	1	5	2	0	1	1	3	0
d__Bacteria;p__Bacteroidota;c__Bacteroidia;o__Cytophagales;f__Spirosomaceae;g__Rudanella;s__Rudanella	1	0	0	0	0	0	0	0	0	0	0	0	0	0	0	0	0	2	0	0
d__Bacteria;p__Actinomycetota;c__Actinomycetia;o__Actinomycetales;f__Actinomycetaceae;g__UBA1383;s__UBA1383	1	3	0	0	0	0	1	0	1	0	1	1	1	1	1	1	1	0	0	0
d__Bacteria;p__Pseudomonadota;c__Alphaproteobacteria;o__Rhizobiales;f__Rhizobiaceae;g__Gellertiella;s__Gellertiella	1	2	0	0	3	1	1	0	1	0	2	0	1	6	1	0	0	2	1	0
d__Bacteria;p__Patescibacteria;c__Microgenomatia;o__UBA1400;f__PJMF01;g__UBA924;s__UBA924	2	0	0	1	0	1	1	1	1	0	0	0	0	2	0	0	0	0	1	0
d__Bacteria;p__Actinomycetota;c__Thermoleophilia;o__Miltoncostaeales;f__Miltoncostaeaceae;g__Miltoncostaea;s__Miltoncostaea	1	0	0	1	0	0	0	1	1	0	0	1	0	3	0	0	0	1	0	0
d__Bacteria;p__Bacillota_A;c__Clostridia;o__Lachnospirales;f__Lachnospiraceae;g__XBD2001;s__XBD2001	1	1	1	1	0	1	0	0	1	0	0	0	0	1	0	1	0	0	0	1
d__Bacteria;p__Actinomycetota;c__Actinomycetia;o__Propionibacteriales;f__Nocardioidaceae;g__UBA4001;s__UBA4001	1	1	0	0	0	0	0	0	0	0	1	2	0	2	1	1	1	1	0	0
d__Bacteria;p__Pseudomonadota;c__Alphaproteobacteria;o__Sphingomonadales;f__Sphingomonadaceae;g__Croceibacterium;s__Croceibacterium	1	0	0	2	0	0	0	1	0	0	2	0	0	0	0	0	0	0	0	0
d__Bacteria;p__Myxococcota;c__Polyangia;o__Polyangiales;f__Ga0077539;g__SCUS01;s__SCUS01	2	0	0	0	0	0	0	0	0	0	0	0	0	0	2	0	0	1	0	1
d__Bacteria;p__Bacillota_A;c__Clostridia;o__Acetivibrionales;f__JANLFN01;g__JAEZTC01;s__JAEZTC01	2	3	10	9	5	3	1	1	4	9	4	2	2	10	5	4	1	3	2	8
d__Bacteria;p__Verrucomicrobiota;c__Verrucomicrobiae;o__Verrucomicrobiales;__;__;__	3	3	1	1	3	4	0	1	2	0	1	1	0	1	1	1	0	2	1	2
d__Bacteria;p__Pseudomonadota;c__Alphaproteobacteria;o__Sphingomonadales;f__Sphingomonadaceae;g__Rhizorhapis;s__Rhizorhapis	1	2	0	0	0	0	0	0	1	0	0	0	0	3	0	0	0	1	0	1
d__Bacteria;p__Pseudomonadota;c__Gammaproteobacteria;o__Burkholderiales;f__Burkholderiaceae_B;g__KK5;s__KK5	8	9	24	37	4	8	10	13	11	11	24	15	4	6	16	15	8	9	14	19
d__Bacteria;p__Pseudomonadota;c__Gammaproteobacteria;o__Enterobacterales;f__Enterobacteriaceae;g__1-19;s__1-19	1	0	0	0	2	0	0	0	0	0	0	0	0	0	0	1	1	1	0	1
d__Bacteria;p__Bacillota_A;c__Clostridia;o__Oscillospirales;f__Acutalibacteraceae;g__Yeguia;s__Yeguia	1	2	1	1	0	0	0	0	1	1	0	2	0	0	0	0	0	0	0	0
d__Bacteria;p__Bacillota_A;c__Clostridia;o__Lachnospirales;f__Lachnospiraceae;g__An181;s__An181	2	4	7	10	2	2	1	4	9	5	6	2	7	11	2	4	1	5	2	3
d__Bacteria;p__Pseudomonadota;c__Gammaproteobacteria;o__Enterobacterales_A;f__Aeromonadaceae;g__Zobellella_A;s__Zobellella_A	1	7	5	6	4	5	6	3	8	6	5	3	5	15	9	7	12	7	0	2
d__Bacteria;p__Myxococcota;c__Polyangia;o__Polyangiales;f__JADJMO01;g__JADJMO01;s__JADJMO01	3	0	0	0	0	0	0	0	0	0	0	0	0	0	0	1	0	0	0	0
d__Bacteria;p__Bacillota;c__Bacilli;o__Paenibacillales;f__NBRC-103111;__;__	1	0	0	0	0	0	0	0	0	1	0	0	0	2	0	0	0	0	0	0
d__Bacteria;p__Pseudomonadota;c__Gammaproteobacteria;o__CAIQBE01;f__CAIQBE01;g__CAIQBE01;s__CAIQBE01	1	0	0	0	0	0	0	0	0	0	0	0	0	0	0	0	0	0	0	0
d__Bacteria;p__Actinomycetota;c__Actinomycetia;o__Mycobacteriales;f__Jatrophihabitantaceae;g__Jatrophihabitans;s__Jatrophihabitans	3	1	0	0	0	0	1	0	0	0	2	0	0	0	0	0	0	0	0	1
d__Bacteria;p__Bacillota_A;c__Clostridia;o__Oscillospirales;__;__;__	4	3	3	1	2	2	2	1	3	1	1	1	1	2	1	1	1	4	0	1
d__Bacteria;p__Bacillota_A;c__Clostridia;o__Oscillospirales;f__UBA644;g__UBA644;s__UBA644	1	0	0	0	0	0	0	1	0	0	0	0	0	0	0	0	0	0	0	0
d__Bacteria;p__Bacteroidota;c__Bacteroidia;o__Sphingobacteriales;f__Sphingobacteriaceae;g__Pedobacter_A;s__Pedobacter_A	1	0	0	1	0	1	0	0	0	1	1	0	0	2	1	0	1	2	0	2
d__Bacteria;p__Verrucomicrobiota;c__Verrucomicrobiae;o__Verrucomicrobiales;f__Akkermansiaceae;__;__	4	7	0	3	6	5	5	9	14	5	8	4	0	8	3	2	9	6	4	3
d__Bacteria;p__Actinomycetota;c__UBA4738;o__UBA4738;f__HRBIN12;g__AC-69;s__AC-69	2	1	0	0	0	0	0	0	0	0	0	0	0	0	0	0	0	1	1	0
d__Bacteria;p__Bacillota_A;c__Clostridia;o__Oscillospirales;f__Oscillospiraceae;g__Scatomorpha;s__Scatomorpha	1	1	0	0	2	0	0	1	1	2	0	3	0	0	1	4	0	2	1	0
d__Bacteria;p__Bacteroidota;c__Bacteroidia;o__Flavobacteriales;f__Crocinitomicaceae;g__M0103;s__M0103	1	9	7	5	5	0	10	12	5	1	9	4	3	8	6	12	4	5	8	12
d__Bacteria;p__Pseudomonadota;c__Gammaproteobacteria;o__Burkholderiales;f__Chitinibacteraceae;__;__	1	0	1	0	0	0	0	0	0	0	1	0	0	0	1	0	0	0	0	0
d__Bacteria;p__Verrucomicrobiota;c__Verrucomicrobiae;o__Chthoniobacterales;f__Terrimicrobiaceae;g__CAMASH01;s__CAMASH01	4	4	4	0	2	3	1	1	2	2	1	2	0	2	4	2	2	6	2	1
d__Bacteria;p__Bacillota_A;c__Clostridia;o__Lachnospirales;f__Lachnospiraceae;g__Acetitomaculum;s__Acetitomaculum	1	0	0	0	0	0	0	0	0	0	0	0	0	0	0	0	0	0	0	0
d__Bacteria;p__Pseudomonadota;c__Alphaproteobacteria;o__Rhizobiales;f__Ancalomicrobiaceae;g__Siculibacillus;s__Siculibacillus	1	2	0	3	0	0	2	1	0	0	0	2	0	0	4	0	4	1	1	1
d__Bacteria;p__Actinomycetota;c__Actinomycetia;o__Propionibacteriales;f__Nocardioidaceae;__;__	3	14	4	9	3	2	2	2	10	2	3	2	7	15	4	7	6	10	2	0
d__Bacteria;p__Pseudomonadota;c__Alphaproteobacteria;o__Sphingomonadales;f__Sphingomonadaceae;g__JACKKV01;s__JACKKV01	4	4	2	6	11	9	4	9	15	13	6	5	14	23	11	9	12	16	4	6
d__Bacteria;p__Gemmatimonadota;c__Gemmatimonadetes;o__Gemmatimonadales;f__Gemmatimonadaceae;g__JAABRT01;s__JAABRT01	1	0	0	0	0	0	0	0	0	0	0	0	0	0	0	0	0	0	0	0
d__Bacteria;p__Pseudomonadota;c__Gammaproteobacteria;o__Diplorickettsiales;f__Diplorickettsiaceae;g__Diplorickettsia;s__Diplorickettsia	1	0	0	0	0	0	0	0	1	2	2	0	0	2	0	0	1	1	0	1
d__Bacteria;p__Actinomycetota;c__Thermoleophilia;o__Solirubrobacterales;f__70-9;g__RHKX01;s__RHKX01	1	0	0	0	0	0	0	0	1	2	1	1	0	0	1	0	1	0	0	0
d__Bacteria;p__Pseudomonadota;c__Gammaproteobacteria;o__Enterobacterales;f__Enterobacteriaceae;g__Samsonia;s__Samsonia	1	0	1	0	0	0	0	0	1	0	0	0	0	0	0	0	0	0	0	0
d__Bacteria;p__Bacillota;c__Bacilli;o__Lactobacillales;f__Lactobacillaceae;g__Pediococcus;s__Pediococcus	1	0	0	0	2	0	0	1	3	0	2	1	0	2	0	1	0	0	0	2
d__Bacteria;p__Verrucomicrobiota;c__Verrucomicrobiae;o__Pedosphaerales;__;__;__	1	4	4	3	3	0	1	6	3	4	9	7	7	2	6	10	5	1	11	13
d__Bacteria;p__Bacillota_C;c__Negativicutes;o__Sporomusales_A;f__Acetonemaceae;__;__	1	0	0	0	0	0	0	0	0	0	0	0	0	0	0	0	0	0	0	0
d__Bacteria;p__Pseudomonadota;c__Alphaproteobacteria;o__Rhizobiales;f__Rhizobiaceae;g__FKL33;s__FKL33	3	2	1	2	3	0	1	5	4	5	2	4	0	4	3	0	3	2	1	1
d__Bacteria;p__Pseudomonadota;c__Gammaproteobacteria;o__Pseudomonadales;f__Pseudomonadaceae;g__Atopomonas;s__Atopomonas	4	1	5	1	3	0	0	5	0	2	2	2	3	2	2	2	0	2	0	1
d__Bacteria;p__Patescibacteria;c__Paceibacteria;o__UBA6257;f__Colwellbacteraceae;g__JALOAR01;s__JALOAR01	1	0	0	0	0	0	0	0	0	0	0	0	0	0	1	0	0	1	0	0
d__Bacteria;p__Pseudomonadota;c__Gammaproteobacteria;o__Burkholderiales;f__Burkholderiaceae_B;g__Pseudorivibacter;s__Pseudorivibacter	2	1	2	0	0	1	0	0	1	1	2	1	0	2	0	1	1	1	0	0
d__Bacteria;p__Actinomycetota;c__Thermoleophilia;__;__;__;__	1	1	0	0	0	0	1	0	0	0	0	0	0	0	0	0	0	0	0	0
d__Bacteria;p__Bacillota_A;c__Clostridia;o__Oscillospirales;f__Oscillospiraceae;g__Onthomonas;s__Onthomonas	2	1	1	2	2	0	1	0	3	1	1	4	1	3	2	3	6	2	0	2
d__Bacteria;p__Actinomycetota;c__Thermoleophilia;o__Solirubrobacterales;f__Solirubrobacteraceae;g__JANDLV01;s__JANDLV01	1	2	0	0	0	0	0	0	0	0	0	1	0	0	1	1	1	0	0	0
d__Bacteria;p__Pseudomonadota;c__Alphaproteobacteria;o__Rhodobacterales;f__Rhodobacteraceae;g__Pseudorhodobacter_B;s__Pseudorhodobacter_B	3	2	0	4	1	3	1	0	1	1	0	0	0	0	1	0	3	1	0	0
d__Bacteria;p__Acidobacteriota;c__Vicinamibacteria;o__Vicinamibacterales;f__UBA2999;g__12-FULL-67-14b;s__12-FULL-67-14b	1	0	3	0	0	0	1	3	1	1	3	1	0	0	1	3	0	2	0	0
d__Bacteria;p__Bacillota_A;c__Clostridia;o__TANB77;f__CAG-508;__;__	1	1	1	2	3	1	1	0	1	0	0	0	0	2	2	3	2	2	3	2
d__Bacteria;p__Pseudomonadota;c__Alphaproteobacteria;o__Rhodobacterales;f__Rhodobacteraceae;g__Gemmobacter_C;s__Gemmobacter_C	3	11	7	4	7	9	8	8	18	13	10	7	14	37	4	6	27	16	5	3
d__Bacteria;p__Chloroflexota;c__Chloroflexia;o__Thermomicrobiales;__;__;__	1	0	0	3	0	0	0	0	0	0	0	0	0	0	2	1	1	0	0	0
d__Bacteria;p__Acidobacteriota;c__Thermoanaerobaculia;o__Gp7-AA8;f__Gp7-AA8;__;__	1	0	0	0	1	0	0	0	0	0	1	0	0	0	0	0	0	0	0	0
d__Bacteria;p__Bacteroidota;c__Bacteroidia;o__Bacteroidales;f__Prolixibacteraceae;g__SKHV01;s__SKHV01	1	1	0	0	0	0	1	0	0	0	0	0	0	1	0	0	0	0	1	0
d__Bacteria;p__Actinomycetota;c__Thermoleophilia;o__Solirubrobacterales;f__Solirubrobacteraceae;__;__	3	8	4	5	0	0	1	1	7	1	2	0	0	2	3	4	4	3	0	0
d__Bacteria;p__Bacillota;c__Bacilli;o__Lactobacillales;f__Lactobacillaceae;g__Lacticaseibacillus;s__Lacticaseibacillus	1	0	0	0	0	1	0	0	0	2	1	1	0	1	3	1	1	2	0	0
d__Bacteria;p__Bacillota_A;c__Clostridia;o__Oscillospirales;f__Oscillospiraceae;g__Pelethomonas;s__Pelethomonas	3	5	4	5	4	4	3	0	6	5	3	4	5	7	1	6	1	4	1	0
d__Bacteria;p__Actinomycetota;c__Thermoleophilia;o__Solirubrobacterales;f__70-9;g__AC-56;s__AC-56	2	2	2	0	0	0	0	1	1	0	0	1	0	0	1	0	0	1	1	0
d__Bacteria;p__Actinomycetota;c__Rubrobacteria;o__Rubrobacterales;f__Rubrobacteraceae;g__Rubrobacter_D;s__Rubrobacter_D	2	1	0	1	1	0	0	0	0	0	0	0	0	0	0	4	0	0	0	0
d__Bacteria;p__Bacillota_A;c__Clostridia;o__Oscillospirales;f__Ruminococcaceae;g__Avimicrobium;s__Avimicrobium	2	0	0	1	1	0	0	0	0	0	1	1	0	0	1	0	0	0	0	1
d__Bacteria;p__Bacillota;c__Bacilli;o__Lactobacillales;f__Enterococcaceae;g__Enterococcus_A;s__Enterococcus_A	1	0	0	0	0	0	0	0	0	0	0	0	0	0	0	0	0	0	0	0
d__Bacteria;p__Pseudomonadota;c__Gammaproteobacteria;o__Burkholderiales;f__Burkholderiaceae_B;g__JADJDQ01;s__JADJDQ01	2	1	3	6	0	1	2	3	1	2	3	4	2	2	3	4	4	1	2	9
d__Bacteria;p__Bacteroidota;c__Bacteroidia;o__Chitinophagales;f__Chitinophagaceae;g__46-32;s__46-32	1	0	0	0	0	0	0	0	2	0	0	0	1	3	1	0	0	1	0	2
d__Bacteria;p__Pseudomonadota;c__Gammaproteobacteria;o__Legionellales;f__Legionellaceae;g__Legionella_A;s__Legionella_A	2	1	0	0	0	0	0	0	0	0	1	0	1	1	0	2	1	2	2	3
d__Bacteria;p__Pseudomonadota;c__Gammaproteobacteria;o__Burkholderiales;f__Burkholderiaceae_B;g__Extensimonas;s__Extensimonas	1	2	1	1	2	0	2	10	1	2	3	0	0	1	4	1	1	6	2	5
d__Bacteria;p__Gemmatimonadota;c__Gemmatimonadetes;o__Gemmatimonadales;f__Gemmatimonadaceae;g__Gemmatimonas;s__Gemmatimonas	2	2	1	0	0	0	1	1	1	0	2	0	0	2	1	0	1	0	0	2
d__Bacteria;p__Bacillota;c__Bacilli;o__Bacillales;f__Bacillaceae;g__Metabacillus_C;s__Metabacillus_C	1	0	0	1	0	0	0	0	0	0	0	0	0	0	0	0	0	0	0	0
d__Bacteria;p__Eisenbacteria;c__RBG-16-71-46;o__RBG-16-71-46;f__RBG-16-71-46;__;__	1	0	0	1	0	1	0	0	1	0	1	0	0	1	0	0	0	0	0	0
d__Bacteria;p__Bacillota_A;c__Clostridia;o__Saccharofermentanales;f__UBA5734;g__UBA5734;s__UBA5734	1	4	1	1	5	3	5	3	3	2	1	0	4	4	2	4	2	3	2	0
d__Bacteria;p__Fusobacteriota;c__Fusobacteriia;o__Fusobacteriales;f__Fusobacteriaceae;__;__	1	0	1	0	0	0	2	2	0	0	3	4	0	0	2	1	0	0	1	2
d__Bacteria;p__Bdellovibrionota;c__Bdellovibrionia;o__Bdellovibrionales;f__UBA6776;g__JALHOQ01;s__JALHOQ01	1	0	0	0	2	0	1	0	0	0	2	0	0	0	0	1	0	1	0	1
d__Bacteria;p__Verrucomicrobiota;c__Verrucomicrobiae;o__Chthoniobacterales;f__UBA6821;g__UBA6821;s__UBA6821	1	0	0	0	0	0	0	0	0	0	0	0	0	0	0	0	1	0	0	0
d__Bacteria;p__Acidobacteriota;c__Blastocatellia;o__Pyrinomonadales;f__Pyrinomonadaceae;g__PSRF01;s__PSRF01	1	1	0	0	1	0	0	0	0	0	0	0	0	0	0	0	0	0	0	0
d__Bacteria;p__Bacteroidota;c__Bacteroidia;o__Flavobacteriales;f__Weeksellaceae;g__JAGLBA01;s__JAGLBA01	2	2	2	1	9	3	5	28	12	5	11	4	8	10	5	5	7	10	8	8
d__Bacteria;p__Bacteroidota;c__Bacteroidia;o__Flavobacteriales;f__Weeksellaceae;g__Chishuiella;s__Chishuiella	1	0	0	0	27	1	0	1	1	2	0	1	1	6	1	2	1	3	0	0
d__Bacteria;p__Bacillota_A;c__Clostridia;o__Oscillospirales;f__Acutalibacteraceae;g__RUG592;s__RUG592	1	0	0	0	0	0	0	0	0	0	0	0	0	0	0	0	0	0	1	0
d__Bacteria;p__Bdellovibrionota;c__Bacteriovoracia;o__Bacteriovoracales;f__Bacteriovoracaceae;g__UBA6144;s__UBA6144	1	1	0	2	1	3	1	1	1	0	4	1	0	2	6	2	2	0	2	2
d__Bacteria;p__Pseudomonadota;c__Gammaproteobacteria;o__Burkholderiales;f__Burkholderiaceae_B;g__PBB1;s__PBB1	3	15	11	17	8	1	11	10	18	8	7	12	4	8	18	5	9	4	13	6
d__Bacteria;p__Pseudomonadota;c__Gammaproteobacteria;o__Burkholderiales;f__Burkholderiaceae_B;g__Pulveribacter;s__Pulveribacter	1	3	1	2	3	1	0	0	0	0	1	0	2	1	1	3	1	2	2	0
d__Bacteria;p__Desulfobacterota_B;c__Binatia;o__UBA9968;f__UBA9968;g__DP-20;s__DP-20	1	0	0	0	0	0	0	0	0	0	0	0	0	0	0	0	0	0	0	0
d__Bacteria;p__Pseudomonadota;c__Gammaproteobacteria;o__Burkholderiales;f__Burkholderiaceae;g__Cupriavidus;s__Cupriavidus	1	0	0	0	0	0	0	0	0	0	0	0	0	0	0	0	0	0	0	0
d__Bacteria;p__Chloroflexota;c__Anaerolineae;o__UBA4142;f__SHND01;g__SHND01;s__SHND01	1	1	0	0	1	0	0	0	0	0	0	0	1	3	1	0	0	0	1	0
d__Bacteria;p__Actinomycetota;c__Coriobacteriia;o__Coriobacteriales;f__Atopobiaceae;g__Olsenella_H;s__Olsenella_H	1	0	0	0	0	0	0	0	1	1	1	0	0	1	1	1	0	0	0	0
d__Bacteria;p__Pseudomonadota;c__Gammaproteobacteria;o__Steroidobacterales;f__Steroidobacteraceae;g__Povalibacter;s__Povalibacter	1	0	0	0	0	0	0	1	0	0	0	0	0	0	0	0	0	0	0	0
d__Bacteria;p__Dependentiae;c__Babeliae;o__Babeliales;f__Vermiphilaceae;g__JAKBEL01;s__JAKBEL01	2	0	0	0	2	1	0	0	0	0	0	0	0	1	0	0	0	0	0	0
d__Bacteria;p__Fusobacteriota;c__Fusobacteriia;o__Fusobacteriales;__;__;__	2	0	1	0	4	1	0	2	1	4	0	0	2	2	0	1	3	6	0	1
d__Bacteria;p__Bacillota_A;c__Clostridia;o__Christensenellales;f__MARSEILLE-P3954;g__MARSEILLE-P3954;s__MARSEILLE-P3954	1	0	0	0	0	0	0	0	0	0	0	0	0	0	1	0	0	0	0	0
d__Bacteria;p__Pseudomonadota;c__Alphaproteobacteria;o__Acetobacterales;f__Acetobacteraceae;g__SHWF01;s__SHWF01	1	0	0	0	0	0	1	0	0	0	0	3	0	0	0	0	0	1	0	0
d__Bacteria;p__Bacillota_A;c__Clostridia;o__Oscillospirales;f__Acutalibacteraceae;g__CAG-964;s__CAG-964	1	3	1	0	0	0	0	1	0	0	0	1	0	1	1	1	0	1	1	0
d__Bacteria;p__Bacillota_A;c__Clostridia;o__Lachnospirales;f__Lachnospiraceae;g__Fimimorpha;s__Fimimorpha	1	0	0	0	0	0	0	0	0	0	0	0	0	0	0	0	0	0	0	0
d__Bacteria;p__Patescibacteria;c__Paceibacteria;o__Moranbacterales;f__GWC2-37-73;g__SZUA-486;s__SZUA-486	1	0	0	0	0	0	0	0	2	0	1	0	0	0	0	0	0	0	0	0
d__Bacteria;p__Pseudomonadota;c__Gammaproteobacteria;o__Burkholderiales;f__Burkholderiaceae_A;g__CAIZPE01;s__CAIZPE01	1	1	0	0	0	0	0	1	1	1	0	0	0	2	0	0	1	2	1	0
d__Bacteria;p__Chloroflexota;c__Anaerolineae;o__Anaerolineales;f__Anaerolineaceae;__;__	1	0	0	0	0	1	0	0	0	2	0	1	0	1	0	0	0	1	1	0
d__Bacteria;p__Pseudomonadota;c__Gammaproteobacteria;o__Berkiellales;f__Berkiellaceae;g__Berkiella_A;s__Berkiella_A	6	6	6	6	4	5	0	5	5	6	3	3	6	13	8	4	4	9	12	10
d__Bacteria;p__Bacillota_A;c__Clostridia;o__Lachnospirales;f__Lachnospiraceae;g__CAG-632;s__CAG-632	1	0	0	0	0	0	0	0	0	0	0	0	0	0	0	0	1	0	0	0
d__Bacteria;p__Bacillota_A;c__Clostridia;o__Peptostreptococcales;f__Peptostreptococcaceae;g__GCA-900066495;s__GCA-900066495	2	2	3	2	1	1	2	0	2	0	1	5	3	2	1	2	4	3	4	2
d__Bacteria;p__Desulfobacterota;c__Desulfovibrionia;o__Desulfovibrionales;f__Desulfovibrionaceae;g__Alteridesulfovibrio;s__Alteridesulfovibrio	1	0	0	0	0	0	0	0	0	0	0	0	0	0	0	0	0	0	0	0
d__Bacteria;p__Pseudomonadota;c__Alphaproteobacteria;o__Rhodospirillales;f__Magnetospirillaceae;g__Oleiliquidispirillum;s__Oleiliquidispirillum	1	0	0	0	0	0	0	0	0	0	0	0	0	0	0	0	0	0	0	1
d__Bacteria;p__Chloroflexota;c__Dehalococcoidia;o__Tepidiformales;f__Tepidiformaceae;g__JAGQGZ01;s__JAGQGZ01	1	1	1	0	0	0	2	0	2	2	1	1	0	0	2	0	1	1	1	0
d__Bacteria;p__Verrucomicrobiota;c__Verrucomicrobiae;o__Chthoniobacterales;f__Chthoniobacteraceae;g__SXWH01;s__SXWH01	1	0	0	1	0	0	0	1	3	1	0	1	0	0	1	1	3	1	1	0
d__Bacteria;p__Desulfobacterota_F;c__Desulfuromonadia;o__Geobacterales;f__Geobacteraceae;g__RPRC01;s__RPRC01	1	0	0	0	0	0	0	0	0	0	0	1	0	0	0	0	0	0	0	0
d__Bacteria;p__Sumerlaeota;c__Sumerlaeia;o__Sumerlaeales;f__Sumerlaeaceae;g__HGW-BRC1-1;s__HGW-BRC1-1	2	1	1	2	0	0	1	1	1	0	1	0	0	2	1	0	1	1	0	1
d__Bacteria;p__Pseudomonadota;c__Alphaproteobacteria;o__UBA1280;f__UBA6156;g__JACKLD01;s__JACKLD01	1	1	0	0	1	0	0	1	0	0	0	0	0	0	0	0	0	0	0	0
d__Bacteria;p__Bacteroidota;c__Bacteroidia;o__Bacteroidales;f__Bacteroidaceae;__;__	1	1	0	2	3	2	2	3	3	2	2	1	3	2	6	2	5	5	4	3
d__Bacteria;p__Pseudomonadota;c__Gammaproteobacteria;o__Burkholderiales;f__Burkholderiaceae;g__LX47W;s__LX47W	2	1	2	2	1	1	1	3	2	3	1	0	2	3	3	0	2	5	0	5
d__Bacteria;p__Bacillota;c__Bacilli;o__Lactobacillales;f__Carnobacteriaceae;g__Carnobacterium;s__Carnobacterium	1	2	0	0	0	0	0	0	0	1	1	0	1	0	0	0	0	2	0	1
d__Bacteria;p__Myxococcota;c__Polyangia;o__Polyangiales;f__Polyangiaceae;g__CAITLX01;s__CAITLX01	4	10	13	7	6	7	4	11	8	9	12	5	8	20	13	2	6	9	12	4
d__Bacteria;p__Bacteroidota;c__Bacteroidia;o__Sphingobacteriales;f__Sphingobacteriaceae;g__HMF7056;s__HMF7056	1	2	1	1	7	5	2	2	7	5	1	1	4	4	1	3	3	5	3	3
d__Bacteria;p__Pseudomonadota;c__Gammaproteobacteria;o__Pseudomonadales;f__Moraxellaceae;g__JAGLBJ01;s__JAGLBJ01	1	3	7	8	9	4	4	7	12	7	4	5	8	17	14	17	2	15	12	4
d__Bacteria;p__Bacillota_A;c__Clostridia;o__Tissierellales;__;__;__	3	0	1	0	0	0	0	0	1	2	0	0	0	0	0	1	0	0	1	0
d__Bacteria;p__Actinomycetota;c__Actinomycetia;o__Actinomycetales;f__Microbacteriaceae;g__Leifsonia_A;s__Leifsonia_A	1	0	0	0	0	0	0	0	0	0	0	0	0	0	0	0	0	0	0	0
d__Bacteria;p__Bacteroidota;c__Bacteroidia;o__Bacteroidales;f__Muribaculaceae;g__Muribaculum;s__Muribaculum	1	1	0	0	1	0	0	0	0	0	0	0	0	0	0	0	0	1	0	0
d__Bacteria;p__Pseudomonadota;c__Alphaproteobacteria;o__Rhizobiales;f__Xanthobacteraceae;g__Aquabacter;s__Aquabacter	1	3	0	1	0	3	0	1	1	1	3	0	0	2	5	0	0	0	0	0
d__Bacteria;p__Synergistota;c__Synergistia;o__Synergistales;f__Synergistaceae;g__Aminomonas;s__Aminomonas	2	2	0	0	0	1	0	0	2	0	0	0	0	2	1	1	0	0	0	1
d__Bacteria;p__Pseudomonadota;c__Gammaproteobacteria;o__Pseudomonadales;f__Cellvibrionaceae;__;__	1	1	2	0	0	0	0	1	0	0	0	0	0	1	0	3	0	0	0	0
d__Bacteria;p__Bacillota;c__Bacilli;o__Lactobacillales;f__Enterococcaceae;g__Enterococcus_F;s__Enterococcus_F	1	0	0	1	0	0	0	0	0	1	0	0	0	1	0	0	0	0	0	0
d__Bacteria;p__Actinomycetota;c__Coriobacteriia;o__Coriobacteriales;f__Eggerthellaceae;g__Berryella;s__Berryella	1	0	0	0	0	0	0	0	0	0	0	0	0	0	0	0	0	0	0	0
d__Bacteria;p__Pseudomonadota;c__Gammaproteobacteria;o__Burkholderiales;f__Neisseriaceae;g__Neisseria;s__Neisseria	1	0	0	0	0	0	0	0	0	0	1	0	0	1	0	0	0	0	1	0
d__Bacteria;p__Pseudomonadota;c__Gammaproteobacteria;o__Burkholderiales;f__Rhodocyclaceae;g__Azospira;s__Azospira	2	0	2	1	4	1	0	1	3	2	1	0	0	1	1	7	4	1	3	1
d__Bacteria;p__Pseudomonadota;c__Gammaproteobacteria;o__Burkholderiales;f__Burkholderiaceae_B;g__Curvibacter;s__Curvibacter	1	3	3	1	1	1	1	0	3	1	1	4	3	7	4	5	1	3	2	0
d__Bacteria;p__Patescibacteria;c__Paceibacteria;o__UBA9983_A;f__UBA2100;g__UBA10103;s__UBA10103	2	1	1	1	0	0	1	2	1	0	1	1	0	2	4	1	0	2	0	4
d__Bacteria;p__Cyanobacteriota;c__Cyanobacteriia;o__Cyanobacteriales;f__Xenococcaceae;__;__	1	0	0	0	0	0	0	0	0	0	0	0	0	0	0	0	0	0	0	0
d__Bacteria;p__Acidobacteriota;c__Thermoanaerobaculia;o__UBA5704;f__UBA5704;g__JAGPDF01;s__JAGPDF01	1	0	2	1	0	0	0	0	1	0	0	0	0	0	1	0	0	0	0	0
d__Bacteria;p__Chloroflexota;c__Limnocylindria;o__Limnocylindrales;f__CSP1-4;__;__	2	3	1	1	0	0	0	0	2	0	2	1	1	3	0	2	0	1	0	2
d__Bacteria;p__Patescibacteria;c__JAEDAM01;o__Absconditabacterales;f__Absconditicoccaceae;g__SKJI01;s__SKJI01	1	0	0	0	0	0	0	0	1	0	1	0	0	0	0	0	0	0	0	1
d__Bacteria;p__Patescibacteria;c__Saccharimonadia;o__Saccharimonadales;f__UBA1020;g__UBA1020;s__UBA1020	1	4	0	1	3	4	1	5	0	1	0	1	2	4	2	3	2	4	3	2
d__Bacteria;p__Pseudomonadota;c__Gammaproteobacteria;o__Burkholderiales;f__Burkholderiaceae;g__Chitinasiproducens;s__Chitinasiproducens	1	0	0	0	1	0	0	0	0	0	0	1	0	0	0	0	2	2	1	1
d__Bacteria;p__Elusimicrobiota;c__Elusimicrobia;o__Elusimicrobiales;f__Elusimicrobiaceae;g__UBA1436;s__UBA1436	1	0	0	0	0	0	1	0	0	0	0	0	0	0	1	0	0	0	0	0
d__Bacteria;p__Pseudomonadota;c__Gammaproteobacteria;o__Burkholderiales;f__Methylophilaceae;g__Methylotenera_A;s__Methylotenera_A	1	0	0	1	0	2	1	1	4	0	1	2	4	0	2	1	2	1	2	0
d__Bacteria;p__Actinomycetota;c__Thermoleophilia;o__Solirubrobacterales;f__Thermoleophilaceae;g__JADGHQ01;s__JADGHQ01	1	0	0	0	0	0	0	0	0	0	0	0	0	0	0	0	0	0	0	0
d__Bacteria;p__Actinomycetota;c__Acidimicrobiia;o__Acidimicrobiales;f__JAAYBP01;g__Iamia;s__Iamia	3	0	3	4	0	0	0	0	0	1	0	0	3	2	0	1	1	0	0	0
d__Bacteria;p__Verrucomicrobiota;c__Verrucomicrobiae;o__Chthoniobacterales;f__UBA10450;g__Udaeobacter;s__Udaeobacter	2	4	0	1	0	0	0	1	2	3	1	1	6	2	2	7	1	2	0	2
d__Bacteria;p__Bacillota_A;c__Clostridia;o__Lachnospirales;f__Lachnospiraceae;g__Mobilisporobacter;s__Mobilisporobacter	2	1	7	2	2	4	7	0	5	3	6	6	0	2	5	0	2	2	2	6
d__Bacteria;p__Fusobacteriota;c__Fusobacteriia;o__Fusobacteriales;f__Fusobacteriaceae;g__Cetobacterium;s__Cetobacterium	1	0	0	0	0	0	1	0	0	0	0	0	0	0	0	0	0	0	2	0
d__Bacteria;p__Chloroflexota;c__Anaerolineae;o__Caldilineales;f__Caldilineaceae;g__JADJPH01;s__JADJPH01	1	3	0	2	4	2	1	1	2	1	1	1	0	2	3	1	1	2	1	0
d__Bacteria;p__Actinomycetota;c__Coriobacteriia;o__Coriobacteriales;f__Eggerthellaceae;g__Denitrobacterium;s__Denitrobacterium	1	0	0	0	0	0	0	0	0	0	0	0	0	0	0	0	0	0	0	0
d__Bacteria;p__Pseudomonadota;c__Gammaproteobacteria;o__Burkholderiales;f__Burkholderiaceae_B;g__Acidovorax_F;s__Acidovorax_F	3	0	4	3	5	2	1	1	7	6	4	4	8	11	4	5	3	9	0	4
d__Bacteria;p__Myxococcota;c__UBA796;o__UBA796;f__GCA-2862545;g__JACKER01;s__JACKER01	1	0	0	1	1	0	0	1	0	0	0	0	0	0	0	1	0	0	0	0
d__Bacteria;p__Pseudomonadota;c__Alphaproteobacteria;o__Rhizobiales;f__Aestuariivirgaceae;__;__	3	9	1	3	3	3	0	7	6	8	5	2	2	7	6	2	6	4	0	5
d__Bacteria;p__Bacteroidota;c__Bacteroidia;o__Bacteroidales;f__Muribaculaceae;g__JAJPXC01;s__JAJPXC01	1	1	0	0	0	0	1	1	0	0	2	2	0	1	1	1	0	1	0	0
d__Bacteria;p__Pseudomonadota;c__Gammaproteobacteria;o__Burkholderiales;f__Burkholderiaceae_B;g__JAHBZM01;s__JAHBZM01	1	0	1	4	2	3	2	2	5	4	6	5	0	4	3	1	5	9	4	5
d__Bacteria;p__Pseudomonadota;c__Alphaproteobacteria;o__Rhodobacterales;f__Rhodobacteraceae;g__Roseicitreum;s__Roseicitreum	1	0	0	0	0	0	0	0	0	0	0	0	0	0	1	0	0	1	0	0
d__Bacteria;p__Pseudomonadota;c__Gammaproteobacteria;o__Pseudomonadales;f__Pseudomonadaceae;g__Pseudomonas_M;s__Pseudomonas_M	1	6	5	13	3	4	5	5	6	4	8	7	5	9	10	3	1	4	11	8
d__Bacteria;p__Actinomycetota;c__Acidimicrobiia;o__Acidimicrobiales;f__JAEUJM01;g__JAEUJM01;s__JAEUJM01	1	1	0	0	0	0	0	2	0	0	0	0	0	0	0	0	0	1	0	0
d__Bacteria;p__Bacteroidota;c__Bacteroidia;o__AKYH767-A;f__OLB10;g__JAHEMF01;s__JAHEMF01	1	0	1	0	2	0	0	0	0	0	0	0	0	0	0	0	0	0	0	0
d__Bacteria;p__Chloroflexota;c__Anaerolineae;o__Anaerolineales;f__Anaerolineaceae;g__JAJYIW01;s__JAJYIW01	1	0	0	0	0	0	0	0	0	0	0	0	0	0	0	0	0	0	0	0
d__Bacteria;p__Bacillota_C;c__Negativicutes;o__Sporomusales_A;f__Acetonemaceae;g__Acetonema;s__Acetonema	1	1	0	1	2	0	1	0	0	1	0	1	0	0	2	0	1	0	0	2
d__Bacteria;p__Pseudomonadota;c__Gammaproteobacteria;o__Enterobacterales;f__Enterobacteriaceae;g__Biostraticola;s__Biostraticola	2	5	3	5	5	2	8	6	16	1	3	2	2	4	7	5	2	2	4	2
d__Bacteria;p__Bacillota_B;c__Desulfotomaculia;o__Desulfotomaculales;f__Pelotomaculaceae;g__JALHFC01;s__JALHFC01	1	4	1	1	2	2	3	3	2	2	4	3	1	6	3	0	2	1	2	3
d__Bacteria;p__Cyanobacteriota;c__Cyanobacteriia;o__PCC-6307;f__Cyanobiaceae;g__Cyanobium;s__Cyanobium	1	0	0	0	0	0	0	0	0	0	0	2	0	0	0	1	0	0	0	1
d__Bacteria;p__Desulfobacterota;c__Desulfobulbia;o__Desulfobulbales;f__Desulfocapsaceae;g__Desulforhopalus;s__Desulforhopalus	1	0	1	0	0	2	0	0	1	1	0	0	0	0	2	0	2	1	1	0
d__Bacteria;p__Verrucomicrobiota;c__Verrucomicrobiae;o__Verrucomicrobiales;f__DEV007;g__SZUA-55;s__SZUA-55	1	0	0	0	0	0	0	0	0	0	0	0	0	0	0	0	0	0	0	0
d__Bacteria;p__Pseudomonadota;c__Gammaproteobacteria;o__Burkholderiales;f__Rhodocyclaceae;g__66-26;s__66-26	2	2	1	3	0	1	3	6	4	2	0	3	3	2	2	7	0	1	4	2
d__Bacteria;p__Bacillota_A;c__Clostridia;o__Oscillospirales;f__Oscillospiraceae;g__Marseille-P3106;s__Marseille-P3106	1	1	0	0	0	0	0	0	0	1	0	0	2	1	0	0	0	0	0	0
d__Bacteria;p__Bacillota_C;c__Negativicutes;o__Veillonellales;f__Megasphaeraceae;g__Anaeroglobus;s__Anaeroglobus	4	6	1	5	2	1	2	3	2	3	3	1	6	3	3	7	2	13	1	1
d__Bacteria;p__Myxococcota;c__UBA796;o__UBA796;f__GCA-2862545;__;__	2	4	0	2	0	1	0	1	0	0	0	0	0	0	3	2	1	1	3	1
d__Bacteria;p__Pseudomonadota;c__Alphaproteobacteria;o__Caulobacterales;f__Caulobacteraceae;__;__	2	0	2	2	3	2	0	3	4	1	0	0	2	5	5	1	3	4	3	2
d__Bacteria;p__Bacillota;c__Bacilli;o__Bacillales;f__Bacillaceae;g__Bacillus;s__Bacillus	1	0	0	0	1	2	2	0	2	0	0	0	2	0	0	0	0	1	0	0
d__Bacteria;p__Desulfobacterota;c__Desulfobulbia;o__Desulfobulbales;f__Desulfocapsaceae;g__UBA2270;s__UBA2270	1	1	1	0	2	0	0	3	1	1	2	1	0	0	2	0	0	2	2	2
d__Bacteria;p__Chloroflexota;c__Dehalococcoidia;o__Tepidiformales;f__Tepidiformaceae;__;__	1	0	0	0	1	0	0	0	0	0	0	0	0	0	0	0	0	1	0	0
d__Bacteria;p__Pseudomonadota;c__Gammaproteobacteria;o__Burkholderiales;f__Chromobacteriaceae;g__Gulbenkiania;s__Gulbenkiania	1	1	1	2	0	0	1	3	1	1	1	1	0	2	2	1	1	1	1	0
d__Bacteria;p__Pseudomonadota;c__Gammaproteobacteria;o__Enterobacterales;f__Enterobacteriaceae;g__Pantoea;s__Pantoea	1	0	0	1	1	0	0	0	0	0	1	0	0	0	0	0	0	3	0	0
d__Bacteria;p__Actinomycetota;c__Actinomycetia;o__Actinomycetales;f__Beutenbergiaceae;g__Serinibacter;s__Serinibacter	2	0	2	2	0	0	0	1	1	0	0	0	0	2	0	2	0	0	0	0
d__Bacteria;p__Bdellovibrionota;c__Oligoflexia;o__Oligoflexales;f__RGVZ01;g__CAMAXT01;s__CAMAXT01	1	0	0	0	0	0	0	0	0	0	0	0	0	0	0	0	0	0	0	0
d__Bacteria;p__Pseudomonadota;c__Gammaproteobacteria;o__Enterobacterales;f__Enterobacteriaceae;g__Rouxiella;s__Rouxiella	1	0	0	0	0	0	0	1	0	0	0	0	0	0	0	0	0	0	0	0
d__Bacteria;p__Bdellovibrionota;c__UBA1018;o__UBA1018;f__CAIMNF01;g__CAIMNF01;s__CAIMNF01	2	0	0	2	0	0	0	0	0	0	1	0	0	1	1	0	0	1	1	0
d__Bacteria;p__Patescibacteria;c__JAEDAM01;o__BD1-5;f__UBA2023;g__GN02-873;s__GN02-873	1	0	3	2	0	0	1	1	1	0	2	0	0	1	0	0	2	1	2	1
d__Bacteria;p__Actinomycetota;c__Coriobacteriia;o__Coriobacteriales;__;__;__	2	1	4	7	5	3	4	2	7	7	4	6	4	20	4	6	7	12	5	1
d__Bacteria;p__Bacillota_A;c__Clostridia;o__Clostridiales;f__Clostridiaceae;g__Desnuesiella;s__Desnuesiella	1	0	3	2	0	0	1	0	1	0	0	1	0	0	4	1	0	0	2	1
d__Bacteria;p__Fibrobacterota;c__Fibrobacteria;o__Fibrobacterales;f__Fibrobacteraceae;__;__	1	0	1	2	0	0	2	1	0	1	0	0	0	0	0	1	0	0	0	0
d__Bacteria;p__Bacteroidota;c__Bacteroidia;o__Cytophagales;f__Cyclobacteriaceae;g__UBA2336;s__UBA2336	1	0	2	0	0	0	1	5	1	1	2	1	0	0	1	1	0	3	0	1
d__Bacteria;p__Bacillota_A;c__Clostridia;o__Oscillospirales;f__Acutalibacteraceae;g__Scatavimonas;s__Scatavimonas	1	1	0	0	1	0	0	0	0	0	1	0	0	0	0	1	0	1	1	1
d__Bacteria;p__Bacillota_C;c__Negativicutes;o__Acidaminococcales;f__Acidaminococcaceae;g__Succiniclasticum;s__Succiniclasticum	1	0	0	0	0	0	0	0	1	0	0	3	0	1	0	0	0	2	2	1
d__Bacteria;p__Pseudomonadota;c__Gammaproteobacteria;o__Burkholderiales;f__Burkholderiaceae_B;g__RFTU01;s__RFTU01	1	0	0	0	1	0	0	1	1	0	0	0	0	0	0	0	0	0	0	2
d__Bacteria;p__Actinomycetota;c__Actinomycetia;o__Actinomycetales;f__Actinomycetaceae;g__Actinomyces;s__Actinomyces	1	6	1	2	4	1	1	1	2	6	2	1	0	5	2	6	3	3	1	1
d__Bacteria;p__Pseudomonadota;c__Gammaproteobacteria;o__Xanthomonadales;f__Xanthomonadaceae;g__Xanthomonas_B;s__Xanthomonas_B	2	0	0	0	1	1	0	0	0	0	1	0	0	4	0	1	0	5	1	0
d__Bacteria;p__Bacillota_A;c__Clostridia;o__Lachnospirales;f__Lachnospiraceae;g__Roseburia_A;s__Roseburia_A	1	3	3	3	6	1	0	2	4	4	1	2	0	6	3	1	4	1	5	0
d__Bacteria;p__Chloroflexota;c__Anaerolineae;o__JAAEKA01;f__JAAEKA01;g__JACKBK01;s__JACKBK01	1	0	0	0	0	0	0	0	0	0	0	0	0	1	0	0	0	0	0	1
d__Bacteria;p__Acidobacteriota;c__Vicinamibacteria;o__Vicinamibacterales;f__SCN-69-37;g__SCUN01;s__SCUN01	1	1	0	0	0	0	0	0	0	0	0	0	0	1	1	0	1	1	1	1
d__Bacteria;p__Pseudomonadota;c__Alphaproteobacteria;o__Rhizobiales;f__Beijerinckiaceae;g__Methylocystis;s__Methylocystis	1	1	0	5	1	0	0	0	0	1	0	0	0	0	1	1	1	0	0	0
d__Bacteria;p__Bacillota_A;c__Clostridia;o__Lachnospirales;f__Cellulosilyticaceae;g__Zhenhengia;s__Zhenhengia	1	1	0	4	0	1	0	0	1	0	0	1	4	0	2	0	0	1	0	1
d__Bacteria;p__Actinomycetota;c__Actinomycetia;o__Actinomycetales;f__Microbacteriaceae;g__Okibacterium;s__Okibacterium	2	0	0	0	1	0	1	1	0	0	0	0	2	3	1	0	1	2	1	0
d__Bacteria;p__Chloroflexota;c__Ktedonobacteria;o__Ktedonobacterales;f__Ktedonobacteraceae;g__UBA11361;s__UBA11361	1	0	0	0	0	0	0	0	0	0	0	0	0	0	0	0	0	0	0	0
d__Bacteria;p__Desulfobacterota_F;c__Desulfuromonadia;__;__;__;__	1	0	0	0	0	0	0	0	0	0	0	0	0	0	0	0	0	0	0	0
d__Bacteria;p__Bacillota_A;c__Clostridia;o__Oscillospirales;f__Acutalibacteraceae;g__UBA7067;s__UBA7067	1	0	0	0	0	0	0	2	0	0	0	0	0	0	0	0	0	0	0	0
d__Bacteria;p__Pseudomonadota;c__Alphaproteobacteria;o__Rhizobiales;f__Beijerinckiaceae;g__Methyloferula;s__Methyloferula	1	0	0	0	0	0	0	0	0	0	0	0	0	0	0	0	0	0	0	0
d__Bacteria;p__Bacillota_A;c__Clostridia;o__Lachnospirales;f__Lachnospiraceae;g__Ventrisoma;s__Ventrisoma	1	0	1	2	1	0	0	0	0	0	2	1	0	0	0	0	1	1	1	0
d__Bacteria;p__Chloroflexota;c__Chloroflexia;o__Chloroflexales;f__Chloroflexaceae;g__JAAUTF01;s__JAAUTF01	1	0	5	1	0	0	0	0	0	0	0	0	0	1	1	0	0	0	0	0
d__Bacteria;p__Actinomycetota;c__Acidimicrobiia;o__Acidimicrobiales;f__Microtrichaceae;g__JADJBW01;s__JADJBW01	1	0	0	0	0	1	0	0	1	0	0	0	0	1	0	1	0	0	1	0
d__Bacteria;p__Sumerlaeota;c__Sumerlaeia;o__Sumerlaeales;f__Sumerlaeaceae;g__JAIBAT01;s__JAIBAT01	1	0	2	4	1	1	0	1	1	0	2	2	0	0	3	1	2	1	1	1
d__Bacteria;p__Acidobacteriota;c__Vicinamibacteria;o__Vicinamibacterales;f__UBA2999;g__Gp6-AA40;s__Gp6-AA40	1	7	6	8	4	3	0	5	7	2	7	8	1	8	3	3	2	2	0	2
d__Bacteria;p__Bacillota_C;c__Negativicutes;o__Sporomusales;__;__;__	1	0	1	1	0	0	1	0	0	0	1	0	0	3	0	1	0	0	0	1
d__Bacteria;p__Patescibacteria;c__Gracilibacteria;o__Peribacterales;f__Peribacteraceae;g__VMEW01;s__VMEW01	2	0	0	0	0	0	0	0	0	0	0	0	0	0	0	0	0	0	0	0
d__Bacteria;p__Chloroflexota;c__Dehalococcoidia;o__Tepidiformales;f__Tepidiformaceae;g__JACRBT01;s__JACRBT01	2	0	0	0	1	0	0	1	0	0	0	1	0	0	0	0	0	0	0	0
d__Bacteria;p__Actinomycetota;c__Actinomycetia;o__Mycobacteriales;f__Mycobacteriaceae;g__Tomitella;s__Tomitella	1	2	0	1	0	0	0	0	1	0	0	0	0	1	1	0	0	1	0	0
d__Bacteria;p__Actinomycetota;c__Actinomycetia;o__Actinomycetales;f__Micrococcaceae;g__Arthrobacter_H;s__Arthrobacter_H	1	0	1	0	0	0	1	0	1	0	0	0	1	1	0	1	0	0	0	0
d__Bacteria;p__Pseudomonadota;c__Gammaproteobacteria;o__Burkholderiales;f__Burkholderiaceae_B;g__Oryzisolibacter;s__Oryzisolibacter	1	8	2	4	7	7	5	5	11	1	4	4	12	18	4	5	7	7	6	5
d__Bacteria;p__Pseudomonadota;c__Gammaproteobacteria;o__Xanthomonadales;f__Xanthomonadaceae;g__Aquimonas;s__Aquimonas	2	1	2	0	2	0	0	2	0	1	0	2	0	1	1	0	2	1	1	1
d__Bacteria;p__Tectomicrobia;c__Entotheonellia;o__Entotheonellales;f__Entotheonellaceae;g__Entotheonella;s__Entotheonella	1	0	0	0	0	0	0	0	0	0	0	0	0	0	0	0	0	0	0	0
d__Bacteria;p__Verrucomicrobiota;c__Verrucomicrobiae;o__Pedosphaerales;f__UBA11358;g__WYBW01;s__WYBW01	1	0	0	2	1	0	0	0	3	0	4	1	0	1	3	2	0	0	1	1
d__Bacteria;p__Bacillota_C;c__Negativicutes;o__Veillonellales;f__Veillonellaceae;__;__	1	1	0	2	1	0	1	2	1	1	1	0	0	2	1	0	0	1	0	2
d__Bacteria;p__Actinomycetota;c__Actinomycetia;o__Mycobacteriales;f__Mycobacteriaceae;g__Nocardia;s__Nocardia	1	0	0	0	1	0	0	0	0	0	0	1	0	0	1	1	0	2	0	0
d__Bacteria;p__Patescibacteria;c__Saccharimonadia;o__Saccharimonadales;f__UBA1547;g__UBA6022;s__UBA6022	1	1	0	2	4	5	0	3	2	4	2	4	2	7	1	0	2	3	0	0
d__Bacteria;p__UBA10199;c__UBA10199;o__UBA10199;f__JAIBAG01;g__JAIBAG01;s__JAIBAG01	1	0	0	0	0	0	0	0	0	0	0	0	0	0	0	0	0	0	0	0
d__Bacteria;p__Acidobacteriota;c__Blastocatellia;o__Pyrinomonadales;f__Pyrinomonadaceae;__;__	1	2	0	1	0	2	0	1	0	3	2	0	4	3	1	1	0	0	0	0
d__Bacteria;p__Acidobacteriota;c__Thermoanaerobaculia;o__UBA5066;f__UBA5066;g__UBA5066;s__UBA5066	1	0	0	1	2	0	2	1	4	0	1	1	0	3	1	2	3	4	2	2
d__Bacteria;p__Acidobacteriota;c__Thermoanaerobaculia;o__Thermoanaerobaculales;f__Thermoanaerobaculaceae;g__Thermoanaerobaculum;s__Thermoanaerobaculum	1	0	0	0	0	0	0	0	0	0	0	0	0	0	0	0	0	1	0	0
d__Bacteria;p__Pseudomonadota;c__Gammaproteobacteria;o__Burkholderiales;f__Burkholderiaceae_B;g__Variovorax;s__Variovorax	1	2	1	0	0	1	0	1	3	1	0	1	0	0	0	2	1	0	0	1
d__Bacteria;p__Actinomycetota;c__UBA4738;o__AC-67;f__AC-67;g__JACQXY01;s__JACQXY01	1	0	0	0	0	0	0	0	0	0	0	0	0	0	0	0	0	0	0	0
d__Bacteria;p__Bacillota_A;c__Clostridia;o__Oscillospirales;f__Ruminococcaceae;g__SFJ001;s__SFJ001	1	5	0	0	1	1	1	0	0	0	0	0	0	0	0	2	0	0	0	0
d__Bacteria;p__Patescibacteria;c__Saccharimonadia;o__Saccharimonadales;f__JACPYF01;g__JACPYF01;s__JACPYF01	1	0	0	0	0	0	0	0	0	0	0	0	0	1	0	0	0	0	0	0
d__Bacteria;p__Bacillota_B;c__Peptococcia;o__Peptococcales;f__Peptococcaceae;g__QAKL01;s__QAKL01	1	0	1	2	0	1	0	0	0	0	0	1	0	0	0	1	0	1	0	1
d__Bacteria;p__Verrucomicrobiota;c__Verrucomicrobiae;o__Verrucomicrobiales;f__Verrucomicrobiaceae;__;__	1	4	3	5	4	3	1	1	2	1	0	0	0	0	2	3	4	3	2	1
d__Bacteria;p__Actinomycetota;c__Actinomycetia;o__Actinomycetales;f__Dermatophilaceae;g__Kribbia;s__Kribbia	3	1	1	5	2	0	1	1	3	4	0	0	4	7	0	8	0	1	1	1
d__Bacteria;p__Bacillota_A;c__Clostridia;o__Acetivibrionales;f__QPJT01;g__Anaerobacterium;s__Anaerobacterium	1	1	1	2	0	0	1	4	0	0	1	0	0	0	1	1	1	1	0	1
d__Bacteria;p__Bacteroidota;c__Bacteroidia;o__Bacteroidales;f__Bacteroidaceae;g__UBA1786;s__UBA1786	3	2	3	5	0	4	1	0	1	1	0	1	0	5	0	2	1	2	1	2
d__Bacteria;p__Acidobacteriota;c__Blastocatellia;o__UBA7656;f__JADIYM01;g__JADIYM01;s__JADIYM01	1	3	0	0	0	0	0	0	1	0	1	0	0	0	0	0	1	1	0	1
d__Bacteria;p__Patescibacteria;__;__;__;__;__	1	1	1	0	0	1	0	2	0	0	1	2	0	0	6	2	0	3	1	2
d__Bacteria;p__Cyanobacteriota;c__Vampirovibrionia;o__Obscuribacterales;f__Obscuribacteraceae;g__Ga0077546;s__Ga0077546	1	0	1	0	1	1	0	0	0	0	1	2	0	0	2	0	0	2	0	1
d__Bacteria;p__Bacillota_A;c__Clostridia;o__Oscillospirales;f__CAG-272;g__UBA1740;s__UBA1740	1	0	0	0	0	0	0	0	0	0	0	0	0	0	1	0	0	0	0	1
d__Bacteria;p__Pseudomonadota;c__Alphaproteobacteria;o__Rhizobiales;f__Ancalomicrobiaceae;g__Pinisolibacter;s__Pinisolibacter	1	5	1	0	1	0	0	0	0	1	0	0	0	3	4	0	2	1	0	0
d__Bacteria;p__Pseudomonadota;c__Gammaproteobacteria;o__Burkholderiales;f__Burkholderiaceae_B;g__CAISIP01;s__CAISIP01	1	1	2	2	3	2	4	3	6	6	8	4	0	0	3	0	3	6	5	6
d__Bacteria;p__Bacillota_A;c__Clostridia;o__Oscillospirales;f__QAMX01;g__QAMX01;s__QAMX01	1	0	0	0	0	0	0	0	0	0	0	0	0	0	0	0	0	0	0	0
d__Bacteria;p__Actinomycetota;c__Actinomycetia;o__Nanopelagicales;f__UBA12327;g__AcAMD-2;s__AcAMD-2	2	1	1	0	0	0	0	0	0	0	0	0	0	1	0	0	0	0	0	0
d__Bacteria;p__Bacillota_A;c__Clostridia;o__Peptostreptococcales;f__Peptostreptococcaceae;g__CCUG-7971;s__CCUG-7971	1	1	2	1	1	0	1	1	2	1	0	0	2	3	1	1	1	2	4	1
d__Bacteria;p__Bacteroidota;c__Bacteroidia;o__Flavobacteriales;f__Weeksellaceae;g__Planobacterium;s__Planobacterium	1	0	1	0	0	0	0	2	0	2	0	0	0	0	0	1	0	1	2	0
d__Bacteria;p__Bacillota_A;c__Clostridia;o__Oscillospirales;f__Oscillospiraceae;g__Sporobacter;s__Sporobacter	1	0	1	0	0	0	1	1	0	0	0	1	0	0	0	0	0	1	1	0
d__Bacteria;p__Pseudomonadota;c__Alphaproteobacteria;o__Rhizobiales;f__Xanthobacteraceae;g__JADGHE01;s__JADGHE01	1	0	0	0	0	0	0	0	0	0	0	0	0	0	0	1	0	0	0	0
d__Bacteria;p__Acidobacteriota;c__UBA6911;o__UBA6911;f__UBA6911;g__JAFNAG01;s__JAFNAG01	1	0	0	0	0	0	0	0	0	0	0	0	0	0	0	0	0	0	0	0
d__Bacteria;p__Verrucomicrobiota;c__Verrucomicrobiae;o__Verrucomicrobiales;f__Verrucomicrobiaceae;g__Verrucomicrobium;s__Verrucomicrobium	1	2	0	0	1	0	0	0	1	0	0	0	0	0	1	0	0	0	1	1
d__Bacteria;p__Bacillota_A;c__Clostridia;o__Lachnospirales;f__Lachnospiraceae;g__Sellimonas;s__Sellimonas	1	0	0	0	0	0	0	0	0	2	0	1	0	0	2	0	0	0	0	0
d__Bacteria;p__Pseudomonadota;c__Alphaproteobacteria;o__UBA9655;f__UBA9655;__;__	1	0	0	0	1	1	0	0	0	0	0	1	0	1	1	2	2	1	1	1
d__Bacteria;p__Actinomycetota;c__Rubrobacteria;o__Rubrobacterales;f__Rubrobacteraceae;__;__	1	0	0	0	0	0	1	0	0	0	0	0	0	0	0	0	0	0	0	0
d__Bacteria;p__Fusobacteriota;c__Fusobacteriia;o__Fusobacteriales;f__Leptotrichiaceae;g__JABCPH02;s__JABCPH02	1	1	0	2	1	0	2	1	1	2	0	1	3	1	2	1	1	3	2	3
d__Bacteria;p__Verrucomicrobiota;c__Verrucomicrobiae;o__Verrucomicrobiales;f__Verrucomicrobiaceae;g__Roseimicrobium;s__Roseimicrobium	1	1	4	1	0	0	0	0	1	2	0	0	0	0	0	0	0	0	0	0
d__Bacteria;p__Bacillota;c__Bacilli;o__Lactobacillales;f__Streptococcaceae;g__Lactovum;s__Lactovum	1	1	2	0	0	2	0	0	4	2	0	1	0	7	2	1	3	1	0	0
d__Bacteria;p__Pseudomonadota;c__Gammaproteobacteria;o__Burkholderiales;f__Burkholderiaceae_B;g__JALGBI01;s__JALGBI01	1	0	0	0	1	0	0	0	0	0	2	0	0	0	0	0	0	0	0	2
d__Bacteria;p__Pseudomonadota;c__Gammaproteobacteria;o__Xanthomonadales;f__Rhodanobacteraceae;g__Dokdonella_A;s__Dokdonella_A	1	0	1	1	0	0	0	0	4	1	2	0	5	3	0	1	0	2	3	2
d__Bacteria;p__Pseudomonadota;c__Alphaproteobacteria;o__Rhodobacterales;f__Rhodobacteraceae;g__Rubellimicrobium;s__Rubellimicrobium	1	2	1	0	1	0	0	0	0	1	0	3	0	0	0	1	0	2	1	0
d__Bacteria;p__Planctomycetota;c__Planctomycetia;o__Isosphaerales;f__Isosphaeraceae;__;__	2	0	0	0	1	0	0	1	0	0	0	0	0	0	0	0	1	0	0	0
d__Bacteria;p__Pseudomonadota;c__Gammaproteobacteria;o__Xanthomonadales;f__Xanthomonadaceae;g__Lysobacter_D;s__Lysobacter_D	1	0	0	1	0	0	0	0	0	0	0	0	1	0	1	0	0	1	1	0
d__Bacteria;p__Pseudomonadota;c__Gammaproteobacteria;o__Xanthomonadales;f__Xanthomonadaceae;g__MMGLT7;s__MMGLT7	1	3	0	4	0	1	2	4	4	4	2	0	5	4	4	0	2	5	1	1
d__Bacteria;p__Pseudomonadota;c__Alphaproteobacteria;o__Rhizobiales;f__Xanthobacteraceae;g__SG-bin9;s__SG-bin9	1	0	0	0	0	0	0	1	0	0	0	0	0	0	0	1	0	0	1	0
d__Bacteria;p__Desulfobacterota;c__Desulfobulbia;o__Desulfobulbales;f__Desulfobulbaceae;__;__	1	1	3	10	3	1	6	9	5	4	8	6	1	10	4	2	1	8	8	2
d__Bacteria;p__Verrucomicrobiota;c__Verrucomicrobiae;o__Pedosphaerales;f__SIBE01;g__VHCZ01;s__VHCZ01	1	1	0	0	0	0	0	0	0	0	0	0	0	0	0	0	0	0	0	0
d__Bacteria;p__Chloroflexota;c__Anaerolineae;o__Anaerolineales;f__Anaerolineaceae;g__Bellilinea;s__Bellilinea	1	0	0	0	0	1	1	0	0	0	1	0	0	2	1	0	0	0	0	0
d__Bacteria;p__Bacillota_A;c__Clostridia;o__Oscillospirales;f__Ruminococcaceae;g__CAG-115;s__CAG-115	1	0	0	1	2	0	0	0	1	0	0	1	0	0	1	1	1	0	1	1
d__Bacteria;p__Pseudomonadota;c__Alphaproteobacteria;o__Rhizobiales;f__Hyphomicrobiaceae;g__Hyphomicrobium_C;s__Hyphomicrobium_C	2	0	1	0	0	0	0	0	2	3	0	0	0	1	1	1	0	0	0	1
d__Bacteria;p__Patescibacteria;c__Saccharimonadia;o__CAILAD01;f__JACPPH01;g__JACPPH01;s__JACPPH01	1	1	0	0	0	0	0	0	0	0	0	2	0	0	0	1	0	0	0	0
d__Bacteria;p__Bacillota_C;c__Negativicutes;o__Selenomonadales;__;__;__	1	8	3	5	12	8	3	3	11	5	9	10	1	8	6	3	3	5	4	4
d__Bacteria;p__Bacillota_A;c__Clostridia;o__Oscillospirales;f__Acutalibacteraceae;g__Limousia;s__Limousia	1	1	1	0	2	4	0	3	3	1	2	1	4	4	2	2	0	5	1	1
d__Bacteria;p__Chloroflexota;c__Limnocylindria;o__QHBO01;f__QHBO01;g__JACDBZ01;s__JACDBZ01	1	0	0	1	0	0	0	2	1	0	0	1	0	0	1	0	0	0	0	0
d__Bacteria;p__Bacillota_A;c__Clostridia;o__Oscillospirales;f__Acutalibacteraceae;g__UMGS1532;s__UMGS1532	1	0	0	0	1	2	1	2	0	0	2	1	0	1	1	1	0	3	0	0
d__Bacteria;p__Armatimonadota;c__Fimbriimonadia;o__Fimbriimonadales;f__Fimbriimonadaceae;g__Fimbriimonas;s__Fimbriimonas	0	1	0	0	0	0	0	0	0	2	0	0	0	0	0	1	0	0	0	0
d__Bacteria;p__Armatimonadota;c__Armatimonadia;o__Armatimonadales;f__Armatimonadaceae;g__Armatimonas;s__Armatimonas	0	2	0	0	0	0	0	1	3	1	0	0	3	1	0	0	0	1	0	1
d__Bacteria;p__Verrucomicrobiota;c__Verrucomicrobiae;o__Verrucomicrobiales;f__Verrucomicrobiaceae;g__Phragmitibacter;s__Phragmitibacter	0	6	0	0	0	0	1	0	0	0	1	0	0	1	0	0	0	0	0	0
d__Bacteria;p__Bacillota_A;c__Clostridia;o__Peptostreptococcales;f__Anaerovoracaceae;g__VUNA01;s__VUNA01	0	1	0	0	0	0	0	0	0	0	0	0	0	0	0	0	0	0	0	0
d__Bacteria;p__Pseudomonadota;c__Alphaproteobacteria;o__Rhizobiales;f__Devosiaceae;g__Arsenicitalea;s__Arsenicitalea	0	3	1	0	1	1	0	1	0	1	0	0	0	3	0	0	0	1	0	0
d__Bacteria;p__Gemmatimonadota;c__Gemmatimonadetes;o__Gemmatimonadales;f__GWC2-71-9;g__SPDF01;s__SPDF01	0	1	1	1	0	0	0	5	0	0	2	1	0	0	0	2	0	1	0	0
d__Bacteria;p__Pseudomonadota;c__Alphaproteobacteria;o__Rhodospirillales_A;f__UXAT02;g__Defluviicoccus_A;s__Defluviicoccus_A	0	3	0	2	0	0	0	1	0	1	2	2	0	5	1	0	0	3	0	0
d__Bacteria;p__Pseudomonadota;c__Gammaproteobacteria;o__Burkholderiales;f__Chromobacteriaceae;__;__	0	1	1	1	0	0	1	0	0	0	0	0	0	0	4	1	2	0	0	0
d__Bacteria;p__Chloroflexota;c__Chloroflexia;o__Thermomicrobiales;f__CFX8;g__JAMLIA01;s__JAMLIA01	0	2	4	0	0	0	0	0	0	0	0	0	0	0	0	0	1	1	0	0
d__Bacteria;p__Pseudomonadota;c__Gammaproteobacteria;o__Competibacterales;f__Competibacteraceae;g__UBA2383;s__UBA2383	0	4	0	1	0	0	1	0	0	3	0	1	0	2	3	0	1	1	0	0
d__Bacteria;p__Actinomycetota;c__Actinomycetia;o__Actinomycetales;f__Kineosporiaceae;g__R-H-3;s__R-H-3	0	2	3	2	2	0	0	0	1	1	0	0	0	2	0	0	4	0	0	0
d__Bacteria;p__Bacillota_A;c__Clostridia;o__Clostridiales;f__Clostridiaceae;g__Clostridium_AG;s__Clostridium_AG	0	5	2	4	2	3	1	1	3	2	1	1	0	3	3	3	1	5	1	3
d__Bacteria;p__Moduliflexota;c__Moduliflexia;o__Moduliflexales;f__Moduliflexaceae;g__Moduliflexus;s__Moduliflexus	0	1	0	0	0	0	0	0	0	0	0	0	0	0	0	0	0	1	0	0
d__Bacteria;p__Acidobacteriota;c__Vicinamibacteria;o__Vicinamibacterales;f__UBA2999;__;__	0	2	1	1	0	0	1	0	1	0	1	0	0	8	3	2	0	1	3	1
d__Bacteria;p__Bacillota_A;c__Clostridia;o__Oscillospirales;f__Ruminococcaceae;g__Massilioclostridium;s__Massilioclostridium	0	1	0	0	0	0	0	0	0	0	0	0	0	0	0	0	0	0	1	0
d__Bacteria;p__Patescibacteria;c__Saccharimonadia;o__Saccharimonadales;f__Nanoperiomorbaceae;g__Nanoperiomorbus;s__Nanoperiomorbus	0	1	0	0	0	0	0	0	0	0	0	0	0	0	0	0	0	0	0	0
d__Bacteria;p__Actinomycetota;c__Actinomycetia;o__Actinomycetales;f__Dermatophilaceae;g__Flexivirga;s__Flexivirga	0	1	0	0	0	0	1	0	1	0	1	0	0	0	0	1	0	1	0	0
d__Bacteria;p__Pseudomonadota;c__Alphaproteobacteria;o__UBA7879;f__VGCX01;g__VGCX01;s__VGCX01	0	1	0	1	0	0	0	0	0	0	0	0	0	0	0	0	0	0	1	0
d__Bacteria;p__Patescibacteria;c__Saccharimonadia;o__Saccharimonadales;f__JACDBH01;g__JACDBH01;s__JACDBH01	0	1	0	0	1	1	0	0	0	1	1	0	0	0	0	0	1	0	0	1
d__Bacteria;p__Actinomycetota;c__UBA4738;o__UBA4738;f__HRBIN12;__;__	0	6	0	1	1	0	1	0	0	2	0	0	1	1	2	2	0	0	1	1
d__Bacteria;p__Actinomycetota;c__Actinomycetia;o__Actinomycetales;f__Actinomycetaceae;g__JB111;s__JB111	0	1	0	1	0	0	0	0	1	0	0	0	0	2	2	1	0	0	0	1
d__Bacteria;p__Actinomycetota;c__Actinomycetia;o__Mycobacteriales;f__Pseudonocardiaceae;g__Actinophytocola;s__Actinophytocola	0	1	0	0	0	0	0	0	0	0	0	0	0	0	0	0	0	0	0	0
d__Archaea;p__Methanobacteriota;c__Methanobacteria;o__Methanobacteriales;f__Methanobacteriaceae;g__Methanobacterium_A;s__Methanobacterium_A	0	2	0	0	0	0	0	0	0	1	0	0	0	0	0	3	0	0	0	0
d__Bacteria;p__Pseudomonadota;c__Gammaproteobacteria;o__Competibacterales;f__Competibacteraceae;__;__	0	7	1	2	1	4	0	2	2	1	3	2	1	0	0	0	0	2	0	0
d__Bacteria;p__Pseudomonadota;c__Alphaproteobacteria;o__Rhodospirillales;f__Rhodospirillaceae;g__Novispirillum;s__Novispirillum	0	1	0	0	0	0	0	0	0	0	0	0	0	1	0	0	0	0	0	0
d__Bacteria;p__Actinomycetota;c__Acidimicrobiia;o__Acidimicrobiales;f__Microtrichaceae;g__JAMLGM01;s__JAMLGM01	0	2	1	0	1	0	0	0	1	0	0	0	0	0	1	1	0	0	0	0
d__Bacteria;p__Pseudomonadota;c__Alphaproteobacteria;o__Pelagibacterales;f__Pelagibacteraceae;g__Fonsibacter;s__Fonsibacter	0	1	0	0	0	0	0	0	0	0	0	0	0	0	0	0	0	0	0	0
d__Bacteria;p__Pseudomonadota;c__Alphaproteobacteria;o__Rhizobiales;f__Xanthobacteraceae;g__Pseudolabrys;s__Pseudolabrys	0	1	1	0	2	0	0	0	0	0	0	1	0	1	1	1	0	1	0	0
d__Bacteria;p__Bacillota;c__Bacilli;o__Lactobacillales;f__Aerococcaceae;g__Globicatella;s__Globicatella	0	1	0	0	0	0	0	0	0	0	0	0	0	0	0	0	0	0	0	0
d__Bacteria;p__Actinomycetota;c__Actinomycetia;o__Mycobacteriales;f__SCTD01;g__SCTD01;s__SCTD01	0	4	0	2	0	0	0	0	1	0	0	0	0	1	1	0	0	0	2	1
d__Bacteria;p__Actinomycetota;c__Actinomycetia;o__Propionibacteriales;f__Propionibacteriaceae;g__JAEZZG01;s__JAEZZG01	0	1	0	0	0	0	0	0	0	0	0	0	0	0	0	0	0	0	0	0
d__Bacteria;p__Chloroflexota;c__Dehalococcoidia;o__DSTF01;f__JACRBR01;g__JACRBR01;s__JACRBR01	0	6	0	0	0	0	0	0	0	0	0	0	0	0	0	2	0	0	0	0
d__Bacteria;p__Bacillota_A;c__Clostridia;o__Lachnospirales;f__Lachnospiraceae;g__Muricomes;s__Muricomes	0	1	0	0	1	1	0	0	1	1	0	0	0	1	0	1	1	0	1	2
d__Bacteria;p__Bacillota;c__Bacilli;o__Lactobacillales;f__Carnobacteriaceae;g__Isobaculum;s__Isobaculum	0	3	3	2	5	7	6	2	9	2	2	4	2	7	3	3	5	5	1	2
d__Bacteria;p__Verrucomicrobiota;c__Verrucomicrobiae;o__Pedosphaerales;f__UBA11358;g__JABFSR01;s__JABFSR01	0	3	4	5	1	0	1	4	7	6	5	7	0	2	5	9	1	4	7	5
d__Bacteria;p__Pseudomonadota;c__Gammaproteobacteria;o__Burkholderiales;f__Burkholderiaceae_B;g__Tibeticola;s__Tibeticola	0	1	0	0	0	0	0	0	0	0	0	0	0	0	1	0	0	0	0	0
d__Bacteria;p__Bacillota_A;c__Clostridia;o__Peptostreptococcales;f__Anaerovoracaceae;g__CAG-238;s__CAG-238	0	3	0	0	2	1	0	2	1	0	2	1	0	0	0	1	0	0	0	1
d__Bacteria;p__Patescibacteria;c__Saccharimonadia;o__Saccharimonadales;f__SZUA-47;g__RFTN01;s__RFTN01	0	1	0	0	0	0	0	0	0	0	0	1	0	0	1	0	0	0	0	0
d__Bacteria;p__Acidobacteriota;c__Vicinamibacteria;o__Vicinamibacterales;f__SCN-69-37;__;__	0	5	2	0	1	1	0	3	0	1	2	3	0	1	1	0	1	1	0	3
d__Bacteria;p__Actinomycetota;c__Actinomycetia;o__Mycobacteriales;f__Mycobacteriaceae;g__C1-24;s__C1-24	0	4	1	2	1	1	0	0	0	2	0	1	0	2	4	1	1	1	0	1
d__Bacteria;p__Bacteroidota;c__Bacteroidia;o__Cytophagales;f__Cyclobacteriaceae;g__Ohtaekwangia;s__Ohtaekwangia	0	1	0	0	0	0	0	1	1	0	1	0	0	0	0	3	0	0	0	2
d__Bacteria;p__Pseudomonadota;c__Alphaproteobacteria;o__Rhizobiales;f__Beijerinckiaceae;g__JAJXWB01;s__JAJXWB01	0	2	0	2	3	0	2	0	0	0	0	0	0	0	0	3	1	0	0	0
d__Bacteria;p__Spirochaetota;c__Spirochaetia;o__Treponematales;f__UBA12059;g__UBA12059;s__UBA12059	0	1	0	0	0	0	0	0	0	0	0	0	0	0	0	0	0	0	0	0
d__Bacteria;p__Pseudomonadota;c__Gammaproteobacteria;o__Burkholderiales;f__Rhodocyclaceae;g__Azoarcus_F;s__Azoarcus_F	0	1	0	0	0	0	0	0	0	0	0	0	1	0	0	0	0	0	0	1
d__Bacteria;p__Actinomycetota;c__Acidimicrobiia;o__IMCC26256;f__PALSA-555;g__SHVJ01;s__SHVJ01	0	2	1	2	2	2	0	2	1	2	1	1	0	2	1	2	3	3	2	0
d__Bacteria;p__Pseudomonadota;c__Gammaproteobacteria;o__Xanthomonadales;f__Rhodanobacteraceae;g__66-474;s__66-474	0	1	0	0	0	0	0	0	0	0	0	0	0	0	0	0	0	0	0	0
d__Bacteria;p__Bacillota_A;c__Clostridia;o__Lachnospirales;f__Lachnospiraceae;g__JAGTTR01;s__JAGTTR01	0	1	0	0	0	0	0	2	0	0	0	0	0	1	0	1	0	0	0	0
d__Bacteria;p__Bacillota_A;c__Clostridia;o__Lachnospirales;f__Lachnospiraceae;g__UBA935;s__UBA935	0	1	0	0	0	0	0	0	0	0	0	0	0	0	0	0	0	0	0	0
d__Bacteria;p__Bacillota;c__Bacilli;o__Erysipelotrichales;f__Erysipelotrichaceae;g__Merdibacter;s__Merdibacter	0	1	1	0	1	1	3	1	0	1	3	2	0	3	3	1	0	0	4	0
d__Bacteria;p__Verrucomicrobiota;c__Verrucomicrobiae;o__Chthoniobacterales;f__UBA10450;g__JACCTI01;s__JACCTI01	0	1	0	0	0	0	0	0	0	0	0	0	0	1	0	0	1	0	0	0
d__Bacteria;p__Chloroflexota;c__Dehalococcoidia;o__DSTF01;f__WHTK01;g__WHTK01;s__WHTK01	0	5	3	0	1	1	0	0	1	0	0	0	0	0	5	1	0	1	2	0
d__Bacteria;p__Bdellovibrionota;c__Bdellovibrionia;o__Bdellovibrionales;f__JAMPXM01;g__JAMPXM01;s__JAMPXM01	0	2	0	0	0	0	0	0	0	0	0	0	0	1	0	0	0	0	0	0
d__Bacteria;p__Actinomycetota;c__Acidimicrobiia;o__Acidimicrobiales;f__JACDCH01;g__VFJN01;s__VFJN01	0	1	0	0	2	1	0	1	0	0	0	2	0	0	3	0	0	1	1	1
d__Bacteria;p__Pseudomonadota;c__Gammaproteobacteria;o__Xanthomonadales;f__Ahniellaceae;g__0-14-3-00-62-12;s__0-14-3-00-62-12	0	2	3	5	1	0	0	5	6	1	0	2	1	2	2	1	1	2	2	3
d__Bacteria;p__Pseudomonadota;c__Gammaproteobacteria;o__Burkholderiales;f__Thiobacillaceae;g__Thiobacillus;s__Thiobacillus	0	2	1	0	0	0	1	1	0	0	0	0	0	0	0	0	0	2	0	2
d__Bacteria;p__Chloroflexota;c__Anaerolineae;o__Anaerolineales;__;__;__	0	1	0	0	0	0	0	1	0	0	0	0	0	0	0	0	0	1	0	0
d__Bacteria;p__Verrucomicrobiota;c__Verrucomicrobiae;o__Chthoniobacterales;f__UBA10450;g__Palsa-1392;s__Palsa-1392	0	2	0	0	0	0	0	0	1	0	0	0	0	0	1	0	1	0	2	0
d__Bacteria;p__Pseudomonadota;c__Alphaproteobacteria;o__Geminicoccales;f__Geminicoccaceae;g__SLRI01;s__SLRI01	0	1	2	3	0	0	0	0	0	0	1	0	15	3	11	0	0	1	1	3
d__Archaea;p__Halobacteriota;__;__;__;__;__	0	1	0	0	0	0	0	0	0	0	0	0	0	0	0	0	0	0	0	0
d__Bacteria;p__Desulfobacterota;c__Desulfovibrionia;o__Desulfovibrionales;f__Desulfovibrionaceae;g__Solidesulfovibrio;s__Solidesulfovibrio	0	2	3	1	4	1	3	1	2	1	3	6	3	9	4	1	4	1	1	4
d__Bacteria;p__Pseudomonadota;c__Gammaproteobacteria;o__Enterobacterales;f__Enterobacteriaceae;g__GCA-022846635;s__GCA-022846635	0	1	0	0	0	0	0	0	0	0	0	0	1	0	0	0	0	0	0	1
d__Bacteria;p__Chloroflexota;c__Limnocylindria;o__Limnocylindrales;f__CSP1-4;g__CTSoil-043;s__CTSoil-043	0	4	1	1	1	0	0	0	5	0	0	0	0	3	0	0	0	6	0	0
d__Bacteria;p__Actinomycetota;c__Coriobacteriia;o__Coriobacteriales;f__Atopobiaceae;__;__	0	1	4	1	2	1	1	0	1	2	2	3	1	5	4	0	1	4	1	2
d__Bacteria;p__Bacillota_A;c__Clostridia;o__Christensenellales;f__UBA1750;g__Spyradocola;s__Spyradocola	0	1	0	0	1	2	0	0	1	0	1	0	1	3	0	0	0	1	0	0
d__Bacteria;p__Actinomycetota;c__Coriobacteriia;o__Coriobacteriales;f__Atopobiaceae;g__Lancefieldella;s__Lancefieldella	0	1	0	4	1	0	0	0	0	0	0	2	0	1	0	0	0	3	0	0
d__Bacteria;p__Pseudomonadota;c__Alphaproteobacteria;o__Rhodobacterales;f__Rhodobacteraceae;g__JAMJFX01;s__JAMJFX01	0	2	2	1	2	2	2	2	0	0	0	1	1	4	1	0	0	0	0	0
d__Bacteria;p__Bacteroidota;c__Bacteroidia;o__Bacteroidales;f__Paludibacteraceae;g__Enterocola;s__Enterocola	0	1	0	0	1	0	1	0	0	0	0	0	0	0	0	0	0	0	0	0
d__Bacteria;p__Bacillota_A;c__Clostridia;o__Oscillospirales;f__Oscillospiraceae;g__Pseudoflavonifractor_A;s__Pseudoflavonifractor_A	0	1	0	0	0	0	0	0	0	0	0	0	0	0	0	0	0	0	0	0
d__Bacteria;p__Bacillota_B;c__Desulfitobacteriia;o__Desulfitobacteriales;f__Desulfitobacteriaceae;__;__	0	1	0	0	0	0	0	0	0	0	0	0	0	0	0	0	0	0	0	0
d__Bacteria;p__Bacillota_B;c__Peptococcia;o__DRI-13;f__UBA5745;g__WRMS01;s__WRMS01	0	1	0	0	0	0	0	0	0	0	0	0	0	0	0	0	1	0	0	0
d__Bacteria;p__Pseudomonadota;c__Alphaproteobacteria;o__Rhodobacterales;f__Rhodobacteraceae;g__Wagnerdoeblera;s__Wagnerdoeblera	0	1	0	0	1	2	0	0	2	2	0	0	1	0	0	0	4	0	0	0
d__Bacteria;p__Actinomycetota;c__Actinomycetia;o__Mycobacteriales;f__Mycobacteriaceae;g__Williamsia;s__Williamsia	0	2	0	0	0	0	0	0	0	0	0	0	0	1	0	2	0	0	0	0
d__Bacteria;p__Pseudomonadota;c__Gammaproteobacteria;o__Xanthomonadales;f__Xanthomonadaceae;g__Pseudomarimonas;s__Pseudomarimonas	0	1	0	0	0	1	1	2	0	0	0	0	0	0	1	0	0	0	0	0
d__Bacteria;p__Actinomycetota;c__Thermoleophilia;o__UBA2241;f__UBA2241;g__CAIXSE01;s__CAIXSE01	0	1	1	0	0	0	1	0	0	0	0	0	0	1	1	0	0	1	0	0
d__Bacteria;p__Actinomycetota;c__UBA4738;o__UBA4738;f__HRBIN12;g__JAJNBA01;s__JAJNBA01	0	3	1	1	1	0	0	0	0	2	0	0	5	2	1	0	0	0	1	1
d__Bacteria;p__Bacillota_A;c__Clostridia;o__Saccharofermentanales;__;__;__	0	2	0	1	2	1	1	0	2	1	0	1	1	5	1	0	3	1	0	0
d__Bacteria;p__Pseudomonadota;c__Alphaproteobacteria;o__Rhizobiales;f__Xanthobacteraceae;g__Nitrobacter;s__Nitrobacter	0	1	0	0	0	0	0	0	0	0	0	0	1	0	0	1	0	0	0	0
d__Bacteria;p__Chloroflexota;c__Anaerolineae;o__JAAEKA01;f__JAAEKA01;g__JAAEKA01;s__JAAEKA01	0	1	0	0	0	0	0	0	1	0	0	0	0	0	1	0	0	0	1	0
d__Bacteria;p__Patescibacteria;c__Saccharimonadia;o__Saccharimonadales;f__UBA4665;g__BOG-1338;s__BOG-1338	0	1	0	0	0	0	0	0	0	0	0	0	0	0	0	0	0	0	0	0
d__Bacteria;p__Actinomycetota;c__Actinomycetia;o__Mycobacteriales;f__Pseudonocardiaceae;g__Actinomycetospora;s__Actinomycetospora	0	3	0	7	0	0	0	1	3	1	0	2	0	0	0	1	0	2	0	1
d__Bacteria;p__Chloroflexota;c__Anaerolineae;o__Anaerolineales;f__EnvOPS12;__;__	0	1	0	0	0	0	0	0	0	0	0	0	0	0	0	0	0	0	1	0
d__Bacteria;p__Pseudomonadota;c__Alphaproteobacteria;o__Sphingomonadales;f__Sphingomonadaceae;g__QFOP01;s__QFOP01	0	1	2	3	1	0	0	0	2	0	1	2	2	4	2	1	2	3	2	1
d__Bacteria;p__Bacillota_A;c__Clostridia;o__Christensenellales;f__CAG-314;g__UMGS692;s__UMGS692	0	1	3	1	0	0	1	6	2	1	2	3	2	3	0	3	1	1	1	2
d__Bacteria;p__Synergistota;c__Synergistia;o__Synergistales;f__79-D21;g__79-D21;s__79-D21	0	1	2	0	2	1	0	1	0	1	1	0	1	0	0	1	1	0	0	0
d__Bacteria;p__Pseudomonadota;c__Gammaproteobacteria;o__Burkholderiales;f__Chitinibacteraceae;g__Deefgea;s__Deefgea	0	1	0	2	1	2	0	0	3	0	0	1	0	0	0	0	0	0	0	1
d__Bacteria;p__Nitrospirota;c__Nitrospiria;o__Nitrospirales;f__Nitrospiraceae;__;__	0	1	0	0	0	0	0	0	0	0	0	0	0	0	0	0	0	0	1	0
d__Bacteria;p__Desulfobacterota_G;c__Syntrophorhabdia;o__Syntrophorhabdales;f__Syntrophorhabdaceae;g__Delta-02;s__Delta-02	0	2	0	0	0	0	0	0	0	0	0	0	0	0	0	0	0	0	0	0
d__Bacteria;p__Pseudomonadota;c__Gammaproteobacteria;o__Enterobacterales;f__Enterobacteriaceae;g__Enterobacter_A;s__Enterobacter_A	0	2	0	0	0	1	0	0	0	0	0	0	2	0	0	1	1	1	0	2
d__Bacteria;p__Pseudomonadota;c__Gammaproteobacteria;o__Burkholderiales;f__Burkholderiaceae_B;g__Zhizhongheella;s__Zhizhongheella	0	1	0	0	0	0	0	0	0	0	0	0	0	0	0	0	0	0	2	0
d__Bacteria;p__Bacteroidota;c__Bacteroidia;o__Bacteroidales;f__Muribaculaceae;g__Sodaliphilus;s__Sodaliphilus	0	1	0	0	1	1	0	2	0	1	2	1	0	1	3	2	2	0	0	1
d__Bacteria;p__Chloroflexota;c__Anaerolineae;o__Anaerolineales;f__Anaerolineaceae;g__UBA6170;s__UBA6170	0	1	0	0	2	0	1	0	1	0	0	0	0	0	0	0	0	0	1	0
d__Bacteria;p__Actinomycetota;c__Actinomycetia;o__Actinomycetales;f__Beutenbergiaceae;__;__	0	1	0	2	2	0	0	0	1	2	0	0	2	0	1	0	0	0	0	1
d__Bacteria;p__Bacillota_A;c__Clostridia;o__Oscillospirales;f__Oscillospiraceae;g__UBA1774;s__UBA1774	0	6	0	2	4	0	0	0	2	2	1	0	3	2	0	0	2	0	1	1
d__Bacteria;p__Bacillota;c__Bacilli;o__Thermoactinomycetales;f__Thermoactinomycetaceae;g__Baia;s__Baia	0	1	0	0	0	0	0	1	0	0	0	0	0	0	3	0	0	0	0	0
d__Bacteria;p__Chloroflexota;c__Anaerolineae;o__Anaerolineales;f__EnvOPS12;g__UBA5195;s__UBA5195	0	2	0	0	0	0	0	2	1	0	0	0	0	0	1	0	0	1	1	0
d__Bacteria;p__Pseudomonadota;c__Alphaproteobacteria;o__Rhizobiales;f__Xanthobacteraceae;g__Z2-YC6860;s__Z2-YC6860	0	2	0	0	0	0	0	0	0	1	0	0	4	0	0	0	1	0	0	1
d__Bacteria;p__Patescibacteria;c__CPR2;o__UBA1875;f__CAIMLA01;g__CAIMLA01;s__CAIMLA01	0	2	0	0	1	0	0	0	0	0	0	1	0	0	1	1	0	0	2	0
d__Bacteria;p__Myxococcota;c__Polyangia;o__Polyangiales;f__Polyangiaceae;g__JABSRN01;s__JABSRN01	0	1	4	0	0	0	0	1	0	0	0	0	2	0	0	0	0	0	0	0
d__Bacteria;p__Actinomycetota;c__Thermoleophilia;o__Solirubrobacterales;f__Solirubrobacteraceae;g__Palsa-465;s__Palsa-465	0	2	0	2	0	0	0	0	0	2	0	0	0	1	0	1	1	0	0	1
d__Bacteria;p__Pseudomonadota;c__Gammaproteobacteria;o__Burkholderiales;f__Burkholderiaceae_B;g__JAKFVA01;s__JAKFVA01	0	2	3	5	6	0	5	5	3	1	3	2	1	1	3	2	4	5	7	8
d__Bacteria;p__Actinomycetota;c__Actinomycetia;o__Actinomycetales;f__Beutenbergiaceae;g__Miniimonas;s__Miniimonas	0	2	1	2	0	0	1	5	3	1	0	1	0	3	1	0	0	4	0	0
d__Bacteria;p__Pseudomonadota;c__Alphaproteobacteria;o__Rhizobiales;f__Pseudoxanthobacteraceae;g__Pseudoxanthobacter;s__Pseudoxanthobacter	0	1	0	0	0	0	0	0	0	0	0	1	0	1	0	2	0	0	0	0
d__Bacteria;p__Bacteroidota;c__Bacteroidia;o__Bacteroidales;f__Barnesiellaceae;g__UMGS27;s__UMGS27	0	1	1	2	0	0	0	0	0	0	0	1	0	0	1	1	0	0	0	2
d__Bacteria;p__Acidobacteriota;c__Vicinamibacteria;o__Vicinamibacterales;f__UBA2999;g__WHSN01;s__WHSN01	0	4	10	3	1	1	0	1	0	1	3	1	1	5	3	4	2	1	1	2
d__Bacteria;p__Bacillota;c__Bacilli;o__Lactobacillales;f__Enterococcaceae;g__Enterococcus_C;s__Enterococcus_C	0	1	0	0	0	0	0	0	0	0	0	0	0	0	0	0	0	1	0	0
d__Bacteria;p__Pseudomonadota;c__Gammaproteobacteria;o__Enterobacterales;f__Enterobacteriaceae;g__Serratia_J;s__Serratia_J	0	1	0	0	0	0	0	2	2	0	0	2	2	1	0	2	0	0	0	1
d__Bacteria;p__Chloroflexota;c__Anaerolineae;o__UCB3;f__UCB3;g__JADJCV01;s__JADJCV01	0	1	0	0	0	0	0	0	0	0	0	0	0	0	0	0	0	0	0	0
d__Bacteria;p__Bacillota_A;c__Clostridia;o__Oscillospirales;f__Butyricicoccaceae;g__QXXE01;s__QXXE01	0	1	3	1	4	1	0	0	2	1	1	3	0	5	5	0	1	1	0	1
d__Bacteria;p__Bacillota;c__Bacilli;o__Erysipelotrichales;f__Erysipelotrichaceae;g__Bulleidia;s__Bulleidia	0	2	0	0	3	2	1	1	1	2	2	1	4	0	2	0	4	6	0	3
d__Bacteria;p__Pseudomonadota;c__Gammaproteobacteria;o__Thiotrichales;f__Thiotrichaceae;g__Thiofilum;s__Thiofilum	0	2	1	1	1	0	0	1	2	2	0	2	1	1	0	0	1	1	2	0
d__Bacteria;p__Pseudomonadota;c__Alphaproteobacteria;o__Caulobacterales;f__Caulobacteraceae;g__17J80-11;s__17J80-11	0	2	0	0	0	1	0	2	0	2	0	2	4	3	0	2	0	2	2	1
d__Bacteria;p__Actinomycetota;c__Acidimicrobiia;o__UBA5794;f__ZC4RG35;g__ZC4RG35;s__ZC4RG35	0	1	0	0	0	0	0	0	0	0	0	0	0	0	0	0	0	0	0	0
d__Bacteria;p__Pseudomonadota;c__Gammaproteobacteria;o__Burkholderiales;f__Burkholderiaceae_B;g__Schlegelella_A;s__Schlegelella_A	0	1	0	0	0	0	0	1	1	1	0	0	0	1	0	0	1	0	0	0
d__Bacteria;p__Pseudomonadota;c__Alphaproteobacteria;o__Rhizobiales;f__Rhizobiaceae;g__Endobacterium;s__Endobacterium	0	2	0	0	0	0	1	1	0	0	0	0	1	1	0	2	0	0	0	0
d__Bacteria;p__Pseudomonadota;c__Alphaproteobacteria;o__Micropepsales;f__Micropepsaceae;g__Rhizomicrobium;s__Rhizomicrobium	0	1	2	0	0	0	0	2	0	0	0	4	0	1	0	0	0	1	1	1
d__Bacteria;p__Patescibacteria;c__Saccharimonadia;o__Saccharimonadales;f__AWTP1-31;g__AWTP1-31;s__AWTP1-31	0	1	0	0	1	0	1	3	0	1	2	0	0	0	1	0	0	0	1	1
d__Bacteria;p__Gemmatimonadota;c__Gemmatimonadetes;o__Gemmatimonadales;f__GWC2-71-9;g__JABFSM01;s__JABFSM01	0	2	0	1	1	0	0	0	2	1	4	0	0	0	1	4	2	0	0	0
d__Bacteria;p__Acidobacteriota;c__Vicinamibacteria;o__Fen-336;f__Fen-336;g__WYBL01;s__WYBL01	0	2	1	0	3	1	0	0	4	5	2	1	0	3	3	1	0	3	0	3
d__Bacteria;p__Verrucomicrobiota;c__Verrucomicrobiae;o__Chthoniobacterales;f__JACTMZ01;g__JACTMZ01;s__JACTMZ01	0	1	0	0	1	1	0	1	1	0	1	0	0	1	1	1	0	0	3	0
d__Bacteria;p__Pseudomonadota;c__Alphaproteobacteria;o__Geminicoccales;f__Geminicoccaceae;g__Arboricoccus;s__Arboricoccus	0	1	1	1	1	1	0	1	1	0	1	0	0	0	0	1	1	1	4	0
d__Bacteria;p__Patescibacteria;c__Saccharimonadia;o__Saccharimonadales;f__UBA5946;__;__	0	1	1	0	2	2	1	3	3	0	0	0	3	0	0	1	1	1	0	0
d__Bacteria;p__Bdellovibrionota;c__UBA2361;o__UBA2361;f__JAGFJO01;g__JAGFJO01;s__JAGFJO01	0	1	0	0	0	0	0	0	0	0	0	0	0	0	0	0	0	0	0	0
d__Bacteria;p__Actinomycetota;c__Coriobacteriia;o__Coriobacteriales;f__JAEZZM01;g__JAEZZM01;s__JAEZZM01	0	1	0	0	0	0	0	0	0	0	0	0	0	0	0	0	0	0	0	0
d__Bacteria;p__Actinomycetota;c__Thermoleophilia;o__Solirubrobacterales;f__Solirubrobacteraceae;g__Conexibacter;s__Conexibacter	0	3	0	0	0	0	0	0	0	0	0	1	1	0	0	0	0	0	0	0
d__Bacteria;p__Actinomycetota;c__Thermoleophilia;o__Gaiellales;f__Gaiellaceae;g__GMQP-bins7;s__GMQP-bins7	0	6	2	0	1	0	0	1	2	3	3	1	4	3	1	3	3	7	1	1
d__Bacteria;p__Pseudomonadota;c__Gammaproteobacteria;o__Burkholderiales;f__Neisseriaceae;g__Paralysiella;s__Paralysiella	0	2	1	1	3	2	1	2	4	0	0	2	1	8	2	0	2	7	0	1
d__Bacteria;p__Deinococcota;c__Deinococci;o__Deinococcales;f__Thermaceae;g__Meiothermus;s__Meiothermus	0	2	0	0	0	0	0	0	0	0	0	0	0	0	0	0	0	0	0	0
d__Bacteria;p__Pseudomonadota;c__Alphaproteobacteria;o__Rhodobacterales;f__Rhodobacteraceae;g__Mangrovicoccus;s__Mangrovicoccus	0	2	1	0	1	0	0	0	1	1	0	0	0	0	1	1	0	1	1	1
d__Bacteria;p__Patescibacteria;c__Saccharimonadia;o__Saccharimonadales;f__UBA10212;g__21-14-0-10-47-8-A;s__21-14-0-10-47-8-A	0	1	0	0	0	0	0	0	0	1	0	1	0	0	0	0	2	1	1	0
d__Bacteria;p__Pseudomonadota;c__Gammaproteobacteria;o__Xanthomonadales;f__Xanthomonadaceae;g__Luteimonas_D;s__Luteimonas_D	0	3	1	0	2	0	0	1	2	4	1	2	0	1	0	0	0	0	0	0
d__Bacteria;p__Bacteroidota;c__Bacteroidia;o__Chitinophagales;f__Saprospiraceae;__;__	0	2	0	1	2	0	0	3	3	3	2	1	2	1	4	0	1	0	1	0
d__Bacteria;p__Actinomycetota;c__Actinomycetia;o__Propionibacteriales;f__Propionibacteriaceae;g__Aestuariimicrobium;s__Aestuariimicrobium	0	3	0	0	0	1	0	0	0	0	0	2	0	0	0	0	0	0	0	0
d__Bacteria;p__Actinomycetota;c__Actinomycetia;o__Mycobacteriales;f__Pseudonocardiaceae;g__Actinokineospora;s__Actinokineospora	0	1	0	1	0	0	0	0	0	0	0	0	0	0	1	0	0	0	0	0
d__Bacteria;p__Pseudomonadota;c__Gammaproteobacteria;o__Burkholderiales;f__Burkholderiaceae_A;g__Mesosutterella;s__Mesosutterella	0	1	0	1	1	1	1	0	1	0	0	0	0	0	0	3	1	3	2	1
d__Bacteria;p__Desulfobacterota_B;c__Binatia;o__UBA9968;f__UBA9968;g__DP-1;s__DP-1	0	3	0	0	0	0	1	0	1	0	0	0	0	0	1	2	1	0	0	0
d__Bacteria;p__Pseudomonadota;c__Alphaproteobacteria;o__Rhizobiales;f__Rhizobiaceae;g__Zhengella;s__Zhengella	0	2	0	0	0	0	0	0	0	0	0	0	0	0	0	1	0	0	0	1
d__Bacteria;p__Bacteroidota;c__Bacteroidia;o__Cytophagales;f__Spirosomaceae;g__Rhabdobacter;s__Rhabdobacter	0	2	0	0	0	0	0	0	0	0	0	0	0	1	1	0	1	0	0	0
d__Bacteria;p__Actinomycetota;c__Coriobacteriia;o__Coriobacteriales;f__Atopobiaceae;g__Fannyhessea;s__Fannyhessea	0	1	0	0	1	0	0	0	0	1	0	0	0	0	0	0	0	0	0	0
d__Bacteria;p__Patescibacteria;c__Gracilibacteria;o__Peribacterales;f__Peribacteraceae;__;__	0	1	0	0	0	0	0	1	0	0	0	1	0	0	1	0	1	0	1	1
d__Bacteria;p__Myxococcota;c__Polyangia;o__Polyangiales;f__Polyangiaceae;g__JADJRH01;s__JADJRH01	0	1	0	0	0	0	0	0	0	0	0	0	0	0	0	0	1	1	3	0
d__Bacteria;p__Pseudomonadota;c__Gammaproteobacteria;o__Enterobacterales;f__Enterobacteriaceae;g__Citrobacter_A;s__Citrobacter_A	0	1	0	0	0	0	0	0	0	0	0	0	0	0	0	4	0	2	0	0
d__Bacteria;p__Bacillota_A;c__Clostridia;o__Lachnospirales;f__Lachnospiraceae;g__UBA1258;s__UBA1258	0	3	0	3	1	0	0	0	0	0	0	0	0	0	1	0	1	0	0	1
d__Bacteria;p__Deinococcota;c__Deinococci;o__Deinococcales;f__Deinococcaceae;__;__	0	2	3	6	2	2	1	2	2	0	4	3	1	4	2	0	3	4	3	1
d__Bacteria;p__Pseudomonadota;c__Gammaproteobacteria;o__Xanthomonadales;f__Ahniellaceae;g__UDEA-SF1;s__UDEA-SF1	0	1	0	0	0	0	0	1	0	0	2	0	0	0	0	1	0	0	0	1
d__Bacteria;p__Cyanobacteriota;c__Vampirovibrionia;o__Obscuribacterales;f__Obscuribacteraceae;g__JAFKGK01;s__JAFKGK01	0	2	0	0	0	0	0	0	0	0	0	2	0	0	0	0	0	2	0	0
d__Bacteria;p__Pseudomonadota;c__Alphaproteobacteria;o__Rhodobacterales;f__Rhodobacteraceae;g__QY30;s__QY30	0	2	0	0	1	0	0	0	2	0	0	0	0	1	1	0	0	0	0	0
d__Bacteria;p__Gemmatimonadota;c__Gemmatimonadetes;o__Gemmatimonadales;f__GWC2-71-9;g__Palsa-1233;s__Palsa-1233	0	2	1	1	1	0	0	0	0	0	0	0	0	2	0	0	0	0	0	2
d__Bacteria;p__Patescibacteria;c__Saccharimonadia;o__Saccharimonadales;f__UBA4665;g__UBA4729;s__UBA4729	0	1	1	0	1	1	0	1	1	0	0	1	0	2	0	1	0	0	0	0
d__Bacteria;p__Actinomycetota;c__Actinomycetia;o__Actinomycetales;f__Actinomycetaceae;g__Flaviflexus;s__Flaviflexus	0	2	3	1	2	0	2	0	0	2	0	2	0	7	4	0	1	2	0	0
d__Bacteria;p__Pseudomonadota;c__Gammaproteobacteria;o__Burkholderiales;f__Burkholderiaceae_B;g__Xenophilus;s__Xenophilus	0	3	2	1	1	1	3	3	7	2	4	2	1	6	6	6	4	5	1	5
d__Bacteria;p__Bacillota_A;c__Clostridia;o__Oscillospirales;f__Ruminococcaceae;g__Fournierella;s__Fournierella	0	1	0	0	1	0	0	0	0	0	0	0	0	0	0	0	0	0	1	0
d__Bacteria;p__Patescibacteria;c__Saccharimonadia;o__Saccharimonadales;f__UBA2112;g__UBA2112;s__UBA2112	0	2	0	0	4	1	0	0	0	0	2	2	0	2	3	0	0	2	0	1
d__Bacteria;p__Actinomycetota;c__Thermoleophilia;o__Solirubrobacterales;f__70-9;g__VGBV01;s__VGBV01	0	1	0	4	0	1	0	1	1	0	1	1	0	0	1	2	1	1	0	0
d__Bacteria;p__Bacteroidota;c__Bacteroidia;o__Bacteroidales;f__Bacteroidaceae;g__UBA6398;s__UBA6398	0	1	0	0	0	0	0	1	1	0	0	0	0	0	0	0	0	0	0	0
d__Bacteria;p__Actinomycetota;c__Actinomycetia;o__JAJZTN01;f__JAJZTN01;g__JAJZTN01;s__JAJZTN01	0	1	0	0	0	0	0	0	0	0	0	0	0	1	0	0	0	0	0	0
d__Bacteria;p__Actinomycetota;c__Acidimicrobiia;o__Acidimicrobiales;f__Microtrichaceae;g__Microthrix;s__Microthrix	0	2	0	0	0	0	0	0	0	0	0	0	0	0	0	0	0	0	0	0
d__Bacteria;p__Bacillota_A;c__Clostridia;o__Oscillospirales;f__Acutalibacteraceae;g__Scatolibacter;s__Scatolibacter	0	2	2	0	0	0	1	0	0	1	1	0	0	1	1	0	1	1	0	0
d__Bacteria;p__Actinomycetota;c__Actinomycetia;o__Nanopelagicales;f__GCA-2699445;g__GCA-2699445;s__GCA-2699445	0	1	0	0	0	0	0	0	0	0	1	0	0	0	1	2	1	0	0	1
d__Bacteria;p__Bacillota_C;c__Negativicutes;o__Selenomonadales;f__Selenomonadaceae;g__Schwartzia;s__Schwartzia	0	4	0	0	4	1	3	1	5	1	4	1	3	1	2	5	1	1	2	1
d__Bacteria;p__Pseudomonadota;c__Alphaproteobacteria;o__Rhizobiales;f__Rhizobiaceae;g__Rhizobium_A;s__Rhizobium_A	0	2	0	0	0	0	0	0	0	0	1	0	0	1	0	0	0	0	0	0
d__Bacteria;p__UBA10199;c__UBA10199;o__2-02-FULL-44-16;f__JAAZCA01;g__JAJZQH01;s__JAJZQH01	0	2	0	0	0	0	0	0	0	0	0	0	0	0	0	0	0	0	0	0
d__Bacteria;p__Myxococcota;c__UBA796;o__UBA796;f__GCA-2862545;g__SXOB01;s__SXOB01	0	1	0	1	0	0	0	0	0	0	0	0	0	0	0	0	0	0	0	0
d__Bacteria;p__Actinomycetota;c__Actinomycetia;o__Actinomycetales;f__Microbacteriaceae;g__Humibacter;s__Humibacter	0	1	0	0	0	0	0	0	0	0	0	0	0	0	0	0	0	0	0	0
d__Bacteria;p__Pseudomonadota;c__Alphaproteobacteria;o__Caulobacterales;f__TH1-2;g__Vitreimonas;s__Vitreimonas	0	1	0	0	0	0	0	0	2	0	0	1	0	0	0	0	0	1	0	2
d__Bacteria;p__Patescibacteria;c__Saccharimonadia;o__Saccharimonadales;f__UBA5946;g__RZYF01;s__RZYF01	0	1	0	0	0	0	0	0	0	0	0	0	0	1	0	0	0	1	0	0
d__Bacteria;p__Bdellovibrionota;c__UBA1018;o__UBA1018;f__UBA1018;__;__	0	1	1	3	0	1	3	1	0	0	0	2	0	0	3	0	1	0	3	1
d__Bacteria;p__Actinomycetota;c__Coriobacteriia;o__Coriobacteriales;f__Eggerthellaceae;g__RUG013;s__RUG013	0	2	0	0	0	0	0	0	0	0	0	0	0	2	0	0	0	0	0	0
d__Bacteria;p__Actinomycetota;c__Actinomycetia;o__Actinomycetales;f__Dermatophilaceae;g__Lutibacillus;s__Lutibacillus	0	2	0	0	0	0	0	0	0	0	0	0	0	0	1	0	0	0	0	0
d__Bacteria;p__Pseudomonadota;c__Gammaproteobacteria;o__Pseudomonadales;f__Pseudomonadaceae;g__Pseudomonas;s__Pseudomonas	0	1	0	0	0	0	0	0	0	0	0	0	0	1	0	1	0	0	0	1
d__Bacteria;p__Verrucomicrobiota;c__Verrucomicrobiae;o__Chthoniobacterales;f__Chthoniobacteraceae;g__UBA695;s__UBA695	0	1	0	0	0	0	0	3	3	2	1	3	0	1	6	1	4	2	3	2
d__Bacteria;p__Pseudomonadota;c__Gammaproteobacteria;o__Enterobacterales;f__Enterobacteriaceae;g__Scandinavium;s__Scandinavium	0	1	1	0	0	0	0	0	1	0	0	0	0	1	1	1	0	1	0	1
d__Bacteria;p__Pseudomonadota;c__Gammaproteobacteria;o__Burkholderiales;f__Burkholderiaceae_C;g__Sheuella;s__Sheuella	0	2	3	2	1	0	4	3	3	4	1	0	0	3	7	1	2	4	2	1
d__Bacteria;p__Pseudomonadota;c__Gammaproteobacteria;o__Enterobacterales_A;f__Succinivibrionaceae;g__WG-1;s__WG-1	0	1	0	1	0	0	0	1	1	0	0	0	1	0	1	0	0	0	0	0
d__Bacteria;p__Pseudomonadota;c__Gammaproteobacteria;o__Burkholderiales;f__Burkholderiaceae_A;g__Lautropia;s__Lautropia	0	1	1	0	0	0	0	0	0	1	1	1	0	0	0	6	0	0	0	1
d__Bacteria;p__Pseudomonadota;c__Gammaproteobacteria;o__Burkholderiales;f__Burkholderiaceae_B;g__JAAFIP01;s__JAAFIP01	0	1	0	0	0	0	1	0	0	0	0	1	1	1	1	1	1	0	0	2
d__Bacteria;p__Pseudomonadota;c__Gammaproteobacteria;o__Burkholderiales;f__Burkholderiaceae;g__Rugamonas;s__Rugamonas	0	2	2	6	0	0	0	0	0	0	2	0	0	0	2	0	0	1	1	1
d__Bacteria;p__Pseudomonadota;c__Gammaproteobacteria;o__Xanthomonadales;f__Xanthomonadaceae;g__Chiayiivirga;s__Chiayiivirga	0	2	0	2	1	1	0	0	0	2	0	0	0	1	1	1	1	1	1	0
d__Bacteria;p__Pseudomonadota;c__Gammaproteobacteria;o__Diplorickettsiales;f__Diplorickettsiaceae;__;__	0	1	1	0	2	1	0	0	2	0	1	0	1	3	0	0	2	2	2	0
d__Bacteria;p__Pseudomonadota;c__Gammaproteobacteria;o__Enterobacterales;f__Enterobacteriaceae;g__Phytobacter;s__Phytobacter	0	1	0	0	0	0	0	0	0	0	0	1	0	1	2	0	1	0	1	0
d__Bacteria;p__Cyanobacteriota;c__Vampirovibrionia;o__Gastranaerophilales;f__Gastranaerophilaceae;g__Limenecus;s__Limenecus	0	1	1	0	2	0	0	0	1	0	0	0	0	0	0	0	0	0	0	1
d__Bacteria;p__Pseudomonadota;c__Alphaproteobacteria;o__Rhodobacterales;f__Rhodobacteraceae;g__Haematobacter;s__Haematobacter	0	1	0	1	1	0	0	2	0	0	0	0	1	2	1	0	2	1	0	1
d__Bacteria;p__Bacteroidota;c__Bacteroidia;o__Bacteroidales;f__F082;g__JAADID01;s__JAADID01	0	1	0	0	0	0	0	0	1	0	0	0	0	0	0	0	0	0	1	0
d__Bacteria;p__Bdellovibrionota;c__Bacteriovoracia;o__Bacteriovoracales;f__Bacteriovoracaceae;g__JACKAK01;s__JACKAK01	0	1	1	0	0	0	1	1	0	0	0	0	0	0	0	0	0	0	0	0
d__Bacteria;p__Bdellovibrionota;c__Bdellovibrionia;o__Bdellovibrionales;f__UBA6776;g__RBG-16-40-8;s__RBG-16-40-8	0	1	0	0	0	0	0	0	0	0	1	0	0	0	0	0	0	0	0	1
d__Bacteria;p__Bacillota_C;c__Negativicutes;o__Sporomusales_A;f__Acetonemaceae;g__Anaerosporomusa;s__Anaerosporomusa	0	1	0	0	0	0	0	0	0	0	0	0	0	0	0	0	0	0	0	0
d__Bacteria;p__Actinomycetota;c__Thermoleophilia;o__Solirubrobacterales;f__Solirubrobacteraceae;g__Solirubrobacter;s__Solirubrobacter	0	2	0	3	1	0	0	0	0	0	0	1	0	0	0	0	1	0	0	0
d__Bacteria;p__Pseudomonadota;c__Gammaproteobacteria;o__Enterobacterales_A;f__Shewanellaceae;g__Shewanella;s__Shewanella	0	1	0	0	0	0	0	0	0	0	1	0	0	0	2	0	0	0	0	2
d__Bacteria;p__Pseudomonadota;c__Alphaproteobacteria;o__Sphingomonadales;f__Sphingomonadaceae;g__Sphingomicrobium;s__Sphingomicrobium	0	2	0	1	1	2	1	2	1	3	0	0	2	5	0	3	0	1	1	3
d__Bacteria;p__Pseudomonadota;c__Gammaproteobacteria;o__DSM-16500;f__DSM-16500;g__JACDDU01;s__JACDDU01	0	1	2	0	2	1	0	0	3	0	0	0	4	2	3	2	0	2	1	0
d__Bacteria;p__Bacillota_A;c__Clostridia;o__Lachnospirales;f__Lachnospiraceae;g__HGM12545;s__HGM12545	0	1	0	0	0	0	0	1	0	2	0	0	0	1	0	0	0	0	0	1
d__Bacteria;p__Pseudomonadota;c__Gammaproteobacteria;o__Enterobacterales_A;f__Pasteurellaceae;__;__	0	1	1	0	0	0	0	0	1	0	1	0	0	0	0	0	0	0	0	0
d__Bacteria;p__Patescibacteria;c__Saccharimonadia;o__Saccharimonadales;f__Saccharimonadaceae;__;__	0	1	0	1	1	1	0	1	0	0	0	0	1	2	1	2	3	0	2	0
d__Bacteria;p__Nitrospirota;c__Nitrospiria;o__Nitrospirales;f__Nitrospiraceae;g__Palsa-1315;s__Palsa-1315	0	1	0	1	0	0	0	1	0	1	2	1	1	1	3	0	1	0	0	2
d__Bacteria;p__Acidobacteriota;c__Blastocatellia;o__Pyrinomonadales;f__Pyrinomonadaceae;g__QHXM01;s__QHXM01	0	1	0	0	0	0	0	0	0	0	0	0	0	1	0	0	0	0	0	0
d__Bacteria;p__Pseudomonadota;c__Gammaproteobacteria;o__Pseudomonadales;f__Pseudomonadaceae;g__Azomonas;s__Azomonas	0	1	0	0	1	0	0	0	1	0	0	0	0	0	0	0	0	0	1	0
d__Bacteria;p__Actinomycetota;c__Actinomycetia;o__Streptosporangiales;f__Streptosporangiaceae;g__Chersky-822;s__Chersky-822	0	1	0	0	0	0	0	0	0	0	0	0	0	0	0	0	0	0	0	0
d__Bacteria;p__Verrucomicrobiota;c__Verrucomicrobiae;o__Chthoniobacterales;f__Xiphinematobacteraceae;g__PSRL01;s__PSRL01	0	2	0	0	0	0	0	1	1	0	0	0	0	1	1	0	0	0	0	0
d__Bacteria;p__Chloroflexota;c__Limnocylindria;o__Limnocylindrales;f__CSP1-4;g__JAFMJV01;s__JAFMJV01	0	2	2	1	0	1	0	1	0	0	0	0	0	3	0	1	1	2	0	0
d__Bacteria;p__Chloroflexota;c__Chloroflexia;o__Thermomicrobiales;f__UBA6265;g__CADCWF01;s__CADCWF01	0	1	1	1	1	0	0	0	0	1	1	0	0	4	0	2	2	0	0	0
d__Bacteria;p__Cyanobacteriota;c__Cyanobacteriia;o__Cyanobacteriales;f__Nostocaceae;__;__	0	1	0	0	0	0	0	0	0	0	0	0	0	0	0	0	0	0	0	0
d__Bacteria;p__Actinomycetota;c__Acidimicrobiia;o__Acidimicrobiales;f__Microtrichaceae;g__JAEVZA01;s__JAEVZA01	0	2	0	0	0	0	0	0	0	0	0	0	0	3	0	0	0	0	0	0
d__Bacteria;p__Bacillota;c__Bacilli;o__Paenibacillales;f__Paenibacillaceae;g__Paenibacillus;s__Paenibacillus	0	1	0	0	1	0	0	0	0	0	0	0	0	1	0	0	0	0	0	1
d__Bacteria;p__Acidobacteriota;c__Blastocatellia;o__Pyrinomonadales;f__Pyrinomonadaceae;g__JAIVJM01;s__JAIVJM01	0	1	0	0	0	0	0	0	0	0	0	0	0	0	0	0	0	1	0	0
d__Bacteria;p__Acidobacteriota;c__Vicinamibacteria;o__Vicinamibacterales;f__2-12-FULL-66-21;__;__	0	1	2	0	0	1	0	0	0	0	0	0	0	0	0	0	0	0	0	0
d__Bacteria;p__Acidobacteriota;c__Thermoanaerobaculia;o__UBA5704;f__UBA5704;g__JACTMI01;s__JACTMI01	0	1	0	0	0	0	0	1	0	0	0	0	0	1	0	0	2	0	1	0
d__Bacteria;p__Bacillota;c__Bacilli;o__Lactobacillales;f__Enterococcaceae;__;__	0	1	4	3	4	4	1	2	1	3	1	2	4	8	5	2	0	2	5	1
d__Bacteria;p__Bacillota_A;c__Clostridia;o__Oscillospirales;f__Acutalibacteraceae;g__WRKY01;s__WRKY01	0	1	0	1	0	0	0	0	0	0	1	0	0	0	0	0	0	1	0	0
d__Bacteria;p__Bacteroidota;c__Bacteroidia;o__AKYH767-A;f__OLB10;__;__	0	1	0	0	0	0	0	0	0	0	0	0	0	1	0	0	0	0	2	1
d__Bacteria;p__Acidobacteriota;c__Terriglobia;o__Bryobacterales;f__Bryobacteraceae;g__Ga0077553;s__Ga0077553	0	1	1	0	1	0	0	0	0	0	1	0	0	0	0	0	0	0	0	0
d__Bacteria;p__Patescibacteria;c__UBA1384;o__CAILIB01;f__CAILIB01;g__JAJFBK01;s__JAJFBK01	0	1	0	0	0	0	0	0	0	0	0	0	0	0	0	0	0	0	0	0
d__Bacteria;p__Bacillota;c__Bacilli;o__Erysipelotrichales;f__Erysipelotrichaceae;g__Erysipelothrix;s__Erysipelothrix	0	1	0	0	0	0	0	0	0	1	0	0	4	0	1	1	0	0	1	1
d__Bacteria;p__Pseudomonadota;c__Gammaproteobacteria;o__UBA1113;f__UBA1113;g__VFKP01;s__VFKP01	0	2	0	1	0	1	1	1	0	0	1	1	0	0	2	1	0	1	0	1
d__Bacteria;p__Pseudomonadota;c__Gammaproteobacteria;o__Burkholderiales;f__Burkholderiaceae_B;g__Piscinibacter;s__Piscinibacter	0	2	1	0	0	0	1	0	0	1	1	0	4	0	1	0	0	0	0	0
d__Bacteria;p__Pseudomonadota;c__Gammaproteobacteria;o__Burkholderiales;f__Methylophilaceae;g__Methylophilus;s__Methylophilus	0	1	0	0	1	0	0	0	1	0	0	0	1	0	3	0	0	1	1	0
d__Bacteria;p__Desulfobacterota_F;c__Desulfuromonadia;o__Geobacterales;f__Geobacteraceae;__;__	0	1	0	0	0	0	0	0	0	0	0	0	2	0	0	1	0	1	0	0
d__Bacteria;p__Actinomycetota;c__Actinomycetia;o__Nanopelagicales;f__S36-B12;g__VGCC01;s__VGCC01	0	1	0	0	0	0	0	0	0	0	0	0	0	0	0	0	0	0	0	0
d__Bacteria;p__Bacillota_A;c__Clostridia;o__Oscillospirales;f__Ruminococcaceae;g__SFIE01;s__SFIE01	0	2	2	2	2	1	1	0	2	1	1	0	0	3	3	0	2	0	0	1
d__Bacteria;p__Pseudomonadota;c__Gammaproteobacteria;o__Burkholderiales;f__Burkholderiaceae_A;__;__	0	2	0	1	2	2	1	2	2	1	0	1	0	6	2	0	5	3	2	2
d__Bacteria;p__Pseudomonadota;c__Gammaproteobacteria;o__Burkholderiales;f__Burkholderiaceae_A;g__JADJWR01;s__JADJWR01	0	1	0	1	0	0	0	0	0	1	0	0	0	1	0	1	0	0	0	0
d__Bacteria;p__Bacillota_A;c__Clostridia;o__Acetivibrionales;f__Acetivibrionaceae;g__Herbivorax;s__Herbivorax	0	1	0	0	0	0	0	0	0	0	0	0	0	0	0	0	0	0	0	0
d__Bacteria;p__Pseudomonadota;c__Alphaproteobacteria;o__Caulobacterales;f__TH1-2;g__Pseudaquidulcibacter;s__Pseudaquidulcibacter	0	1	0	0	1	0	0	2	0	0	0	0	0	0	1	0	0	0	0	0
d__Bacteria;p__Bacteroidota;c__Bacteroidia;o__Flavobacteriales;f__Weeksellaceae;g__MFBS3-17;s__MFBS3-17	0	1	0	0	4	0	1	0	3	1	1	0	3	2	2	0	0	4	0	2
d__Bacteria;p__Pseudomonadota;c__Alphaproteobacteria;o__Rhizobiales;f__Rhizobiaceae;g__Tianweitania;s__Tianweitania	0	1	0	0	0	0	0	0	0	0	0	0	0	0	0	0	0	0	1	0
d__Bacteria;p__Bacillota_A;c__Clostridia;o__Christensenellales;f__CAG-74;g__JAEWAH01;s__JAEWAH01	0	2	0	0	0	0	0	0	0	0	0	0	0	0	0	0	0	0	0	0
d__Bacteria;p__Desulfobacterota;c__Desulfovibrionia;o__Desulfovibrionales;f__Desulfovibrionaceae;g__Megalodesulfovibrio;s__Megalodesulfovibrio	0	2	0	0	0	0	0	0	0	0	0	0	0	0	0	0	0	0	0	0
d__Bacteria;p__Pseudomonadota;c__Gammaproteobacteria;o__Burkholderiales;f__SG8-41;g__UBA5216;s__UBA5216	0	1	0	0	0	0	0	0	0	0	0	0	0	0	0	0	0	0	0	0
d__Bacteria;p__Bacillota_C;c__Negativicutes;o__Veillonellales;f__Dialisteraceae;g__Allisonella;s__Allisonella	0	1	0	1	0	0	0	1	0	1	0	1	0	0	1	0	2	1	0	0
d__Bacteria;p__Verrucomicrobiota;c__Verrucomicrobiae;o__Opitutales;__;__;__	0	1	0	1	0	0	0	3	0	0	0	2	0	2	1	1	0	1	1	0
d__Bacteria;p__Pseudomonadota;c__Alphaproteobacteria;o__Rhizobiales;f__Aestuariivirgaceae;g__Nordella;s__Nordella	0	1	0	0	0	0	0	0	0	0	0	0	0	0	0	0	1	0	0	0
d__Bacteria;p__Acidobacteriota;c__Terriglobia;o__Bryobacterales;f__Bryobacteraceae;g__JACTMJ01;s__JACTMJ01	0	1	0	0	0	0	0	0	0	0	0	0	0	0	0	1	0	0	1	0
d__Bacteria;p__Pseudomonadota;c__Gammaproteobacteria;o__Burkholderiales;f__Burkholderiaceae_B;g__CAIMXF01;s__CAIMXF01	0	1	0	0	0	1	0	0	0	0	0	0	0	0	0	0	0	0	1	0
d__Bacteria;p__Bacteroidota;c__Bacteroidia;o__Chitinophagales;f__Chitinophagaceae;g__UTBCD1;s__UTBCD1	0	1	0	0	0	0	1	0	1	1	1	0	0	0	0	0	0	1	2	0
d__Bacteria;p__Hydrogenedentota;c__Hydrogenedentia;o__Hydrogenedentiales;f__SLHB01;g__PWNM01;s__PWNM01	0	1	0	0	1	0	0	0	0	0	0	0	0	0	0	0	0	0	0	0
d__Bacteria;p__Bacillota;c__Bacilli;o__Lactobacillales;f__Lactobacillaceae;g__Lentilactobacillus;s__Lentilactobacillus	0	1	0	0	0	0	0	0	0	0	0	0	0	1	0	0	1	0	0	1
d__Bacteria;p__Pseudomonadota;c__Alphaproteobacteria;o__Rhizobiales;f__Rhizobiaceae;g__JAKGBU01;s__JAKGBU01	0	1	0	0	0	0	0	0	0	0	0	0	0	0	0	0	0	0	0	0
d__Bacteria;p__Bacillota;c__Bacilli;o__Paenibacillales;f__Paenibacillaceae;g__Paenibacillus_Z;s__Paenibacillus_Z	0	3	0	0	0	0	0	0	0	0	0	0	0	0	0	0	1	0	0	0
d__Bacteria;p__Pseudomonadota;c__Alphaproteobacteria;o__Azospirillales;f__Azospirillaceae;g__BOG-933;s__BOG-933	0	1	0	0	0	0	0	0	0	0	0	0	0	0	0	1	0	0	0	0
d__Bacteria;p__Pseudomonadota;c__Alphaproteobacteria;o__CACIAM-22H2;f__CACIAM-22H2;g__CAIOSQ01;s__CAIOSQ01	0	1	0	2	0	0	0	0	0	1	0	0	0	0	3	0	0	0	0	0
d__Bacteria;p__Actinomycetota;c__Actinomycetia;o__Actinomycetales;f__Cellulomonadaceae;g__Cellulomonas;s__Cellulomonas	0	2	0	0	0	0	0	0	0	0	2	1	0	0	0	0	0	2	2	1
d__Bacteria;p__Dependentiae;c__Babeliae;o__Babeliales;f__Babeliaceae;g__JACDHA01;s__JACDHA01	0	1	0	0	0	0	0	0	0	0	0	0	0	0	0	1	0	0	0	0
d__Bacteria;p__Bacillota;c__Bacilli;o__Lactobacillales;f__Vagococcaceae;g__Vagococcus_D;s__Vagococcus_D	0	1	0	0	2	0	0	0	0	0	0	0	0	0	0	1	0	0	0	0
d__Bacteria;p__Acidobacteriota;c__Vicinamibacteria;o__Vicinamibacterales;__;__;__	0	1	0	2	1	0	1	0	2	0	3	2	0	6	2	1	1	2	1	0
d__Bacteria;p__Pseudomonadota;c__Alphaproteobacteria;o__Rhodobacterales;f__Rhodobacteraceae;g__Fuscovulum;s__Fuscovulum	0	1	0	0	0	0	0	0	0	0	0	0	1	1	0	0	0	1	0	0
d__Bacteria;p__Pseudomonadota;c__Alphaproteobacteria;o__Rickettsiales;f__Midichloriaceae;g__JABDBN01;s__JABDBN01	0	2	1	1	1	0	2	1	2	1	1	0	0	0	1	1	0	1	2	0
d__Bacteria;p__Actinomycetota;c__Actinomycetia;o__Mycobacteriales;f__Mycobacteriaceae;g__Smaragdicoccus;s__Smaragdicoccus	0	1	0	0	0	1	0	0	0	0	0	0	0	0	0	0	0	0	0	0
d__Bacteria;p__Bacillota;c__Bacilli;o__Lactobacillales;f__Lactobacillaceae;g__BQUT01;s__BQUT01	0	1	1	0	0	0	0	0	0	0	1	1	1	1	0	0	0	1	0	0
d__Bacteria;p__Pseudomonadota;c__Gammaproteobacteria;o__Burkholderiales;f__Rhodocyclaceae;g__Georgfuchsia;s__Georgfuchsia	0	2	0	0	2	0	1	1	1	0	2	1	0	1	2	2	1	2	1	2
d__Bacteria;p__Pseudomonadota;c__Gammaproteobacteria;o__Xanthomonadales;f__Xanthomonadaceae;g__Lysobacter_A;s__Lysobacter_A	0	1	0	0	1	0	0	1	0	0	0	0	0	0	0	0	0	0	0	0
d__Bacteria;p__Bacillota_A;c__Clostridia;o__Lachnospirales;f__Lachnospiraceae;g__Choladousia;s__Choladousia	0	2	1	1	3	2	0	0	1	0	1	0	0	5	1	0	3	1	2	0
d__Bacteria;p__Bacillota;c__Bacilli;o__Staphylococcales;f__Staphylococcaceae;g__Staphylococcus;s__Staphylococcus	0	1	0	0	2	0	1	2	2	1	1	1	3	1	0	1	1	3	0	1
d__Bacteria;p__Actinomycetota;c__Actinomycetia;o__Actinomycetales;f__Cellulomonadaceae;g__JAJDFX01;s__JAJDFX01	0	1	0	0	0	0	0	0	0	0	0	0	0	1	2	0	0	0	0	1
d__Bacteria;p__Bacillota_A;c__Clostridia;o__Oscillospirales;f__Oscillospiraceae;g__Instestinimonas_A;s__Instestinimonas_A	0	2	2	1	0	0	2	3	0	1	0	0	0	2	0	1	0	0	0	0
d__Bacteria;p__Bacillota_A;c__Clostridia;o__Lachnospirales;f__Lachnospiraceae;g__1XD42-69;s__1XD42-69	0	1	1	0	1	0	0	0	0	1	0	1	2	2	1	0	0	0	0	0
d__Bacteria;p__Actinomycetota;c__Acidimicrobiia;o__Acidimicrobiales;f__AC-14;g__AC-14;s__AC-14	0	1	0	0	0	0	0	0	0	0	0	0	5	0	0	0	1	0	0	0
d__Bacteria;p__Cyanobacteriota;c__Cyanobacteriia;__;__;__;__	0	1	3	0	1	0	0	0	0	3	0	0	2	2	0	1	0	1	3	0
d__Bacteria;p__Pseudomonadota;c__Gammaproteobacteria;o__Burkholderiales;f__Nitrosomonadaceae;g__Nitrosospira;s__Nitrosospira	0	1	0	0	0	0	0	0	0	1	0	0	0	0	0	0	1	0	0	0
d__Bacteria;p__Verrucomicrobiota;c__Verrucomicrobiae;__;__;__;__	0	1	1	1	0	0	0	0	0	0	0	0	0	2	4	1	0	0	2	1
d__Bacteria;p__Bacillota;c__Bacilli;o__Lactobacillales;f__Lactobacillaceae;__;__	0	1	1	0	1	0	1	0	0	1	0	0	2	1	0	1	0	0	2	0
d__Bacteria;p__Actinomycetota;c__Acidimicrobiia;o__Acidimicrobiales;f__Ilumatobacteraceae;g__Ilumatobacter;s__Ilumatobacter	0	1	4	0	0	1	0	0	0	1	1	1	0	1	2	1	1	0	1	0
d__Bacteria;p__Eisenbacteria;c__RBG-16-71-46;o__SZUA-252;f__SZUA-252;g__SZUA-252;s__SZUA-252	0	1	0	2	1	0	0	0	0	0	0	0	0	0	0	0	0	0	0	0
d__Bacteria;p__Pseudomonadota;c__Alphaproteobacteria;o__Rhizobiales;f__Beijerinckiaceae;g__65-9;s__65-9	0	1	0	1	3	1	1	0	2	3	1	1	0	4	0	2	0	2	1	1
d__Bacteria;p__Pseudomonadota;c__Alphaproteobacteria;o__Rhizobiales;f__Hyphomicrobiaceae;g__CAMDPA01;s__CAMDPA01	0	1	0	0	0	0	0	0	0	0	0	0	0	0	0	1	0	0	0	0
d__Bacteria;p__Actinomycetota;c__Acidimicrobiia;o__UBA5794;f__ZC4RG35;g__SZUA-217;s__SZUA-217	0	1	0	0	0	0	0	0	0	0	0	0	0	0	0	0	1	1	0	0
d__Bacteria;p__Bacillota_A;c__Clostridia;o__Lachnospirales;f__Lachnospiraceae;g__Anaerosacchariphilus;s__Anaerosacchariphilus	0	2	0	0	0	0	0	1	1	0	0	0	0	1	0	0	0	0	0	0
d__Bacteria;p__Actinomycetota;c__Thermoleophilia;o__Solirubrobacterales;f__Solirubrobacteraceae;g__Patulibacter;s__Patulibacter	0	1	2	0	0	0	0	0	0	0	0	0	0	0	0	0	0	0	0	0
d__Bacteria;p__Myxococcota;c__Polyangia;__;__;__;__	0	1	1	0	0	0	0	0	0	0	0	1	0	0	0	0	0	0	0	0
d__Bacteria;p__Bacteroidota;c__Bacteroidia;o__Chitinophagales;f__CAMDFR01;g__CAMDFR01;s__CAMDFR01	0	1	0	1	0	0	0	0	2	0	0	0	0	0	1	0	0	0	0	0
d__Bacteria;p__Synergistota;c__Synergistia;o__Synergistales;__;__;__	0	1	0	0	1	1	0	0	0	0	0	0	0	0	0	1	0	0	1	0
d__Bacteria;p__Verrucomicrobiota;c__Verrucomicrobiae;o__Verrucomicrobiales;f__Verrucomicrobiaceae;g__VFKE01;s__VFKE01	0	1	0	0	1	0	1	1	3	2	0	0	0	0	0	0	0	4	1	1
d__Bacteria;p__Bacillota_A;c__Clostridia;o__Lachnospirales;f__Lachnospiraceae;g__UBA3402;s__UBA3402	0	2	0	0	2	1	0	1	1	0	1	0	0	0	0	2	1	1	0	0
d__Bacteria;p__Bacillota_A;c__Clostridia;o__Christensenellales;f__CAG-138;g__UBA1685;s__UBA1685	0	1	0	0	0	0	0	0	0	1	0	1	0	1	1	2	1	1	0	0
d__Bacteria;p__Pseudomonadota;c__Alphaproteobacteria;o__Rhizobiales;f__Kaistiaceae;g__Prosthecomicrobium;s__Prosthecomicrobium	0	1	0	0	0	0	0	0	0	0	0	0	0	0	0	0	0	0	1	0
d__Bacteria;p__Actinomycetota;c__Actinomycetia;o__Actinomycetales;f__Dermabacteraceae;g__Brachybacterium;s__Brachybacterium	0	2	1	1	0	1	1	1	0	2	1	1	0	1	0	0	2	0	0	0
d__Bacteria;p__Chloroflexota;c__Chloroflexia;o__Chloroflexales;f__Roseiflexaceae;g__Kouleothrix;s__Kouleothrix	0	1	2	1	3	0	2	0	2	1	0	0	0	0	0	0	0	1	3	0
d__Bacteria;p__Bacillota_A;c__Clostridia;o__Monoglobales;f__Monoglobaceae;g__Monoglobus;s__Monoglobus	0	1	0	0	0	0	0	0	0	0	0	0	0	0	0	0	1	2	3	0
d__Bacteria;p__Bacillota;c__Bacilli;o__Staphylococcales;f__Salinicoccaceae;g__Nosocomiicoccus;s__Nosocomiicoccus	0	2	0	0	0	0	0	0	0	0	0	0	0	0	0	0	0	0	0	0
d__Bacteria;p__Spirochaetota;c__UBA4802;o__UBA4802;f__UBA5550;g__WRGT01;s__WRGT01	0	1	0	0	0	0	0	1	3	0	2	0	0	0	0	0	0	0	0	0
d__Bacteria;p__Desulfobacterota_E;c__Deferrimicrobia;o__Deferrimicrobiales;f__Deferrimicrobiaceae;g__UBA2219;s__UBA2219	0	2	0	0	0	0	0	0	0	0	0	0	0	0	0	0	0	0	0	0
d__Bacteria;p__Sumerlaeota;c__Sumerlaeia;o__Sumerlaeales;f__Sumerlaeaceae;__;__	0	1	0	1	0	0	0	0	1	0	0	0	0	1	2	1	0	1	1	0
d__Bacteria;p__Actinomycetota;c__Actinomycetia;o__Mycobacteriales;f__Mycobacteriaceae;g__Williamsia_A;s__Williamsia_A	0	1	0	0	0	0	0	0	1	0	0	0	0	0	0	0	0	0	0	0
d__Bacteria;p__Pseudomonadota;c__Gammaproteobacteria;o__Burkholderiales;f__Burkholderiaceae_B;g__JAGOCV01;s__JAGOCV01	0	1	0	0	0	1	0	0	0	1	0	1	0	0	0	0	0	0	0	1
d__Bacteria;p__Bacillota;c__Bacilli;o__Staphylococcales;f__Salinicoccaceae;g__Salinicoccus;s__Salinicoccus	0	1	0	0	0	0	0	0	0	0	0	0	0	0	0	0	0	0	0	0
d__Bacteria;p__Pseudomonadota;c__Alphaproteobacteria;o__UBA1280;f__UBA6156;g__RFNJ01;s__RFNJ01	0	2	0	6	0	0	1	0	0	0	0	0	0	0	0	0	0	1	0	0
d__Bacteria;p__Bacillota_A;c__Clostridia;o__Lachnospirales;f__Lachnospiraceae;g__Merdimonas;s__Merdimonas	0	1	0	0	0	1	0	0	0	0	1	0	0	0	0	0	0	1	0	1
d__Bacteria;p__Bacillota_A;c__Clostridia;o__Tissierellales;f__Tissierellaceae_A;g__JACRTK01;s__JACRTK01	0	1	0	0	1	0	0	0	0	0	0	0	0	0	0	0	0	0	0	1
d__Bacteria;p__Campylobacterota;c__Campylobacteria;o__Campylobacterales;f__UBA1877;g__Kmv14;s__Kmv14	0	1	0	0	0	0	0	0	0	0	0	0	0	0	0	0	0	0	0	0
d__Bacteria;p__Pseudomonadota;c__Gammaproteobacteria;o__Enterobacterales;f__Enterobacteriaceae;g__Serratia_G;s__Serratia_G	0	1	0	0	0	0	0	0	0	1	0	0	0	0	0	2	0	0	0	0
d__Bacteria;p__Bacillota_A;c__Clostridia;o__Christensenellales;f__CAG-74;g__HGM11604;s__HGM11604	0	1	1	0	0	0	0	0	1	0	0	0	0	1	0	0	0	0	0	0
d__Bacteria;p__Actinomycetota;c__Actinomycetia;o__Actinomycetales;f__Microbacteriaceae;g__Rathayibacter;s__Rathayibacter	0	1	0	0	0	0	0	0	0	0	1	0	0	0	0	0	0	1	0	0
d__Bacteria;p__Verrucomicrobiota;c__Verrucomicrobiae;o__Chthoniobacterales;f__Chthoniobacteraceae;__;__	0	1	0	0	0	0	0	1	0	0	0	0	0	0	1	0	1	1	0	0
d__Bacteria;p__Bacillota_A;c__Clostridia;o__Lachnospirales;f__Lachnospiraceae;g__CAG-95;s__CAG-95	0	1	0	1	2	1	1	1	1	2	0	0	0	0	3	1	1	1	1	5
d__Bacteria;p__Chloroflexota;c__Anaerolineae;o__CG2-30-64-16;f__CG2-30-64-16;__;__	0	2	0	0	0	0	1	0	0	0	0	0	0	0	0	0	0	0	0	0
d__Bacteria;p__Verrucomicrobiota;c__Verrucomicrobiae;o__Pedosphaerales;f__JADJPG01;g__JADJPG01;s__JADJPG01	0	1	2	2	0	0	1	1	0	1	1	2	11	0	0	2	0	0	1	3
d__Bacteria;p__Bacillota;c__Bacilli;o__Erysipelotrichales;f__Coprobacillaceae;g__Thomasclavelia;s__Thomasclavelia	0	1	1	1	2	0	0	0	2	0	0	0	0	1	0	0	3	2	1	0
d__Bacteria;p__Riflebacteria;c__Ozemobacteria;o__Ozemobacterales;f__Ozemobacteraceae;g__Rifleibacterium;s__Rifleibacterium	0	1	0	1	1	1	0	1	0	1	1	1	0	0	1	1	2	2	0	2
d__Bacteria;p__Bacteroidota;c__Bacteroidia;o__Bacteroidales;f__UBA932;__;__	0	1	0	0	1	0	2	0	2	1	2	0	0	1	1	3	1	0	1	3
d__Bacteria;p__Bacillota_A;c__Clostridia;o__Peptostreptococcales;f__Peptostreptococcaceae;g__Romboutsia_B;s__Romboutsia_B	0	1	0	0	0	0	0	0	0	2	0	2	0	0	0	0	0	1	0	0
d__Bacteria;p__Pseudomonadota;c__Gammaproteobacteria;o__Enterobacterales;f__Enterobacteriaceae;g__Symbiopectobacterium;s__Symbiopectobacterium	0	1	0	0	0	0	0	0	0	0	0	0	0	0	0	0	0	0	0	0
d__Bacteria;p__Chlamydiota;c__Chlamydiia;o__Chlamydiales;__;__;__	0	1	1	0	0	0	1	2	2	0	4	3	0	0	0	1	0	1	0	2
d__Bacteria;p__Dependentiae;c__Babeliae;o__Babeliales;f__Vermiphilaceae;__;__	0	1	0	0	0	0	0	2	1	0	0	0	0	0	1	1	0	1	0	1
d__Bacteria;p__Actinomycetota;c__Actinomycetia;o__Motilibacterales;f__Motilibacteraceae;__;__	0	1	0	0	0	0	0	0	0	0	0	0	0	0	0	0	0	0	0	0
d__Bacteria;p__Pseudomonadota;c__Alphaproteobacteria;o__Acetobacterales;f__Acetobacteraceae;g__Gluconobacter_A;s__Gluconobacter_A	0	1	0	0	0	0	0	0	0	0	0	0	0	0	0	0	0	0	0	0
d__Bacteria;p__Pseudomonadota;c__Gammaproteobacteria;o__UBA9339;f__UBA9339;g__UBA9339;s__UBA9339	0	1	0	0	0	0	0	2	0	0	0	1	0	1	1	0	3	1	1	2
d__Bacteria;p__Bacteroidota;c__Bacteroidia;o__Cytophagales;f__Spirosomaceae;g__Pseudarcicella;s__Pseudarcicella	0	1	0	1	3	0	1	4	1	1	2	1	0	1	2	4	1	3	0	2
d__Bacteria;p__Pseudomonadota;c__Alphaproteobacteria;o__SP197;f__SP197;g__SP197;s__SP197	0	2	0	0	0	0	0	0	0	0	0	0	0	0	0	0	0	0	0	0
d__Bacteria;p__Actinomycetota;c__Thermoleophilia;o__BMS3ABIN01;f__BMS3ABIN01;g__JACRMB01;s__JACRMB01	0	1	0	0	0	0	0	0	0	0	0	0	0	0	0	0	0	0	0	0
d__Bacteria;p__Pseudomonadota;c__Alphaproteobacteria;o__Rhodobacterales;f__Rhodobacteraceae;g__Solirhodobacter;s__Solirhodobacter	0	1	0	0	1	0	0	0	0	1	0	0	0	1	0	0	0	0	0	0
d__Bacteria;p__Pseudomonadota;c__Gammaproteobacteria;o__Enterobacterales;f__Enterobacteriaceae;g__RHBSTW-00994;s__RHBSTW-00994	0	1	0	0	0	0	0	0	0	0	0	1	0	0	0	0	0	1	0	1
d__Bacteria;p__Cyanobacteriota;c__Vampirovibrionia;o__LMEP-6097;f__LMEP-6097;__;__	0	1	0	0	0	0	0	0	0	0	0	0	0	0	1	0	0	0	0	0
d__Bacteria;p__Pseudomonadota;c__Gammaproteobacteria;o__Burkholderiales;f__Burkholderiaceae_A;g__DSNY01;s__DSNY01	0	1	0	0	0	0	0	0	0	0	0	0	0	0	0	0	0	0	0	0
d__Bacteria;p__Pseudomonadota;c__Gammaproteobacteria;o__Xanthomonadales;f__Xanthomonadaceae;g__Luteimonas;s__Luteimonas	0	1	0	0	0	0	2	4	2	1	1	1	1	2	1	1	0	1	2	2
d__Bacteria;p__Acidobacteriota;c__UBA6911;o__JAAYUB01;f__JAAYUB01;g__JAAYUB01;s__JAAYUB01	0	1	0	0	0	0	0	0	0	0	0	0	0	0	0	0	0	0	0	0
d__Bacteria;p__Pseudomonadota;c__Alphaproteobacteria;o__Rhizobiales;f__Tepidamorphaceae;g__Tepidamorphus;s__Tepidamorphus	0	1	0	0	0	1	0	0	0	1	0	0	1	0	0	0	0	0	0	0
d__Bacteria;p__Actinomycetota;c__Actinomycetia;o__Mycobacteriales;f__Micromonosporaceae;g__Pilimelia;s__Pilimelia	0	1	0	0	0	0	0	0	0	0	0	0	0	0	0	0	0	0	0	0
d__Bacteria;p__Chloroflexota;c__Anaerolineae;o__UCB3;f__UCB3;g__JADJUE01;s__JADJUE01	0	1	0	0	0	0	0	0	1	0	1	0	0	0	0	1	0	0	0	0
d__Bacteria;p__Bacillota;c__Bacilli;o__Brevibacillales;f__Brevibacillaceae;g__CFH-S0501;s__CFH-S0501	0	1	0	0	1	0	0	0	0	0	0	0	0	1	0	0	0	0	0	0
d__Bacteria;p__Pseudomonadota;c__Gammaproteobacteria;o__Chromatiales;f__Chromatiaceae;g__Thiobaca;s__Thiobaca	0	1	0	0	0	0	0	0	0	0	0	0	0	0	0	0	2	0	0	0
d__Bacteria;p__Acidobacteriota;c__Blastocatellia;o__HR10;f__J050;g__JANWZE01;s__JANWZE01	0	1	0	0	0	0	0	0	0	0	0	0	0	0	0	0	0	0	0	1
d__Bacteria;p__Pseudomonadota;c__Alphaproteobacteria;o__Rhizobiales;f__Aestuariivirgaceae;g__CABJBCQ01;s__CABJBCQ01	0	1	0	1	1	0	0	0	1	1	0	2	0	3	3	0	0	1	0	0
d__Bacteria;p__Chloroflexota;c__Anaerolineae;o__Caldilineales;f__Caldilineaceae;g__JAHBVH01;s__JAHBVH01	0	1	0	0	1	0	0	0	1	0	0	0	0	0	2	2	0	2	0	0
d__Bacteria;p__Desulfobacterota;c__Desulfobulbia;o__Desulfobulbales;f__Desulfobulbaceae;g__UBA10518;s__UBA10518	0	1	1	1	0	0	0	0	1	3	1	2	0	0	1	2	1	2	0	0
d__Bacteria;p__Bacillota_A;c__Clostridia;o__Oscillospirales;f__CAG-272;g__Avispirillum;s__Avispirillum	0	1	1	0	0	0	0	1	0	0	0	0	0	0	0	0	0	0	0	1
d__Bacteria;p__Chloroflexota;c__Chloroflexia;o__Chloroflexales;f__Roseiflexaceae;__;__	0	1	0	0	0	0	0	0	0	0	0	0	0	1	2	1	0	0	0	0
d__Bacteria;p__Verrucomicrobiota;c__Verrucomicrobiae;o__Pedosphaerales;f__UBA11358;g__UBA11358;s__UBA11358	0	1	1	9	0	0	5	12	2	2	4	9	0	0	15	9	4	4	6	12
d__Bacteria;p__Pseudomonadota;c__Gammaproteobacteria;o__Competibacterales;f__Competibacteraceae;g__Competibacter;s__Competibacter	0	1	0	0	0	0	1	0	0	0	0	1	0	0	0	0	0	0	0	0
d__Bacteria;p__Actinomycetota;c__Thermoleophilia;o__Solirubrobacterales;__;__;__	0	2	1	0	0	0	0	0	2	0	0	1	0	1	0	1	2	1	0	0
d__Bacteria;p__Pseudomonadota;c__Alphaproteobacteria;o__UBA1280;f__UBA6156;g__UBA6156;s__UBA6156	0	1	0	4	0	0	1	1	1	0	2	1	0	1	0	0	1	1	1	0
d__Bacteria;p__Myxococcota;c__Polyangia;o__Polyangiales;f__Polyangiaceae;g__JAAFHV01;s__JAAFHV01	0	1	0	1	0	0	0	2	3	2	2	0	0	1	1	4	0	4	1	3
d__Bacteria;p__Bacillota_B;c__Desulfotomaculia;o__Desulfotomaculales;f__Pelotomaculaceae;g__Pelotomaculum_B;s__Pelotomaculum_B	0	1	0	0	1	0	0	0	0	0	0	0	0	0	0	0	0	0	0	0
d__Bacteria;p__Chloroflexota;c__Anaerolineae;o__Anaerolineales;f__Anaerolineaceae;g__Longilinea;s__Longilinea	0	1	0	0	0	0	0	0	0	0	0	1	0	0	0	2	0	0	0	0
d__Bacteria;p__Pseudomonadota;c__Gammaproteobacteria;o__Burkholderiales;f__Gallionellaceae;g__VIKH01;s__VIKH01	0	1	0	0	1	0	0	0	2	0	0	0	0	1	0	0	0	1	0	0
d__Bacteria;p__Bacillota_A;c__Clostridia;o__Oscillospirales;f__Acutalibacteraceae;g__HGM12789;s__HGM12789	0	1	2	0	1	1	0	0	1	0	1	0	0	2	0	2	0	1	1	2
d__Bacteria;p__Bacillota_A;c__Clostridia;o__TANB77;f__CAG-508;g__CAG-245;s__CAG-245	0	1	0	0	1	1	0	1	0	0	1	0	0	0	1	0	0	1	0	0
d__Bacteria;p__Bacillota_A;c__Clostridia;o__Oscillospirales;f__Acutalibacteraceae;g__Hydrogeniiclostridium;s__Hydrogeniiclostridium	0	1	0	1	0	0	1	0	0	0	0	0	0	0	0	0	0	0	1	0
d__Bacteria;p__Myxococcota;c__Polyangia;o__Polyangiales;f__SG8-38;g__GCA-2699025;s__GCA-2699025	0	1	0	0	0	0	2	1	1	1	0	0	0	0	0	1	0	0	1	2
d__Bacteria;p__Bacillota_A;c__Clostridia;o__Oscillospirales;f__Ruminococcaceae;g__JAFBIO01;s__JAFBIO01	0	1	0	1	0	1	1	1	0	1	0	0	0	0	0	0	0	0	0	0
d__Bacteria;p__Pseudomonadota;c__Gammaproteobacteria;o__Burkholderiales;f__Gallionellaceae;__;__	0	1	0	1	1	0	0	1	0	1	0	0	0	0	1	0	0	0	0	0
d__Bacteria;p__Verrucomicrobiota;c__Verrucomicrobiae;o__Chthoniobacterales;f__UBA10450;g__AV80;s__AV80	0	1	0	0	0	0	0	0	0	0	0	1	0	0	0	0	0	0	1	0
d__Bacteria;p__Pseudomonadota;c__Alphaproteobacteria;o__Rhizobiales;f__Stappiaceae;g__Pannonibacter;s__Pannonibacter	0	1	0	0	0	0	0	0	0	0	1	0	0	0	0	3	0	1	0	0
d__Bacteria;p__Chloroflexota;c__Chloroflexia;o__Thermomicrobiales;f__UBA6265;g__CADCWK01;s__CADCWK01	0	1	0	0	0	0	0	0	0	0	0	0	0	1	0	0	0	0	0	0
d__Bacteria;p__Pseudomonadota;c__Alphaproteobacteria;o__Rhizobiales;f__Rhizobiaceae;g__Ensifer_A;s__Ensifer_A	0	1	0	0	0	0	0	0	0	0	0	0	0	0	0	0	0	1	0	0
d__Bacteria;p__Pseudomonadota;c__Alphaproteobacteria;o__Rhizobiales;f__Devosiaceae;g__Youhaiella;s__Youhaiella	0	1	0	0	0	0	0	0	0	0	0	0	0	0	0	0	0	0	0	0
d__Bacteria;p__Pseudomonadota;c__Gammaproteobacteria;o__Burkholderiales;f__Burkholderiaceae_B;g__Aquabacterium_B;s__Aquabacterium_B	0	1	2	5	0	0	0	1	2	1	3	4	0	1	3	1	0	0	1	2
d__Bacteria;p__Pseudomonadota;c__Gammaproteobacteria;o__Legionellales;f__Legionellaceae;g__JAFIFT01;s__JAFIFT01	0	1	0	0	1	0	0	0	1	0	1	0	0	0	0	0	1	0	0	0
d__Bacteria;p__Bacillota_A;c__Clostridia;o__Eubacteriales;f__Anaerofustaceae;g__WRIY01;s__WRIY01	0	1	0	0	0	0	0	0	0	0	0	0	0	0	0	0	0	0	0	0
d__Bacteria;p__Pseudomonadota;c__Gammaproteobacteria;o__Burkholderiales;f__Burkholderiaceae;g__Oxalobacter;s__Oxalobacter	0	1	0	0	0	0	0	0	0	0	1	0	0	1	0	0	0	1	0	0
d__Bacteria;p__Actinomycetota;c__Actinomycetia;o__Mycobacteriales;f__Mycobacteriaceae;g__Hoyosella;s__Hoyosella	0	1	0	0	0	0	0	0	0	0	0	0	0	0	0	0	0	0	0	0
d__Bacteria;p__Spirochaetota;c__Spirochaetia;o__DSM-16054;f__Sediminispirochaetaceae;g__DSBN01;s__DSBN01	0	0	2	1	0	0	1	0	0	0	0	2	0	0	2	1	0	0	1	1
d__Bacteria;p__Pseudomonadota;c__Gammaproteobacteria;o__Burkholderiales;f__Burkholderiaceae;g__Duganella;s__Duganella	0	0	2	1	0	0	0	0	0	1	5	1	0	0	1	4	0	0	0	2
d__Bacteria;p__Pseudomonadota;c__Gammaproteobacteria;o__Xanthomonadales;f__Xanthomonadaceae;g__Lysobacter;s__Lysobacter	0	0	1	0	0	0	1	0	1	2	0	0	0	0	0	0	0	0	0	0
d__Bacteria;p__Pseudomonadota;c__Gammaproteobacteria;o__Xanthomonadales;f__Rhodanobacteraceae;g__Rhodanobacter;s__Rhodanobacter	0	0	3	0	0	0	0	0	0	1	0	0	0	0	0	2	0	0	0	0
d__Bacteria;p__Patescibacteria;c__Paceibacteria;o__UBA6257;f__1-14-0-10-40-38;g__1-14-0-10-40-38;s__1-14-0-10-40-38	0	0	1	0	0	0	0	0	0	0	0	0	0	0	0	0	0	0	0	0
d__Bacteria;p__Myxococcota;c__Myxococcia;o__Myxococcales;f__Myxococcaceae;g__JAEUJP01;s__JAEUJP01	0	0	1	0	0	0	0	1	0	0	0	0	0	0	0	0	0	0	0	0
d__Bacteria;p__Bacillota;c__Bacilli;o__Lactobacillales;f__Lactobacillaceae;g__Loigolactobacillus;s__Loigolactobacillus	0	0	1	0	5	0	0	2	0	1	1	0	0	2	0	0	0	0	0	1
d__Bacteria;p__Myxococcota_A;c__UBA9160;o__SZUA-336;f__SZUA-336;g__VGRW01;s__VGRW01	0	0	2	2	0	0	0	0	0	0	0	0	0	0	0	0	0	1	0	0
d__Bacteria;p__Pseudomonadota;c__Gammaproteobacteria;o__Steroidobacterales;f__Steroidobacteraceae;g__ZC4RG30;s__ZC4RG30	0	0	1	1	0	0	0	0	0	0	1	0	0	2	0	1	2	0	0	0
d__Bacteria;p__Bacillota_B;c__Ch66;o__Ch66;f__Ch66;g__Ch66;s__Ch66	0	0	1	0	0	0	0	0	0	0	0	0	0	2	0	0	0	1	1	0
d__Bacteria;p__Campylobacterota;c__Campylobacteria;o__Campylobacterales;f__Sulfurimonadaceae;g__Sulfurimonas;s__Sulfurimonas	0	0	1	0	0	0	1	3	0	0	0	0	0	0	1	0	0	0	0	0
d__Bacteria;p__Pseudomonadota;c__Gammaproteobacteria;o__Burkholderiales;f__Chromobacteriaceae;g__Paludibacterium;s__Paludibacterium	0	0	1	0	0	0	0	0	0	0	0	0	0	0	0	0	1	0	0	0
d__Bacteria;p__Spirochaetota;c__Spirochaetia;o__Treponematales;f__UBA12059;g__JAAYUR01;s__JAAYUR01	0	0	3	0	0	0	0	2	0	0	1	0	0	0	2	1	0	0	1	0
d__Bacteria;p__Bacteroidota;c__UBA10030;o__UBA10030;f__UBA8401;__;__	0	0	2	0	0	0	0	0	0	0	0	0	0	0	0	0	0	0	0	1
d__Bacteria;p__Bacteroidota;c__Bacteroidia;o__Sphingobacteriales;f__Sphingobacteriaceae;g__BS3;s__BS3	0	0	5	0	0	0	0	1	0	0	1	0	0	0	0	2	0	0	1	1
d__Bacteria;p__Actinomycetota;c__Actinomycetia;o__Actinomycetales;f__Micrococcaceae;g__Enteractinococcus;s__Enteractinococcus	0	0	1	0	0	0	0	0	0	0	0	0	0	0	0	0	0	0	0	0
d__Bacteria;p__Verrucomicrobiota;c__Verrucomicrobiae;o__Opitutales;f__Opitutaceae;g__KSB-15;s__KSB-15	0	0	2	2	0	0	6	2	0	1	1	2	1	1	2	2	1	0	1	0
d__Bacteria;p__Verrucomicrobiota;c__Verrucomicrobiae;o__Pedosphaerales;f__UBA11358;g__JAMLJH01;s__JAMLJH01	0	0	1	0	0	0	0	1	0	0	0	0	0	0	0	1	0	0	0	0
d__Bacteria;p__Cloacimonadota;c__Cloacimonadia;o__Cloacimonadales;f__WRIO01;g__WRIO01;s__WRIO01	0	0	1	0	0	0	0	0	0	0	0	0	0	0	0	0	0	0	0	0
d__Bacteria;p__Pseudomonadota;c__Gammaproteobacteria;o__Enterobacterales;f__Enterobacteriaceae;g__Enterobacter_D;s__Enterobacter_D	0	0	2	0	2	0	0	0	0	0	0	0	4	0	1	0	0	1	0	1
d__Bacteria;p__Bacteroidota;c__Bacteroidia;o__Bacteroidales;f__VadinHA17;g__HyVt-105;s__HyVt-105	0	0	1	0	0	0	0	1	0	0	0	0	0	0	1	0	0	0	0	0
d__Bacteria;p__Bacillota_A;c__Clostridia;o__Christensenellales;f__CAG-917;g__CAG-349;s__CAG-349	0	0	1	0	0	0	1	0	0	0	0	1	0	0	1	1	0	0	0	0
d__Bacteria;p__Acidobacteriota;c__Terriglobia;o__Bryobacterales;f__Bryobacteraceae;g__JAJYKC01;s__JAJYKC01	0	0	2	0	0	0	0	0	0	0	0	0	0	0	0	0	0	0	0	0
d__Bacteria;p__Chloroflexota;c__Anaerolineae;o__Caldilineales;f__Caldilineaceae;g__QEUY01;s__QEUY01	0	0	1	0	0	0	0	0	0	0	0	0	0	1	0	0	0	1	0	0
d__Bacteria;p__Cyanobacteriota;c__Vampirovibrionia;o__Gastranaerophilales;f__Gastranaerophilaceae;g__Spyradomonas;s__Spyradomonas	0	0	1	0	0	0	1	1	0	0	0	0	1	0	3	0	1	1	1	1
d__Bacteria;p__Spirochaetota;c__Leptospirae;o__Leptospirales;f__Leptospiraceae;g__JACKPB01;s__JACKPB01	0	0	2	0	0	0	0	0	0	0	0	2	0	0	0	0	0	0	0	0
d__Bacteria;p__Desulfobacterota_F;c__Desulfuromonadia;o__Geobacterales;f__Geobacteraceae_A;g__Geoanaerobacter;s__Geoanaerobacter	0	0	1	0	0	0	0	2	1	1	1	0	0	0	1	1	0	0	0	1
d__Bacteria;p__Pseudomonadota;c__Gammaproteobacteria;o__UBA1113;f__UBA1113;g__GCA-2709565;s__GCA-2709565	0	0	1	0	0	0	0	0	0	0	0	0	0	0	0	0	0	0	0	0
d__Bacteria;p__Bdellovibrionota;c__Oligoflexia;o__Silvanigrellales;f__Silvanigrellaceae;g__RFOM01;s__RFOM01	0	0	1	0	0	0	0	0	0	1	0	0	0	0	3	4	0	0	1	1
d__Bacteria;p__Bdellovibrionota;c__Bdellovibrionia;o__Bdellovibrionales;f__JAGQZY01;g__JACKAL01;s__JACKAL01	0	0	2	2	1	1	0	2	3	1	1	0	0	1	1	1	1	1	0	2
d__Bacteria;p__Planctomycetota;c__Planctomycetia;o__Gemmatales;f__Gemmataceae;g__Urbifossiella;s__Urbifossiella	0	0	1	0	0	0	0	0	0	0	1	0	0	0	0	0	0	0	0	0
d__Bacteria;p__Bacillota_A;c__Clostridia;o__Oscillospirales;f__Acutalibacteraceae;g__Caccousia;s__Caccousia	0	0	1	0	0	0	0	1	0	0	0	0	0	0	0	0	0	0	0	0
d__Bacteria;p__Pseudomonadota;c__Gammaproteobacteria;o__Pseudomonadales;f__Pseudohongiellaceae;__;__	0	0	6	1	0	0	0	0	0	0	0	0	0	1	0	0	0	0	2	0
d__Bacteria;p__Myxococcota;c__Bradymonadia;o__UBA7976;f__UBA1532;g__CAINDO01;s__CAINDO01	0	0	1	0	0	0	0	0	0	0	0	0	0	0	0	0	0	0	0	0
d__Bacteria;p__Bacillota;c__Bacilli;o__Paenibacillales;f__NBRC-103111;g__Paenibacillus_E;s__Paenibacillus_E	0	0	1	0	0	0	0	0	0	0	0	0	0	1	1	0	0	1	0	0
d__Bacteria;p__Acidobacteriota;c__Terriglobia;o__Bryobacterales;f__Bryobacteraceae;__;__	0	0	2	0	1	0	0	0	1	0	0	0	0	0	0	0	0	1	2	0
d__Bacteria;p__Actinomycetota;c__Actinomycetia;o__Actinomycetales;f__Dermatophilaceae;g__Branchiibius;s__Branchiibius	0	0	3	0	0	0	0	0	0	0	0	0	0	2	0	0	0	0	0	0
d__Bacteria;p__Eisenbacteria;c__RBG-16-71-46;o__RBG-16-71-46;f__RBG-16-71-46;g__CAIXRL01;s__CAIXRL01	0	0	3	0	0	0	1	0	0	1	0	0	0	0	0	0	0	0	0	0
d__Bacteria;p__Actinomycetota;c__Actinomycetia;o__Nanopelagicales;f__Nanopelagicaceae;g__QYPT01;s__QYPT01	0	0	5	1	0	1	3	1	1	1	3	3	0	3	5	3	3	0	0	2
d__Bacteria;p__Pseudomonadota;c__Gammaproteobacteria;o__Burkholderiales;f__Burkholderiaceae_B;g__Comamonas_E;s__Comamonas_E	0	0	6	6	0	0	2	2	5	0	3	4	3	15	3	3	1	1	2	0
d__Bacteria;p__Patescibacteria;c__JAEDAM01;o__Absconditabacterales;f__Absconditicoccaceae;g__CAJBLF01;s__CAJBLF01	0	0	1	1	0	0	2	2	0	0	2	1	0	1	0	1	1	3	1	0
d__Bacteria;p__Actinomycetota;c__Actinomycetia;o__Actinomycetales;f__Cellulomonadaceae;g__Cellulomonas_A;s__Cellulomonas_A	0	0	2	0	0	0	0	0	0	0	0	0	0	0	0	1	0	0	0	1
d__Bacteria;p__Spirochaetota;c__GWE2-31-10;o__GWE2-31-10;f__GWE2-31-10;g__GWE2-31-10;s__GWE2-31-10	0	0	1	0	0	0	0	1	0	0	1	2	0	0	0	0	0	0	1	1
d__Bacteria;p__Pseudomonadota;c__Gammaproteobacteria;o__Pseudomonadales;f__Halieaceae;g__Pseudohaliea;s__Pseudohaliea	0	0	1	1	0	0	0	1	0	0	1	1	1	0	0	0	0	0	0	1
d__Bacteria;p__Bacillota_A;c__Clostridia;o__Oscillospirales;f__Ruminococcaceae;g__Acetanaerobacterium;s__Acetanaerobacterium	0	0	1	0	0	0	0	0	0	0	0	0	0	0	0	0	0	1	0	0
d__Bacteria;p__Bacillota_A;c__Clostridia;o__Acetivibrionales_A;f__DSM-8532;g__DTU059;s__DTU059	0	0	3	0	0	0	0	0	0	0	0	0	0	0	0	0	0	0	0	0
d__Bacteria;p__Pseudomonadota;c__Gammaproteobacteria;o__Burkholderiales;f__Q3-R57-64;g__Q3-R57-64;s__Q3-R57-64	0	0	2	1	0	0	0	0	0	0	0	0	0	0	0	1	0	0	0	1
d__Bacteria;p__Pseudomonadota;c__Alphaproteobacteria;o__Micavibrionales;f__Micavibrionaceae;g__Micavibrio_B;s__Micavibrio_B	0	0	3	0	0	0	0	0	1	0	1	0	0	3	1	0	0	0	0	1
d__Bacteria;p__Desulfobacterota;c__Desulfovibrionia;o__Desulfovibrionales;f__Desulfovibrionaceae;g__Nitratidesulfovibrio;s__Nitratidesulfovibrio	0	0	2	0	0	0	0	0	1	1	0	1	0	1	0	0	0	1	2	2
d__Bacteria;p__Chloroflexota;c__Dehalococcoidia;o__Dehalococcoidales;__;__;__	0	0	1	0	0	0	0	0	0	0	0	0	0	0	0	0	0	0	0	0
d__Bacteria;p__Patescibacteria;c__Paceibacteria;o__UBA9983_A;f__JACOZG01;g__JAGVGK01;s__JAGVGK01	0	0	3	1	0	0	1	0	1	0	0	0	0	0	0	0	0	0	0	0
d__Bacteria;p__Methylomirabilota;c__Methylomirabilia;o__Rokubacteriales;f__CSP1-6;g__UBA12499;s__UBA12499	0	0	2	1	0	0	0	0	1	0	0	0	0	0	1	2	0	0	0	0
d__Archaea;p__Nanoarchaeota;c__Nanoarchaeia;o__Woesearchaeales;f__ARS49;g__JAGVQG01;s__JAGVQG01	0	0	1	0	0	0	0	0	0	0	0	0	0	0	0	0	0	0	0	0
d__Bacteria;p__Spirochaetota;c__Spirochaetia;o__Treponematales;f__Treponemataceae;__;__	0	0	2	0	0	0	0	0	0	1	0	1	0	0	0	1	0	0	1	0
d__Bacteria;p__Margulisbacteria;c__WOR-1;o__O2-12-FULL-45-9;f__O2-12-FULL-45-9;g__JACRKQ01;s__JACRKQ01	0	0	4	0	1	0	0	0	0	0	0	0	0	0	0	0	0	0	0	0
d__Bacteria;p__Bacillota;c__Bacilli;o__Lactobacillales;f__Aerococcaceae;g__Fundicoccus;s__Fundicoccus	0	0	1	1	0	0	0	0	4	0	2	0	0	1	1	0	2	0	1	0
d__Bacteria;p__Bacillota_A;c__Clostridia;o__Christensenellales;f__UBA3700;g__MGBC101980;s__MGBC101980	0	0	2	0	0	0	1	0	0	1	0	0	2	0	0	1	0	0	0	0
d__Bacteria;p__Actinomycetota;c__Actinomycetia;o__Mycobacteriales;f__Micromonosporaceae;g__Micromonospora_E;s__Micromonospora_E	0	0	3	0	0	0	0	0	1	0	0	1	0	0	0	0	0	0	0	0
d__Bacteria;p__Spirochaetota;c__Spirochaetia;o__Treponematales;__;__;__	0	0	1	0	0	0	0	1	0	0	0	0	0	0	1	0	0	0	0	0
d__Bacteria;p__Pseudomonadota;c__Alphaproteobacteria;o__Holosporales;f__Hepatobacteraceae;g__Hepatobacter;s__Hepatobacter	0	0	2	4	0	0	0	1	1	0	1	0	0	0	0	0	1	0	2	0
d__Bacteria;p__Patescibacteria;c__Paceibacteria;o__JAHIHE01;f__JAHIHE01;g__JAHILZ01;s__JAHILZ01	0	0	1	0	0	0	0	0	0	0	0	0	0	0	0	0	0	0	0	0
d__Bacteria;p__Patescibacteria;c__Paceibacteria;o__UBA9983_A;f__JACRKE01;g__JACRKE01;s__JACRKE01	0	0	1	0	0	0	0	0	0	0	0	0	0	0	0	0	0	0	0	0
d__Bacteria;p__Cyanobacteriota;c__Vampirovibrionia;__;__;__;__	0	0	2	1	0	0	3	2	0	0	1	0	0	0	0	2	0	0	1	2
d__Bacteria;p__Pseudomonadota;c__Alphaproteobacteria;o__Rhizobiales;f__Xanthobacteraceae;g__Tardiphaga;s__Tardiphaga	0	0	2	0	0	0	0	0	0	0	0	0	0	0	0	0	0	0	0	0
d__Bacteria;p__Pseudomonadota;c__Gammaproteobacteria;o__Steroidobacterales;f__Steroidobacteraceae;g__JAIBJL01;s__JAIBJL01	0	0	1	1	0	0	0	0	0	0	1	0	0	0	0	0	0	0	0	0
d__Bacteria;p__Bacteroidota;c__Bacteroidia;o__Chitinophagales;f__Chitinophagaceae;g__Paraflavitalea;s__Paraflavitalea	0	0	2	0	0	0	0	0	0	0	0	0	0	0	0	0	1	0	0	0
d__Bacteria;p__Myxococcota;c__Polyangia;o__Polyangiales;__;__;__	0	0	1	1	0	0	0	0	1	1	0	0	0	2	1	1	1	3	0	2
d__Bacteria;p__Bacillota;c__Bacilli;o__Erysipelotrichales;f__Coprobacillaceae;g__Massilimicrobiota;s__Massilimicrobiota	0	0	1	0	1	0	1	1	0	1	0	1	0	0	1	0	0	0	0	0
d__Bacteria;p__Actinomycetota;c__Actinomycetia;o__Actinomycetales;f__Kineosporiaceae;__;__	0	0	1	2	0	0	0	0	0	0	1	0	2	3	0	0	2	0	0	0
d__Bacteria;p__Methylomirabilota;c__Methylomirabilia;o__Rokubacteriales;f__CSP1-6;g__GWA2-73-35;s__GWA2-73-35	0	0	1	0	0	0	1	0	0	1	0	0	0	1	0	0	0	0	0	0
d__Bacteria;p__Patescibacteria;c__Paceibacteria;o__Portnoybacterales;f__UBA2143;g__WO2-40-15;s__WO2-40-15	0	0	1	0	0	0	0	0	0	0	0	0	0	0	0	0	0	0	0	0
d__Bacteria;p__Pseudomonadota;c__Alphaproteobacteria;o__Rickettsiales;f__JABSSG01;__;__	0	0	1	0	0	0	0	0	0	0	0	0	0	0	1	0	0	0	0	0
d__Bacteria;p__Pseudomonadota;c__Gammaproteobacteria;o__Methylococcales;f__Methylomonadaceae;__;__	0	0	3	2	2	0	0	1	1	0	2	1	0	0	0	1	0	1	0	2
d__Bacteria;p__Pseudomonadota;c__Gammaproteobacteria;o__Burkholderiales;f__Burkholderiaceae_A;g__Duodenibacillus;s__Duodenibacillus	0	0	3	1	1	0	1	1	0	0	4	2	0	0	3	5	0	0	1	4
d__Bacteria;p__Patescibacteria;c__Saccharimonadia;o__CAILAD01;f__CAILAD01;g__CAILAD01;s__CAILAD01	0	0	2	0	0	0	0	0	0	0	0	0	0	0	0	1	0	0	0	0
d__Bacteria;p__Pseudomonadota;c__Gammaproteobacteria;o__Burkholderiales;f__Nitrosomonadaceae;g__BJGV01;s__BJGV01	0	0	2	0	0	0	2	1	1	0	0	1	1	1	3	1	0	1	0	2
d__Bacteria;p__Pseudomonadota;c__Gammaproteobacteria;o__Xanthomonadales;f__Rhodanobacteraceae;g__Rudaea;s__Rudaea	0	0	1	0	0	0	0	0	0	0	0	0	0	0	0	0	1	1	1	0
d__Bacteria;p__Bacillota_C;c__Negativicutes;o__Propionisporales;f__Propionisporaceae;g__CYSP01;s__CYSP01	0	0	1	0	1	1	0	1	0	1	1	1	1	0	0	0	0	0	0	0
d__Bacteria;p__Bacteroidota;c__Bacteroidia;o__Bacteroidales;f__GCA-2748055;__;__	0	0	2	0	0	0	1	0	0	0	0	0	0	0	0	0	0	0	0	0
d__Bacteria;p__Planctomycetota;c__Planctomycetia;o__Planctomycetales;f__Planctomycetaceae;g__SIAF01;s__SIAF01	0	0	1	0	0	0	0	0	0	0	0	0	0	0	0	0	0	1	0	0
d__Bacteria;p__Bacteroidota;c__Bacteroidia;o__Bacteroidales;f__Bacteroidaceae;g__Mediterranea;s__Mediterranea	0	0	1	0	0	0	2	1	0	0	0	0	0	0	0	0	0	0	1	0
d__Bacteria;p__Bacillota_B;c__Syntrophomonadia;o__Syntrophomonadales;f__Syntrophomonadaceae;g__SV3-B162;s__SV3-B162	0	0	1	1	0	0	0	1	1	0	0	0	0	1	0	1	0	0	0	0
d__Bacteria;p__Verrucomicrobiota;c__Verrucomicrobiae;o__Opitutales;f__UBA953;g__Spyradosoma;s__Spyradosoma	0	0	1	2	0	0	1	0	1	0	0	0	0	0	1	1	0	0	1	1
d__Bacteria;p__Myxococcota;c__Polyangia;o__Polyangiales;f__Sandaracinaceae;__;__	0	0	2	0	0	0	0	0	0	0	0	0	0	0	0	0	0	0	0	0
d__Bacteria;p__Verrucomicrobiota;c__Verrucomicrobiae;o__Opitutales;f__CAG-312;g__Merdousia;s__Merdousia	0	0	2	0	0	0	0	0	0	0	1	2	0	0	2	5	0	0	2	1
d__Bacteria;p__Campylobacterota;c__Campylobacteria;o__Campylobacterales;f__Sulfurospirillaceae;g__Sulfurospirillum_A;s__Sulfurospirillum_A	0	0	1	0	0	0	0	0	1	1	0	0	0	0	0	0	0	1	0	0
d__Bacteria;p__Patescibacteria;c__Paceibacteria;o__UBA9983_A;f__UBA9973;g__HK-STAS-PATE-34;s__HK-STAS-PATE-34	0	0	1	0	0	0	0	0	0	0	0	0	0	0	0	0	0	0	0	0
d__Bacteria;p__Pseudomonadota;c__Gammaproteobacteria;o__Diplorickettsiales;f__Diplorickettsiaceae;g__JABDBA01;s__JABDBA01	0	0	1	0	0	0	0	0	0	0	1	1	0	0	0	0	0	2	0	1
d__Bacteria;p__Pseudomonadota;c__Alphaproteobacteria;o__Micavibrionales;f__UBA2020;g__UBA2020;s__UBA2020	0	0	1	0	2	1	0	0	2	2	0	0	0	0	2	1	0	0	3	0
d__Bacteria;p__Pseudomonadota;c__Gammaproteobacteria;o__Enterobacterales_A;f__Alteromonadaceae;__;__	0	0	1	0	0	0	0	0	0	0	1	0	0	0	0	0	0	0	0	0
d__Bacteria;p__Bdellovibrionota;c__Bacteriovoracia;o__Bacteriovoracales;f__Bacteriovoracaceae;g__M0603;s__M0603	0	0	1	0	0	0	0	0	0	0	0	0	0	0	0	2	0	0	0	0
d__Bacteria;p__Pseudomonadota;c__Alphaproteobacteria;o__UBA9655;f__UBA9655;g__JACPNY01;s__JACPNY01	0	0	1	0	0	0	0	0	0	0	0	0	0	0	0	0	0	0	0	0
d__Bacteria;p__Pseudomonadota;c__Alphaproteobacteria;o__Caedimonadales;f__Caedimonadaceae;g__Caedimonas;s__Caedimonas	0	0	1	1	1	0	0	0	0	2	0	0	0	0	0	1	1	0	0	0
d__Bacteria;p__Pseudomonadota;c__Alphaproteobacteria;o__CACIAM-22H2;f__CACIAM-22H2;g__JAEUKZ01;s__JAEUKZ01	0	0	1	0	2	0	0	0	0	0	0	0	0	0	0	0	0	0	0	0
d__Archaea;p__Nanoarchaeota;c__Nanoarchaeia;o__Pacearchaeales;f__GW2011-AR1;__;__	0	0	1	3	1	0	0	3	1	0	3	2	0	0	4	0	0	0	3	2
d__Bacteria;p__Bacillota;c__Bacilli;o__Erysipelotrichales;f__Erysipelotrichaceae;g__Amedibacillus;s__Amedibacillus	0	0	1	0	0	0	0	0	0	0	0	0	0	0	0	0	0	0	0	0
d__Bacteria;p__Bacteroidota;c__Bacteroidia;o__AKYH767;f__2-12-FULL-35-15;g__2-12-FULL-35-15;s__2-12-FULL-35-15	0	0	1	0	0	0	0	1	0	0	0	0	0	0	0	0	0	1	0	0
d__Bacteria;p__Bacteroidota;c__Bacteroidia;o__Bacteroidales;f__GWA2-32-17;__;__	0	0	1	0	0	0	0	0	0	0	1	0	0	0	0	2	0	0	0	0
d__Archaea;p__Thermoproteota;c__Bathyarchaeia;o__B26-1;f__UBA233;g__PALSA-986;s__PALSA-986	0	0	2	5	0	0	0	0	0	0	1	0	0	0	0	0	0	0	0	1
d__Bacteria;p__Bdellovibrionota;c__Bdellovibrionia;o__Bdellovibrionales;f__SG-bin7;g__SG-bin7;s__SG-bin7	0	0	1	0	0	0	0	0	0	0	0	0	0	0	0	0	0	0	0	0
d__Bacteria;p__Pseudomonadota;c__Gammaproteobacteria;o__Xanthomonadales;f__Rhodanobacteraceae;g__Luteibacter;s__Luteibacter	0	0	2	0	0	0	0	0	0	0	0	0	0	0	0	0	0	0	0	0
d__Bacteria;p__Bacteroidota;c__Bacteroidia;o__Flavobacteriales;f__Flavobacteriaceae;g__JAMJVX01;s__JAMJVX01	0	0	1	0	0	0	0	0	0	0	1	1	0	0	0	0	0	0	1	1
d__Bacteria;p__Bacteroidota;c__Bacteroidia;o__Cytophagales;f__Cyclobacteriaceae;g__Chryseosolibacter;s__Chryseosolibacter	0	0	3	1	1	0	2	3	1	1	0	2	1	1	6	3	0	1	2	1
d__Bacteria;p__Bacillota_A;c__Clostridia;o__Oscillospirales;f__CAG-272;g__RUG13077;s__RUG13077	0	0	1	0	0	0	0	1	0	0	1	0	0	0	0	0	0	0	0	0
d__Bacteria;p__Patescibacteria;c__JAEDAM01;o__BD1-5;f__UBA6164;g__HK-STAS-PATE-10;s__HK-STAS-PATE-10	0	0	2	0	1	1	2	1	1	0	1	2	0	0	1	0	0	0	1	2
d__Bacteria;p__Bacteroidota;c__Bacteroidia;o__Cytophagales;f__Spirosomaceae;g__Larkinella;s__Larkinella	0	0	1	0	0	0	0	0	0	0	0	0	0	0	0	0	0	0	1	0
d__Bacteria;p__Chlamydiota;c__Chlamydiia;o__Chlamydiales;f__Parachlamydiaceae;__;__	0	0	1	0	0	1	1	1	0	0	0	0	0	0	0	0	1	2	0	0
d__Bacteria;p__Pseudomonadota;c__Gammaproteobacteria;o__Enterobacterales_A;f__Pasteurellaceae;g__Haemophilus;s__Haemophilus	0	0	2	0	0	0	0	0	0	0	0	0	0	0	0	0	0	0	0	0
d__Bacteria;p__Pseudomonadota;c__Alphaproteobacteria;o__Acetobacterales;f__Acetobacteraceae;g__Rhodopila;s__Rhodopila	0	0	2	0	0	0	0	0	0	0	0	0	0	0	0	0	0	0	0	0
d__Bacteria;p__Bacteroidota;c__Bacteroidia;o__NS11-12g;f__UKL13-3;g__CAMAWM01;s__CAMAWM01	0	0	1	0	0	0	0	1	0	0	0	0	0	0	0	0	0	0	0	0
d__Bacteria;p__Bacillota_A;c__Clostridia;o__Oscillospirales;f__Ruminococcaceae;g__Massiliimalia;s__Massiliimalia	0	0	1	0	0	0	0	0	0	0	0	0	0	0	0	3	0	1	0	0
d__Archaea;p__Nanoarchaeota;c__Nanoarchaeia;o__Woesearchaeales;__;__;__	0	0	3	4	0	0	1	3	1	0	0	1	0	0	8	1	0	0	1	1
d__Bacteria;p__Bacillota_A;c__Clostridia;o__Tissierellales;f__Peptoniphilaceae;g__Finegoldia;s__Finegoldia	0	0	2	2	0	0	0	1	2	0	0	0	0	0	0	3	0	1	1	0
d__Bacteria;p__Fusobacteriota;c__Fusobacteriia;o__Bac17;f__UBA816;g__UBA816;s__UBA816	0	0	1	1	0	0	0	0	0	0	0	0	0	0	0	0	0	0	0	1
d__Bacteria;p__Pseudomonadota;c__Alphaproteobacteria;o__Rickettsiales;f__UBA1997;g__UBA2645_A;s__UBA2645_A	0	0	1	1	0	0	0	1	0	0	0	0	0	0	1	0	0	0	1	0
d__Bacteria;p__Pseudomonadota;c__Alphaproteobacteria;o__DSM-16000;f__Inquilinaceae;g__Inquilinus;s__Inquilinus	0	0	1	0	0	0	0	0	0	0	0	0	0	0	0	0	0	0	0	0
d__Bacteria;p__Bacteroidota;c__Bacteroidia;o__Bacteroidales;f__UBA932;g__JAFIHK01;s__JAFIHK01	0	0	1	1	0	0	2	1	2	2	1	0	1	2	1	5	0	0	3	2
d__Bacteria;p__Myxococcota;c__Myxococcia;o__Myxococcales;f__Anaeromyxobacteraceae;g__JADKCZ01;s__JADKCZ01	0	0	1	1	0	0	0	0	0	0	0	2	0	0	1	1	0	0	0	0
d__Archaea;p__Thermoplasmatota;c__Thermoplasmata;o__UBA10834;f__UBA10834;g__UBA10834;s__UBA10834	0	0	1	0	0	0	0	0	0	0	0	0	0	0	0	0	0	0	0	1
d__Bacteria;p__Patescibacteria;c__Paceibacteria;o__UBA10092;f__UBA10092;g__JACPHB01;s__JACPHB01	0	0	1	0	0	0	0	0	0	0	0	0	0	0	0	0	0	0	0	0
Unassigned;__;__;__;__;__;__	0	0	1	0	0	0	2	0	0	0	1	1	0	0	2	0	0	0	0	0
d__Bacteria;p__Chloroflexota;c__Ktedonobacteria;o__Ktedonobacterales;f__Ktedonobacteraceae;__;__	0	0	1	0	0	0	0	0	0	0	0	0	0	0	0	0	0	0	0	0
d__Bacteria;p__Bacteroidota;c__Bacteroidia;o__Chitinophagales;f__Saprospiraceae;g__Flavilitoribacter;s__Flavilitoribacter	0	0	1	0	0	0	0	0	0	0	0	0	0	0	0	0	0	0	0	0
d__Bacteria;p__Pseudomonadota;c__Gammaproteobacteria;o__Pseudomonadales;f__Oleiphilaceae;g__Mangrovitalea;s__Mangrovitalea	0	0	1	1	0	0	0	0	0	0	0	0	0	0	1	0	0	0	0	0
d__Bacteria;p__Bacillota_A;c__Clostridia;o__Lachnospirales;f__Lachnospiraceae;g__Anaerosporobacter;s__Anaerosporobacter	0	0	1	1	0	0	0	0	0	0	1	0	0	0	4	0	0	0	0	1
d__Bacteria;p__Bacillota;c__Bacilli;o__Bacillales;f__Anoxybacillaceae;g__Anoxybacillus;s__Anoxybacillus	0	0	1	0	0	0	0	0	0	0	0	0	0	0	0	0	0	0	0	0
d__Bacteria;p__Acidobacteriota;c__Vicinamibacteria;o__Fen-336;f__JAGNNV01;g__JAGNNV01;s__JAGNNV01	0	0	1	0	1	0	0	1	1	0	1	0	0	0	2	1	0	0	2	1
d__Bacteria;p__Verrucomicrobiota;c__Verrucomicrobiae;o__Methylacidiphilales;f__JAAUTS01;g__JAAUTS01;s__JAAUTS01	0	0	1	0	0	0	0	0	0	0	1	0	0	0	0	0	0	2	1	0
d__Bacteria;p__Pseudomonadota;c__Gammaproteobacteria;o__Burkholderiales;f__Burkholderiaceae_B;g__Melaminivora_A;s__Melaminivora_A	0	0	1	0	2	1	1	0	0	0	0	0	0	0	0	1	0	0	0	0
d__Bacteria;p__Fusobacteriota;c__Fusobacteriia;o__Fusobacteriales;f__Fusobacteriaceae;g__Cetobacterium_A;s__Cetobacterium_A	0	0	1	0	0	0	1	0	0	0	1	0	0	0	0	0	0	1	2	1
d__Bacteria;p__Bacteroidota;c__Bacteroidia;o__Cytophagales;f__Cyclobacteriaceae;g__ELB16-189;s__ELB16-189	0	0	4	3	2	0	0	4	1	0	1	0	0	0	2	1	1	3	5	5
d__Bacteria;p__Pseudomonadota;c__Gammaproteobacteria;o__Burkholderiales;f__SG8-41;g__SG8-41;s__SG8-41	0	0	1	0	0	0	0	0	0	0	0	0	0	0	0	0	0	0	0	0
d__Bacteria;p__Actinomycetota;c__Actinomycetia;o__Streptomycetales;f__Streptomycetaceae;g__Streptomyces_A;s__Streptomyces_A	0	0	1	0	0	0	0	0	1	0	0	0	0	1	0	0	0	0	0	0
d__Bacteria;p__Bacillota_A;c__Clostridia;o__Oscillospirales;f__QAMX01;g__RUG11797;s__RUG11797	0	0	1	0	0	0	0	0	0	0	0	0	0	0	0	0	0	0	0	0
d__Bacteria;p__Bacillota_A;c__Clostridia;o__Oscillospirales;f__Butyricicoccaceae;g__Butyricicoccus;s__Butyricicoccus	0	0	2	0	0	0	0	0	0	0	0	0	0	0	0	0	0	1	0	0
d__Bacteria;p__Bacillota_A;c__Clostridia;o__Oscillospirales;f__Ruminococcaceae;g__Anaerofilum;s__Anaerofilum	0	0	1	0	0	0	0	1	4	1	0	0	0	1	0	0	4	1	0	0
d__Bacteria;p__Pseudomonadota;c__Gammaproteobacteria;o__Enterobacterales_A;f__DSM-103792;g__Permianibacter;s__Permianibacter	0	0	1	0	0	0	0	0	0	0	0	0	0	0	0	1	0	0	0	0
d__Bacteria;p__Pseudomonadota;c__Alphaproteobacteria;o__16-39-46;__;__;__	0	0	1	0	0	0	0	0	0	0	0	0	0	0	0	1	0	0	0	0
d__Bacteria;p__Bacillota_A;c__Clostridia;o__Peptostreptococcales;f__Peptostreptococcaceae;g__Romboutsia_C;s__Romboutsia_C	0	0	1	0	0	0	0	1	2	0	0	0	0	0	0	1	0	0	0	0
d__Bacteria;p__Pseudomonadota;c__Gammaproteobacteria;o__Xanthomonadales;f__Xanthomonadaceae;g__Stenotrophomonas_A;s__Stenotrophomonas_A	0	0	1	0	0	0	0	0	0	0	0	0	0	0	1	0	0	0	0	0
d__Bacteria;p__Pseudomonadota;c__Gammaproteobacteria;o__Xanthomonadales;f__Xanthomonadaceae;g__Xanthomonas;s__Xanthomonas	0	0	1	0	0	0	0	0	0	0	0	0	0	0	0	0	0	0	0	0
d__Bacteria;p__Bacillota;c__Bacilli;o__RFN20;f__CAG-826;g__UBA4951;s__UBA4951	0	0	1	0	0	0	0	0	0	0	0	1	0	0	0	0	0	0	2	0
d__Archaea;p__Methanobacteriota;c__Methanobacteria;o__Methanobacteriales;f__Methanobacteriaceae;g__VGTM01;s__VGTM01	0	0	1	0	0	0	0	0	0	0	0	0	0	1	0	1	0	0	0	0
d__Bacteria;p__Bacteroidota;c__Bacteroidia;o__Bacteroidales;f__UBA7332;g__UBA7332;s__UBA7332	0	0	1	0	0	1	0	1	0	0	0	1	0	0	0	0	0	1	0	0
d__Bacteria;p__Myxococcota;c__Myxococcia;o__Myxococcales;__;__;__	0	0	3	2	0	0	1	1	1	0	4	0	0	1	3	4	1	1	5	3
d__Bacteria;p__Actinomycetota;c__Actinomycetia;o__Actinomycetales;f__Micrococcaceae;g__Yaniella;s__Yaniella	0	0	1	0	0	0	0	0	0	0	0	0	0	1	0	0	0	0	0	0
d__Archaea;p__Nanoarchaeota;c__Nanoarchaeia;o__Pacearchaeales;f__GW2011-AR1;g__ASMP01;s__ASMP01	0	0	1	0	0	0	0	2	0	0	0	0	0	0	0	0	0	0	1	0
d__Bacteria;p__Spirochaetota;c__UBA4802;o__UBA4802;f__UBA5550;g__RBG-16-49-21;s__RBG-16-49-21	0	0	1	0	0	0	0	0	0	0	0	0	0	0	0	2	0	0	0	2
d__Bacteria;p__Bacteroidota;c__Bacteroidia;o__Sphingobacteriales;f__Sphingobacteriaceae;g__Mucilaginibacter;s__Mucilaginibacter	0	0	1	0	0	0	0	0	0	0	0	0	0	0	0	0	0	0	0	0
d__Bacteria;p__Actinomycetota;c__Thermoleophilia;o__Solirubrobacterales;f__Solirubrobacteraceae;g__SYBY01;s__SYBY01	0	0	1	0	0	0	0	0	0	0	0	0	0	0	0	0	0	0	0	0
d__Bacteria;p__Bdellovibrionota;c__UBA1018;o__CAIPTA01;f__CAIPTA01;g__CAIPTA01;s__CAIPTA01	0	0	3	0	0	0	0	0	0	0	0	0	0	0	0	1	0	0	0	0
d__Bacteria;p__Myxococcota;c__Myxococcia;o__Myxococcales;f__Anaeromyxobacteraceae;g__CAIOAK01;s__CAIOAK01	0	0	1	1	0	0	1	1	0	0	0	0	0	0	2	2	0	0	0	2
d__Bacteria;p__Pseudomonadota;c__Alphaproteobacteria;o__Ferrovibrionales;f__Ferrovibrionaceae;g__Ferrovibrio;s__Ferrovibrio	0	0	1	1	0	0	0	0	0	0	0	0	0	0	0	0	0	0	0	0
d__Bacteria;p__Desulfobacterota;c__Desulfomonilia;o__UBA1062;f__UBA1062;g__MWEI01;s__MWEI01	0	0	3	1	0	0	0	1	0	0	0	3	0	0	0	0	0	0	1	1
d__Bacteria;p__Verrucomicrobiota;c__Verrucomicrobiae;o__Opitutales;f__UBA953;g__UBA953;s__UBA953	0	0	1	3	0	0	1	0	0	0	1	0	0	0	0	0	0	0	0	0
d__Bacteria;p__Bacillota_G;c__UBA4882;o__UBA8346;f__UBA8346;g__UBA8346;s__UBA8346	0	0	1	1	0	0	0	0	0	0	0	0	0	0	3	0	1	0	1	0
d__Bacteria;p__Pseudomonadota;c__Gammaproteobacteria;o__Pseudomonadales;f__Pseudohongiellaceae;g__UBA9145;s__UBA9145	0	0	1	0	0	0	0	0	0	0	1	0	0	0	1	0	0	0	0	0
d__Bacteria;p__Actinomycetota;c__Thermoleophilia;o__Solirubrobacterales;f__Solirubrobacteraceae;g__JAGIBJ01;s__JAGIBJ01	0	0	1	0	2	1	0	0	1	1	0	0	0	0	0	0	0	0	1	1
d__Bacteria;p__Bacteroidota;c__Bacteroidia;o__Bacteroidales;f__UBA12481;g__UBA12481;s__UBA12481	0	0	1	0	0	0	0	0	0	0	0	0	0	0	1	0	0	0	1	0
d__Bacteria;p__Pseudomonadota;c__Gammaproteobacteria;o__Pseudomonadales;f__Pseudohongiellaceae;g__Pseudohongiella;s__Pseudohongiella	0	0	1	0	0	0	0	0	0	0	1	0	0	0	2	2	0	0	0	0
d__Archaea;p__Nanoarchaeota;c__Nanoarchaeia;o__Pacearchaeales;f__GW2011-AR1;g__ARS1309;s__ARS1309	0	0	1	0	0	0	0	0	0	0	0	0	0	0	0	0	0	0	0	0
d__Bacteria;p__Pseudomonadota;c__Gammaproteobacteria;o__Steroidobacterales;f__Steroidobacteraceae;g__UBA964;s__UBA964	0	0	1	0	0	0	0	0	0	0	1	0	0	0	0	0	0	1	0	0
d__Bacteria;p__Desulfobacterota_F;c__Desulfuromonadia;o__Geobacterales;f__Pseudopelobacteraceae;__;__	0	0	2	4	0	0	2	1	0	0	2	0	0	2	5	3	1	2	2	4
d__Bacteria;p__Pseudomonadota;c__Gammaproteobacteria;o__Steroidobacterales;f__Steroidobacteraceae;__;__	0	0	1	0	0	0	0	1	1	1	0	0	0	0	2	0	0	0	0	2
d__Bacteria;p__Pseudomonadota;c__Alphaproteobacteria;o__Rickettsiales;f__UBA1997;g__CAMDAI01;s__CAMDAI01	0	0	1	0	0	0	0	0	0	0	0	0	0	1	0	0	0	0	0	0
d__Bacteria;p__Sumerlaeota;c__Sumerlaeia;o__UBA8349;f__UBA8349;g__JAFGFN01;s__JAFGFN01	0	0	1	6	0	1	0	1	0	0	0	0	0	2	0	0	0	0	0	0
d__Bacteria;p__Pseudomonadota;c__Alphaproteobacteria;o__Rhizobiales;f__Pleomorphomonadaceae;g__Mongoliimonas;s__Mongoliimonas	0	0	1	0	0	0	0	0	0	0	0	0	0	2	1	0	0	0	0	0
d__Bacteria;p__Verrucomicrobiota;c__Verrucomicrobiae;o__Opitutales;f__Verruco-01;g__Verruco-01;s__Verruco-01	0	0	3	0	0	0	0	0	0	3	1	0	0	0	0	1	0	0	0	1
d__Bacteria;p__Bacillota_A;c__Clostridia;o__Lachnospirales;f__Lachnospiraceae;g__Hungatella;s__Hungatella	0	0	1	0	1	0	0	0	0	0	0	2	0	0	1	0	0	0	0	0
d__Bacteria;p__Bdellovibrionota;c__UBA2394;o__UBA2394;f__UBA2394;g__JAFLCD01;s__JAFLCD01	0	0	1	0	0	0	0	0	0	0	0	0	0	0	0	0	0	0	0	1
d__Bacteria;p__Patescibacteria;c__Gracilibacteria;o__Peribacterales;f__Peribacteraceae;g__SICN01;s__SICN01	0	0	1	0	0	0	0	0	0	0	0	0	0	0	0	0	0	0	1	0
d__Bacteria;p__Pseudomonadota;c__Alphaproteobacteria;o__Rickettsiales;f__JABSSG01;g__JAGORE01;s__JAGORE01	0	0	2	0	0	0	0	0	0	0	1	0	0	0	1	0	0	0	0	0
d__Bacteria;p__Bacillota_A;c__Clostridia;o__Peptostreptococcales;f__Anaerovoracaceae;g__Eubacterium_T;s__Eubacterium_T	0	0	1	0	0	0	0	0	0	1	0	0	0	0	1	0	0	1	0	0
d__Bacteria;p__Pseudomonadota;c__Alphaproteobacteria;o__Rhizobiales;f__Hyphomicrobiaceae;g__AWTP1-13;s__AWTP1-13	0	0	2	0	1	0	2	0	1	1	1	0	0	1	0	2	0	3	0	0
d__Bacteria;p__Bdellovibrionota;c__Bdellovibrionia;o__Bdellovibrionales;__;__;__	0	0	1	0	0	0	0	0	2	0	0	0	0	1	1	1	0	0	1	1
d__Bacteria;p__Bacillota_A;c__Clostridia;o__Tissierellales;f__Peptoniphilaceae;g__Neofamilia;s__Neofamilia	0	0	1	0	1	1	0	0	0	0	1	0	0	1	0	0	0	1	0	0
d__Bacteria;p__Pseudomonadota;c__Gammaproteobacteria;o__Burkholderiales;f__Burkholderiaceae_B;g__Brachymonas;s__Brachymonas	0	0	1	1	0	0	0	0	1	1	0	1	1	3	0	1	0	0	0	1
d__Bacteria;p__Pseudomonadota;c__Gammaproteobacteria;o__Burkholderiales;f__Burkholderiaceae_A;g__Aphodousia;s__Aphodousia	0	0	1	0	0	0	0	1	0	0	0	1	0	0	0	0	0	0	0	0
d__Bacteria;p__Pseudomonadota;c__Gammaproteobacteria;o__Burkholderiales;f__Thiobacillaceae;g__JADJCP01;s__JADJCP01	0	0	1	0	0	0	0	0	0	0	0	1	0	0	0	1	0	0	0	0
d__Bacteria;p__Pseudomonadota;c__Gammaproteobacteria;o__Burkholderiales;f__Burkholderiaceae_B;g__SCMQ01;s__SCMQ01	0	0	1	0	1	1	0	0	1	0	0	0	0	0	0	0	0	0	1	0
d__Bacteria;p__Spirochaetota;c__Spirochaetia;o__Treponematales;f__Rectinemataceae;__;__	0	0	2	0	0	0	0	2	0	0	0	0	0	0	0	3	0	0	1	0
d__Bacteria;p__Chloroflexota;c__Dehalococcoidia;o__SM23-28-2;f__SM23-28-2;g__SM23-28-2;s__SM23-28-2	0	0	1	0	0	0	0	0	0	0	0	0	0	0	0	0	0	0	0	0
d__Bacteria;p__Pseudomonadota;c__Gammaproteobacteria;o__Methylococcales;f__Methylomonadaceae;g__Methylomarinum;s__Methylomarinum	0	0	2	0	0	0	1	0	0	0	0	0	0	0	0	0	0	0	0	0
d__Bacteria;p__Chloroflexota;__;__;__;__;__	0	0	1	2	0	0	0	1	2	0	0	0	0	2	3	0	1	1	0	0
d__Bacteria;p__Fusobacteriota;c__Fusobacteriia;o__Fusobacteriales;f__Fusobacteriaceae;g__Fusobacterium_A;s__Fusobacterium_A	0	0	2	0	0	0	1	2	0	1	3	0	0	0	6	1	0	0	3	0
d__Bacteria;p__Bacillota_A;c__Clostridia;o__Clostridiales;f__Clostridiaceae;g__Clostridium_T;s__Clostridium_T	0	0	1	0	1	0	0	0	0	0	0	0	0	0	0	0	0	0	0	0
d__Bacteria;p__Pseudomonadota;c__Gammaproteobacteria;o__JABDKV01;f__JABDKV01;g__JABDJB01;s__JABDJB01	0	0	1	0	0	0	0	0	0	0	0	0	0	0	0	0	0	0	0	0
d__Bacteria;p__Pseudomonadota;c__Alphaproteobacteria;o__Rhizobiales;f__Pleomorphomonadaceae;__;__	0	0	1	0	0	0	0	1	0	0	0	0	0	1	0	0	0	0	1	0
d__Bacteria;p__Actinomycetota;c__Actinomycetia;o__Mycobacteriales;f__Micromonosporaceae;g__Spirilliplanes;s__Spirilliplanes	0	0	1	0	0	0	0	0	0	0	0	0	0	0	0	0	0	0	0	0
d__Bacteria;p__Patescibacteria;c__Saccharimonadia;o__UBA4664;f__UBA4664;__;__	0	0	1	0	0	0	0	0	0	0	0	0	0	1	0	0	0	0	0	1
d__Bacteria;p__Eremiobacterota;c__Xenobia;o__Xenobiales;f__Xenobiaceae;g__Bruticola;s__Bruticola	0	0	1	0	0	0	0	0	1	0	0	0	0	0	0	1	0	0	0	0
d__Bacteria;p__Sumerlaeota;c__Sumerlaeia;o__SLMS01;f__JAHLLQ01;g__JAHLLQ01;s__JAHLLQ01	0	0	2	2	0	0	0	1	0	0	0	0	0	0	0	0	0	1	1	1
d__Bacteria;p__Bacteroidota;c__Bacteroidia;o__Chitinophagales;f__Chitinophagaceae;g__Niastella;s__Niastella	0	0	1	0	0	0	0	0	0	0	0	0	0	0	0	0	0	1	0	0
d__Bacteria;p__Pseudomonadota;c__Gammaproteobacteria;o__Burkholderiales;f__Leeiaceae;g__Leeia;s__Leeia	0	0	1	2	1	0	0	1	0	0	0	0	0	1	3	0	1	0	3	0
d__Bacteria;p__Bacillota;c__Bacilli;o__Lactobacillales;f__Lactobacillaceae;g__Paucilactobacillus;s__Paucilactobacillus	0	0	4	4	3	1	1	2	2	1	2	1	0	2	1	0	2	1	0	1
d__Bacteria;p__Cyanobacteriota;c__Vampirovibrionia;o__Gastranaerophilales;f__Gastranaerophilaceae;g__CALUVH01;s__CALUVH01	0	0	1	0	0	0	0	0	0	0	0	2	0	0	1	0	0	0	0	1
d__Bacteria;p__Armatimonadota;__;__;__;__;__	0	0	1	0	0	0	0	1	0	0	0	0	0	0	0	0	0	0	0	0
d__Bacteria;p__Spirochaetota;c__Leptospirae;o__Leptospirales;f__Leptospiraceae;g__Leptospira_A;s__Leptospira_A	0	0	1	0	0	0	0	0	0	0	0	0	0	0	0	0	0	0	0	0
d__Bacteria;p__Pseudomonadota;c__Gammaproteobacteria;o__Burkholderiales;f__Methylophilaceae;g__JABFRO01;s__JABFRO01	0	0	1	3	2	1	2	2	1	0	4	3	3	0	2	0	0	3	2	1
d__Bacteria;p__Pseudomonadota;c__Alphaproteobacteria;o__Micavibrionales;f__Micavibrionaceae;g__Micavibrio;s__Micavibrio	0	0	1	0	0	0	0	0	0	0	1	0	0	1	1	0	0	0	0	0
d__Bacteria;p__Bacteroidota;c__Bacteroidia;o__Bacteroidales;f__GWF2-33-38;g__GWF2-33-38;s__GWF2-33-38	0	0	1	0	0	0	0	0	0	0	0	0	0	0	0	0	0	0	0	0
d__Bacteria;p__Actinomycetota;c__Actinomycetia;o__Actinomycetales;f__Kineosporiaceae;g__Kineosporia;s__Kineosporia	0	0	2	0	0	0	0	0	0	0	0	0	0	0	0	0	0	0	0	0
d__Bacteria;p__Bacteroidota;c__Bacteroidia;o__NS11-12g;f__UBA8524;g__SB11;s__SB11	0	0	1	0	0	0	0	1	0	0	6	0	0	0	1	0	0	0	0	0
d__Bacteria;p__Bacillota_A;c__Clostridia;o__Clostridiales;f__Clostridiaceae;g__JN-1;s__JN-1	0	0	1	0	0	0	0	0	0	0	0	0	0	0	0	0	0	0	0	0
d__Bacteria;p__Eisenbacteria;c__RBG-16-71-46;o__CAIMUX01;f__CAIMUX01;g__CAIMUX01;s__CAIMUX01	0	0	1	0	0	0	0	0	0	0	0	0	0	0	0	0	0	0	0	0
d__Bacteria;p__Bacillota;c__Bacilli;o__Bacillales;f__Planococcaceae;g__Ureibacillus;s__Ureibacillus	0	0	1	0	1	0	0	0	1	0	2	0	0	0	0	0	0	0	0	0
d__Bacteria;p__Desulfobacterota_F;c__Desulfuromonadia;o__Geobacterales;__;__;__	0	0	1	4	0	0	0	0	1	1	1	3	0	0	2	2	0	1	1	0
d__Archaea;p__Nanoarchaeota;c__Nanoarchaeia;o__Pacearchaeales;f__GW2011-AR1;g__JAKLIN01;s__JAKLIN01	0	0	1	0	0	0	0	0	1	0	0	0	0	0	4	0	0	0	0	0
d__Bacteria;p__Cyanobacteriota;c__Vampirovibrionia;o__Gastranaerophilales;f__Gastranaerophilaceae;g__Scatousia;s__Scatousia	0	0	2	1	1	0	0	1	0	0	3	2	0	0	2	1	0	0	1	2
d__Bacteria;p__Pseudomonadota;c__Gammaproteobacteria;o__Enterobacterales;f__Enterobacteriaceae;g__Citrobacter_C;s__Citrobacter_C	0	0	2	2	4	1	0	2	2	2	0	3	3	2	2	1	1	2	3	2
d__Bacteria;p__Actinomycetota;__;__;__;__;__	0	0	1	1	1	0	1	1	3	2	0	0	0	0	1	0	0	0	0	0
d__Bacteria;p__Bdellovibrionota;c__Bdellovibrionia;o__Bdellovibrionales;f__Bdellovibrionaceae;__;__	0	0	1	2	0	1	3	3	0	0	1	2	0	0	1	1	1	2	3	1
d__Bacteria;p__Bacillota;c__Bacilli;o__Paenibacillales;__;__;__	0	0	1	0	0	0	0	0	0	0	0	0	0	0	0	0	0	2	0	0
d__Bacteria;p__Patescibacteria;c__CPR2;o__UBA1875;f__UBA1875;g__UBA7522;s__UBA7522	0	0	1	0	0	0	0	1	1	0	1	0	0	0	0	0	0	0	0	0
d__Bacteria;p__Bacillota_A;c__Clostridia;o__Lachnospirales;f__Lachnospiraceae;g__CHH4-2;s__CHH4-2	0	0	1	0	0	0	0	0	0	0	0	0	1	0	0	0	0	0	0	2
d__Bacteria;p__Bacillota_A;c__Clostridia;o__Christensenellales;f__CAG-917;g__CAG-475;s__CAG-475	0	0	2	0	0	0	0	0	0	0	1	0	0	0	0	1	0	0	0	0
d__Bacteria;p__Pseudomonadota;c__Gammaproteobacteria;o__Burkholderiales;f__Gallionellaceae;g__Sideroxyarcus;s__Sideroxyarcus	0	0	1	0	0	0	0	0	0	0	0	0	1	0	1	0	0	0	0	1
d__Bacteria;p__Eisenbacteria;c__RBG-16-71-46;o__SZUA-252;f__SZUA-252;g__WS-7;s__WS-7	0	0	1	1	0	0	0	0	0	0	0	0	0	0	0	1	0	0	0	0
d__Bacteria;p__Verrucomicrobiota;c__Verrucomicrobiae;o__Pedosphaerales;f__UBA8199;g__UBA6082;s__UBA6082	0	0	2	3	1	0	1	2	2	1	0	3	0	0	2	3	2	2	2	5
d__Bacteria;p__Chloroflexota;c__Dehalococcoidia;o__Dehalococcoidales;f__UBA2162;g__JACPPV01;s__JACPPV01	0	0	1	0	0	0	0	0	0	0	0	0	0	0	0	0	0	0	0	0
d__Bacteria;p__Desulfobacterota;c__Desulfobacteria;o__Desulfobacterales;f__Desulfobacteraceae;g__Desulfamplus;s__Desulfamplus	0	0	1	6	0	0	3	4	1	1	4	1	2	0	1	3	1	0	7	2
d__Bacteria;p__Elusimicrobiota;c__Elusimicrobia;o__Elusimicrobiales;f__UBA9959;g__UBA9959;s__UBA9959	0	0	1	0	0	0	0	1	0	0	0	0	0	0	0	0	0	0	2	0
d__Bacteria;p__Bdellovibrionota;c__Oligoflexia;o__Silvanigrellales;f__Silvanigrellaceae;g__Silvanigrella;s__Silvanigrella	0	0	1	1	0	0	0	1	0	0	0	0	0	2	1	0	0	0	0	0
d__Bacteria;p__Pseudomonadota;c__Gammaproteobacteria;o__Pseudomonadales;f__Pseudomonadaceae;g__Thiopseudomonas;s__Thiopseudomonas	0	0	1	0	0	1	2	0	0	0	0	0	0	1	1	0	1	1	0	0
d__Bacteria;p__Pseudomonadota;c__Alphaproteobacteria;o__Caedimonadales;__;__;__	0	0	1	2	0	0	0	0	0	0	0	0	0	0	0	0	0	0	0	0
d__Archaea;p__Methanobacteriota;c__Methanobacteria;o__Methanobacteriales;f__Methanobacteriaceae;__;__	0	0	1	0	0	0	0	2	2	1	1	1	0	3	2	3	0	1	0	1
d__Bacteria;p__Pseudomonadota;c__Gammaproteobacteria;o__Xanthomonadales;f__Rhodanobacteraceae;g__Oleiagrimonas;s__Oleiagrimonas	0	0	1	0	0	0	0	0	0	0	0	0	0	0	0	0	0	0	0	0
d__Bacteria;p__Bacillota_A;c__Clostridia;o__Peptostreptococcales;f__Caminicellaceae;__;__	0	0	1	0	0	0	0	0	0	0	0	0	0	0	0	0	0	0	0	0
d__Bacteria;p__Pseudomonadota;c__Alphaproteobacteria;o__Rhizobiales;f__Rhizobiaceae;g__Pseudaminobacter;s__Pseudaminobacter	0	0	1	0	0	0	0	0	0	0	0	0	0	0	0	0	0	0	0	0
d__Bacteria;p__Fusobacteriota;c__Fusobacteriia;o__Fusobacteriales;f__Fusobacteriaceae;g__Fusobacterium_B;s__Fusobacterium_B	0	0	1	0	0	0	0	1	0	0	1	0	0	0	0	0	0	0	0	0
d__Bacteria;p__Pseudomonadota;c__Alphaproteobacteria;o__UBA3830;f__UBA3830;g__UBA3830;s__UBA3830	0	0	1	1	0	0	1	0	0	0	1	0	0	0	0	0	0	0	0	1
d__Archaea;p__Nanoarchaeota;c__Nanoarchaeia;o__Woesearchaeales;f__21-14-0-10-32-9;g__21-14-0-10-32-9;s__21-14-0-10-32-9	0	0	1	1	0	0	2	1	0	0	0	1	0	0	3	2	0	0	1	0
d__Bacteria;p__Bacillota_A;c__Clostridia;o__Lachnospirales;f__Bianqueaceae;g__Bianquea;s__Bianquea	0	0	1	0	0	0	0	1	0	0	0	0	0	0	0	0	0	0	0	0
d__Bacteria;p__Pseudomonadota;c__Alphaproteobacteria;o__16-39-46;f__16-39-46;g__M30B67;s__M30B67	0	0	1	1	0	0	0	0	0	0	0	0	0	0	0	0	0	0	0	0
d__Bacteria;p__Spirochaetota;c__Spirochaetia;o__Treponematales;f__Breznakiellaceae;g__J25;s__J25	0	0	1	0	0	0	0	0	0	0	0	0	0	0	0	0	0	0	1	0
d__Bacteria;p__Actinomycetota;c__Thermoleophilia;o__Gaiellales;f__F1-60-MAGs149;g__F1-60-MAGs149;s__F1-60-MAGs149	0	0	1	0	0	0	0	0	0	0	0	0	0	0	0	0	0	0	0	1
d__Bacteria;p__Desulfobacterota_F;c__Desulfuromonadia;o__Desulfuromonadales;__;__;__	0	0	0	1	0	0	0	0	0	0	0	0	0	0	0	0	0	0	0	0
d__Bacteria;p__Patescibacteria;c__Paceibacteria;o__UBA6257;f__HR35;g__HRBIN35;s__HRBIN35	0	0	0	2	0	0	0	0	0	0	0	0	0	0	0	0	0	1	0	0
d__Bacteria;p__Pseudomonadota;c__Gammaproteobacteria;o__Pseudomonadales;f__Halieaceae;__;__	0	0	0	1	1	1	0	1	1	0	1	1	0	0	0	0	2	0	3	1
d__Bacteria;p__Patescibacteria;c__Saccharimonadia;o__UBA4664;f__UBA4664;g__GCA-016699105;s__GCA-016699105	0	0	0	3	1	0	1	0	2	0	2	1	0	2	4	0	0	0	1	1
d__Bacteria;p__Pseudomonadota;c__Alphaproteobacteria;o__CACIAM-22H2;f__CACIAM-22H2;g__Tagaea;s__Tagaea	0	0	0	1	0	0	0	0	0	0	0	0	0	0	1	0	0	0	0	0
d__Bacteria;p__Eisenbacteria;c__RBG-16-71-46;o__SZUA-252;f__SZUA-252;__;__	0	0	0	1	0	0	0	0	0	0	0	0	0	0	0	0	0	0	0	0
d__Bacteria;p__Bacillota_A;c__Clostridia;o__Lachnospirales;f__Lachnospiraceae;g__Frisingicoccus;s__Frisingicoccus	0	0	0	6	1	0	0	1	0	0	0	0	0	0	0	0	1	1	0	0
d__Bacteria;p__Chloroflexota;c__Chloroflexia;o__Chloroflexales;f__Chloroflexaceae;g__Chloroflexus;s__Chloroflexus	0	0	0	1	0	0	0	0	0	0	0	0	0	0	0	0	0	0	0	0
d__Bacteria;p__RUG730;c__RUG730;o__RUG730;f__JAAEPJ01;g__JAAEPJ01;s__JAAEPJ01	0	0	0	2	0	0	0	0	0	0	0	1	0	0	0	0	0	0	0	1
d__Bacteria;p__Patescibacteria;c__Paceibacteria;o__UBA9983_A;f__Zambryskibacteraceae;g__UBA5004;s__UBA5004	0	0	0	3	0	0	0	0	0	0	1	2	0	0	1	0	0	0	1	0
d__Bacteria;p__Bacillota_A;c__Clostridia;o__Lachnospirales;f__Lachnospiraceae;g__Lachnoclostridium_A;s__Lachnoclostridium_A	0	0	0	1	0	0	0	1	0	0	0	0	0	0	0	0	0	0	0	0
d__Bacteria;p__Pseudomonadota;c__Alphaproteobacteria;o__Sphingomonadales;f__Sphingomonadaceae;g__Novosphingopyxis;s__Novosphingopyxis	0	0	0	1	0	0	1	2	0	0	0	1	0	3	0	0	0	0	0	0
d__Bacteria;p__Acidobacteriota;c__Vicinamibacteria;o__Vicinamibacterales;f__Fen-181;g__FEN-299;s__FEN-299	0	0	0	1	0	0	0	0	2	0	0	0	0	0	0	0	0	0	0	0
d__Bacteria;p__Acidobacteriota;c__Vicinamibacteria;o__Vicinamibacterales;f__2-12-FULL-66-21;g__JAHECP01;s__JAHECP01	0	0	0	2	0	0	0	0	0	0	1	0	0	1	1	0	1	0	1	0
d__Bacteria;p__Myxococcota;c__UBA727;o__UBA727;f__JABDBI01;g__JABDBI01;s__JABDBI01	0	0	0	1	0	0	1	0	0	0	0	0	0	0	0	0	0	0	0	0
d__Bacteria;p__Deinococcota;c__Deinococci;o__Deinococcales;f__Deinococcaceae;g__Deinococcus_B;s__Deinococcus_B	0	0	0	1	1	0	0	0	0	0	0	0	0	1	0	0	0	1	0	0
d__Bacteria;p__Desulfobacterota;c__Syntrophia;o__Syntrophales;f__Smithellaceae;g__UBA8904;s__UBA8904	0	0	0	3	0	0	0	0	0	0	0	0	0	2	0	0	0	0	0	1
d__Bacteria;p__Pseudomonadota;c__Alphaproteobacteria;o__Rickettsiales;f__Rickettsiaceae;g__Megaira;s__Megaira	0	0	0	2	2	0	1	2	1	2	0	2	2	0	1	0	0	2	1	2
d__Bacteria;p__Bacteroidota;c__Kapabacteria;o__Kapabacteriales;f__UBA961;g__JADJXV01;s__JADJXV01	0	0	0	8	0	0	0	0	0	4	0	1	0	0	0	1	0	0	2	1
[truncated: 1,644 more rows]

## Sheet: Table S3. shotgun Species 
Table S3. mpa-style species-level Bracken combined reports from shotgun metagenomic samples from River Iskar
#Classification	S1filter-S-10read-treshold.breport	S1skim-S-10read-treshold.breport	S2filter-S-10read-treshold.breport	S2skim-S-10read-treshold.breport	S3filter-S-10read-treshold.breport	S3skim-S-10read-treshold.breport	S4filter-S-10read-treshold.breport	S4skim-S-10read-treshold.breport
d__Bacteria	13848915	10975871	14252465	13270653	7192337	7452147	7554018	10978770
d__Bacteria|p__Coprothermobacterota	11	12	31	27	30	20	16	18
d__Bacteria|p__Coprothermobacterota|c__Coprothermobacteria	11	12	31	27	30	20	16	18
d__Bacteria|p__Coprothermobacterota|c__Coprothermobacteria|o__Coprothermobacterales	11	12	31	27	30	20	16	18
d__Bacteria|p__Coprothermobacterota|c__Coprothermobacteria|o__Coprothermobacterales|f__Coprothermobacteraceae	11	12	31	27	30	20	16	18
d__Bacteria|p__Coprothermobacterota|c__Coprothermobacteria|o__Coprothermobacterales|f__Coprothermobacteraceae|g__Coprothermobacter	11	12	31	27	30	20	16	18
d__Bacteria|p__Coprothermobacterota|c__Coprothermobacteria|o__Coprothermobacterales|f__Coprothermobacteraceae|g__Coprothermobacter|s__Coprothermobacter_proteolyticus	11	12	31	27	30	20	16	18
d__Bacteria|p__Caldisericota	13	19	28	41	30	46	50	33
d__Bacteria|p__Caldisericota|c__Caldisericia	13	19	28	41	30	46	50	33
d__Bacteria|p__Caldisericota|c__Caldisericia|o__Caldisericales	13	19	28	41	30	46	50	33
d__Bacteria|p__Caldisericota|c__Caldisericia|o__Caldisericales|f__Caldisericaceae	13	19	28	41	30	46	50	33
d__Bacteria|p__Caldisericota|c__Caldisericia|o__Caldisericales|f__Caldisericaceae|g__Caldisericum	13	19	28	41	30	46	50	33
d__Bacteria|p__Caldisericota|c__Caldisericia|o__Caldisericales|f__Caldisericaceae|g__Caldisericum|s__Caldisericum_exile	13	19	28	41	30	46	50	33
d__Bacteria|p__Atribacterota	35	36	93	92	50	72	46	52
d__Bacteria|p__Atribacterota|c__Atribacteria	35	36	93	92	50	72	46	52
d__Bacteria|p__Atribacterota|c__Atribacteria|o__Atribacterales	35	36	93	92	50	72	46	52
d__Bacteria|p__Atribacterota|c__Atribacteria|o__Atribacterales|f__Atribacteraceae	35	36	93	92	50	72	46	52
d__Bacteria|p__Atribacterota|c__Atribacteria|o__Atribacterales|f__Atribacteraceae|g__Atribacter	35	36	93	92	50	72	46	52
d__Bacteria|p__Atribacterota|c__Atribacteria|o__Atribacterales|f__Atribacteraceae|g__Atribacter|s__Atribacter_laminatus	35	36	93	92	50	72	46	52
d__Bacteria|p__Dictyoglomota	74	66	245	277	82	49	82	72
d__Bacteria|p__Dictyoglomota|c__Dictyoglomia	74	66	245	277	82	49	82	72
d__Bacteria|p__Dictyoglomota|c__Dictyoglomia|o__Dictyoglomales	74	66	245	277	82	49	82	72
d__Bacteria|p__Dictyoglomota|c__Dictyoglomia|o__Dictyoglomales|f__Dictyoglomaceae	74	66	245	277	82	49	82	72
d__Bacteria|p__Dictyoglomota|c__Dictyoglomia|o__Dictyoglomales|f__Dictyoglomaceae|g__Dictyoglomus	74	66	245	277	82	49	82	72
d__Bacteria|p__Dictyoglomota|c__Dictyoglomia|o__Dictyoglomales|f__Dictyoglomaceae|g__Dictyoglomus|s__Dictyoglomus_thermophilum	31	37	109	109	46	25	28	35
d__Bacteria|p__Dictyoglomota|c__Dictyoglomia|o__Dictyoglomales|f__Dictyoglomaceae|g__Dictyoglomus|s__Dictyoglomus_turgidum	42	29	135	167	35	23	53	36
d__Bacteria|p__Elusimicrobiota	99	112	139	171	186	174	119	127
d__Bacteria|p__Elusimicrobiota|c__Elusimicrobia	31	28	44	56	73	57	46	38
d__Bacteria|p__Elusimicrobiota|c__Elusimicrobia|o__Elusimicrobiales	31	28	44	56	73	57	46	38
d__Bacteria|p__Elusimicrobiota|c__Elusimicrobia|o__Elusimicrobiales|f__Elusimicrobiaceae	31	28	44	56	73	57	46	38
d__Bacteria|p__Elusimicrobiota|c__Elusimicrobia|o__Elusimicrobiales|f__Elusimicrobiaceae|g__Elusimicrobium	31	28	44	56	73	57	46	38
d__Bacteria|p__Elusimicrobiota|c__Elusimicrobia|o__Elusimicrobiales|f__Elusimicrobiaceae|g__Elusimicrobium|s__Elusimicrobium_minutum	31	28	44	56	73	57	46	38
d__Bacteria|p__Elusimicrobiota|c__Endomicrobiia	68	84	95	115	113	117	73	89
d__Bacteria|p__Elusimicrobiota|c__Endomicrobiia|o__Endomicrobiales	68	84	95	115	113	117	73	89
d__Bacteria|p__Elusimicrobiota|c__Endomicrobiia|o__Endomicrobiales|f__Endomicrobiaceae	68	84	95	115	113	117	73	89
d__Bacteria|p__Elusimicrobiota|c__Endomicrobiia|o__Endomicrobiales|f__Endomicrobiaceae|g__Endomicrobium	68	84	95	115	113	117	73	89
d__Bacteria|p__Elusimicrobiota|c__Endomicrobiia|o__Endomicrobiales|f__Endomicrobiaceae|g__Endomicrobium|s__Candidatus_Endomicrobium_trichonymphae	27	34	35	40	51	52	21	42
d__Bacteria|p__Elusimicrobiota|c__Endomicrobiia|o__Endomicrobiales|f__Endomicrobiaceae|g__Endomicrobium|s__Endomicrobium_proavitum	41	50	60	75	62	65	52	47
d__Bacteria|p__Calditrichota	126	117	181	171	196	178	131	151
d__Bacteria|p__Calditrichota|c__Calditrichia	126	117	181	171	196	178	131	151
d__Bacteria|p__Calditrichota|c__Calditrichia|o__Calditrichales	126	117	181	171	196	178	131	151
d__Bacteria|p__Calditrichota|c__Calditrichia|o__Calditrichales|f__Calditrichaceae	126	117	181	171	196	178	131	151
d__Bacteria|p__Calditrichota|c__Calditrichia|o__Calditrichales|f__Calditrichaceae|g__Caldithrix	126	117	181	171	196	178	131	151
d__Bacteria|p__Calditrichota|c__Calditrichia|o__Calditrichales|f__Calditrichaceae|g__Caldithrix|s__Caldithrix_abyssi	126	117	181	171	196	178	131	151
d__Bacteria|p__Chrysiogenota	136	87	106	122	185	117	126	115
d__Bacteria|p__Chrysiogenota|c__Chrysiogenetes	136	87	106	122	185	117	126	115
d__Bacteria|p__Chrysiogenota|c__Chrysiogenetes|o__Chrysiogenales	136	87	106	122	185	117	126	115
d__Bacteria|p__Chrysiogenota|c__Chrysiogenetes|o__Chrysiogenales|f__Chrysiogenaceae	136	87	106	122	185	117	126	115
d__Bacteria|p__Chrysiogenota|c__Chrysiogenetes|o__Chrysiogenales|f__Chrysiogenaceae|g__Desulfurispirillum	136	87	106	122	185	117	126	115
d__Bacteria|p__Chrysiogenota|c__Chrysiogenetes|o__Chrysiogenales|f__Chrysiogenaceae|g__Desulfurispirillum|s__Desulfurispirillum_indicum	136	87	106	122	185	117	126	115
d__Bacteria|p__Aquificota	218	160	292	314	350	261	242	240
d__Bacteria|p__Aquificota|c__Aquificae	218	160	292	314	350	261	242	240
d__Bacteria|p__Aquificota|c__Aquificae|o__Desulfurobacteriales	60	31	73	82	65	66	64	69
d__Bacteria|p__Aquificota|c__Aquificae|o__Desulfurobacteriales|f__Desulfurobacteriaceae	60	31	73	82	65	66	64	69
d__Bacteria|p__Aquificota|c__Aquificae|o__Desulfurobacteriales|f__Desulfurobacteriaceae|g__Thermovibrio	18	0	24	24	29	32	27	19
d__Bacteria|p__Aquificota|c__Aquificae|o__Desulfurobacteriales|f__Desulfurobacteriaceae|g__Thermovibrio|s__Thermovibrio_ammonificans	18	0	24	24	29	32	27	19
d__Bacteria|p__Aquificota|c__Aquificae|o__Desulfurobacteriales|f__Desulfurobacteriaceae|g__Desulfurobacterium	41	31	48	57	35	33	36	49
d__Bacteria|p__Aquificota|c__Aquificae|o__Desulfurobacteriales|f__Desulfurobacteriaceae|g__Desulfurobacterium|s__Desulfurobacterium_thermolithotrophum	41	31	48	57	35	33	36	49
d__Bacteria|p__Aquificota|c__Aquificae|o__Aquificales	158	129	219	232	285	195	178	171
d__Bacteria|p__Aquificota|c__Aquificae|o__Aquificales|g__Thermosulfidibacter	15	20	38	41	45	30	20	23
d__Bacteria|p__Aquificota|c__Aquificae|o__Aquificales|g__Thermosulfidibacter|s__Thermosulfidibacter_takaii	15	20	38	41	45	30	20	23
d__Bacteria|p__Aquificota|c__Aquificae|o__Aquificales|f__Hydrogenothermaceae	58	47	68	85	137	84	69	77
d__Bacteria|p__Aquificota|c__Aquificae|o__Aquificales|f__Hydrogenothermaceae|g__Persephonella	26	20	37	29	50	43	23	24
d__Bacteria|p__Aquificota|c__Aquificae|o__Aquificales|f__Hydrogenothermaceae|g__Persephonella|s__Persephonella_marina	26	20	37	29	50	43	23	24
d__Bacteria|p__Aquificota|c__Aquificae|o__Aquificales|f__Hydrogenothermaceae|g__Sulfurihydrogenibium	32	27	31	56	87	41	46	53
d__Bacteria|p__Aquificota|c__Aquificae|o__Aquificales|f__Hydrogenothermaceae|g__Sulfurihydrogenibium|s__Sulfurihydrogenibium_azorense	32	27	31	56	87	41	46	53
d__Bacteria|p__Aquificota|c__Aquificae|o__Aquificales|f__Aquificaceae	85	62	113	106	103	81	89	71
d__Bacteria|p__Aquificota|c__Aquificae|o__Aquificales|f__Aquificaceae|g__Aquifex	10	0	23	22	13	18	24	30
d__Bacteria|p__Aquificota|c__Aquificae|o__Aquificales|f__Aquificaceae|g__Aquifex|s__Aquifex_aeolicus	10	0	23	22	13	18	24	30
d__Bacteria|p__Aquificota|c__Aquificae|o__Aquificales|f__Aquificaceae|g__Hydrogenobacter	19	18	22	24	27	34	13	12
d__Bacteria|p__Aquificota|c__Aquificae|o__Aquificales|f__Aquificaceae|g__Hydrogenobacter|s__Hydrogenobacter_thermophilus	0	0	12	13	16	16	0	0
d__Bacteria|p__Aquificota|c__Aquificae|o__Aquificales|f__Aquificaceae|g__Hydrogenobacter|s__Hydrogenobacter_sp._T-8	19	18	10	10	11	18	13	12
d__Bacteria|p__Aquificota|c__Aquificae|o__Aquificales|f__Aquificaceae|g__Thermocrinis	55	43	67	59	61	27	50	27
d__Bacteria|p__Aquificota|c__Aquificae|o__Aquificales|f__Aquificaceae|g__Thermocrinis|s__Thermocrinis_albus	0	0	11	0	17	15	18	0
d__Bacteria|p__Aquificota|c__Aquificae|o__Aquificales|f__Aquificaceae|g__Thermocrinis|s__Thermocrinis_minervae	14	21	18	24	25	12	12	13
d__Bacteria|p__Aquificota|c__Aquificae|o__Aquificales|f__Aquificaceae|g__Thermocrinis|s__Thermocrinis_ruber	40	22	37	34	18	0	19	14
d__Bacteria|p__Deferribacterota	284	238	364	369	397	341	282	357
d__Bacteria|p__Deferribacterota|c__Deferribacteres	284	238	364	369	397	341	282	357
d__Bacteria|p__Deferribacterota|c__Deferribacteres|o__Deferribacterales	284	238	364	369	397	341	282	357
d__Bacteria|p__Deferribacterota|c__Deferribacteres|o__Deferribacterales|f__Calditerrivibrionaceae	38	28	49	69	60	55	26	33
d__Bacteria|p__Deferribacterota|c__Deferribacteres|o__Deferribacterales|f__Calditerrivibrionaceae|g__Calditerrivibrio	38	28	49	69	60	55	26	33
d__Bacteria|p__Deferribacterota|c__Deferribacteres|o__Deferribacterales|f__Calditerrivibrionaceae|g__Calditerrivibrio|s__Calditerrivibrio_nitroreducens	38	28	49	69	60	55	26	33
d__Bacteria|p__Deferribacterota|c__Deferribacteres|o__Deferribacterales|f__Deferribacteraceae	42	51	88	89	92	90	66	88
d__Bacteria|p__Deferribacterota|c__Deferribacteres|o__Deferribacterales|f__Deferribacteraceae|g__Deferribacter	42	51	88	89	92	90	66	88
d__Bacteria|p__Deferribacterota|c__Deferribacteres|o__Deferribacterales|f__Deferribacteraceae|g__Deferribacter|s__Deferribacter_desulfuricans	42	51	88	89	92	90	66	88
d__Bacteria|p__Deferribacterota|c__Deferribacteres|o__Deferribacterales|f__Mucispirillaceae	53	30	69	84	74	61	56	77
d__Bacteria|p__Deferribacterota|c__Deferribacteres|o__Deferribacterales|f__Mucispirillaceae|g__Mucispirillum	53	30	69	84	74	61	56	77
d__Bacteria|p__Deferribacterota|c__Deferribacteres|o__Deferribacterales|f__Mucispirillaceae|g__Mucispirillum|s__Mucispirillum_schaedleri	53	30	69	84	74	61	56	77
d__Bacteria|p__Deferribacterota|c__Deferribacteres|o__Deferribacterales|f__Flexistipitaceae	59	52	40	47	58	57	35	63
d__Bacteria|p__Deferribacterota|c__Deferribacteres|o__Deferribacterales|f__Flexistipitaceae|g__Flexistipes	59	52	40	47	58	57	35	63
d__Bacteria|p__Deferribacterota|c__Deferribacteres|o__Deferribacterales|f__Flexistipitaceae|g__Flexistipes|s__Flexistipes_sinusarabici	59	52	40	47	58	57	35	63
d__Bacteria|p__Deferribacterota|c__Deferribacteres|o__Deferribacterales|f__Geovibrionaceae	91	75	115	78	110	75	97	94
d__Bacteria|p__Deferribacterota|c__Deferribacteres|o__Deferribacterales|f__Geovibrionaceae|g__Geovibrio	44	33	46	37	59	42	61	53
d__Bacteria|p__Deferribacterota|c__Deferribacteres|o__Deferribacterales|f__Geovibrionaceae|g__Geovibrio|s__Geovibrio_thiophilus	44	33	46	37	59	42	61	53
d__Bacteria|p__Deferribacterota|c__Deferribacteres|o__Deferribacterales|f__Geovibrionaceae|g__Denitrovibrio	46	41	68	40	51	33	35	40
d__Bacteria|p__Deferribacterota|c__Deferribacteres|o__Deferribacterales|f__Geovibrionaceae|g__Denitrovibrio|s__Denitrovibrio_acetiphilus	46	41	68	40	51	33	35	40
d__Bacteria|s__unidentified_bacterial_endosymbiont	289	232	480	305	210	127	258	143
d__Bacteria|p__Synergistota	320	222	698	625	584	477	548	570
d__Bacteria|p__Synergistota|c__Synergistia	320	222	698	625	584	477	548	570
d__Bacteria|p__Synergistota|c__Synergistia|o__Synergistales	320	222	698	625	584	477	548	570
d__Bacteria|p__Synergistota|c__Synergistia|o__Synergistales|f__Acetomicrobiaceae	19	12	28	28	18	18	17	17
d__Bacteria|p__Synergistota|c__Synergistia|o__Synergistales|f__Acetomicrobiaceae|g__Acetomicrobium	19	12	28	28	18	18	17	17
d__Bacteria|p__Synergistota|c__Synergistia|o__Synergistales|f__Acetomicrobiaceae|g__Acetomicrobium|s__Acetomicrobium_mobile	19	12	28	28	18	18	17	17
d__Bacteria|p__Synergistota|c__Synergistia|o__Synergistales|f__Thermovirgaceae	27	20	49	37	44	14	25	30
d__Bacteria|p__Synergistota|c__Synergistia|o__Synergistales|f__Thermovirgaceae|g__Thermovirga	27	20	49	37	44	14	25	30
d__Bacteria|p__Synergistota|c__Synergistia|o__Synergistales|f__Thermovirgaceae|g__Thermovirga|s__Thermovirga_lienii	27	20	49	37	44	14	25	30
d__Bacteria|p__Synergistota|c__Synergistia|o__Synergistales|f__Aminithiophilaceae	28	17	90	88	109	64	64	101
d__Bacteria|p__Synergistota|c__Synergistia|o__Synergistales|f__Aminithiophilaceae|g__Aminithiophilus	28	17	90	88	109	64	64	101
d__Bacteria|p__Synergistota|c__Synergistia|o__Synergistales|f__Aminithiophilaceae|g__Aminithiophilus|s__Aminithiophilus_ramosus	28	17	90	88	109	64	64	101
d__Bacteria|p__Synergistota|c__Synergistia|o__Synergistales|f__Aminobacteriaceae	41	29	110	89	74	73	87	91
d__Bacteria|p__Synergistota|c__Synergistia|o__Synergistales|f__Aminobacteriaceae|g__Aminobacterium	19	11	28	14	25	20	24	34
d__Bacteria|p__Synergistota|c__Synergistia|o__Synergistales|f__Aminobacteriaceae|g__Aminobacterium|s__Aminobacterium_colombiense	19	11	28	14	25	20	24	34
d__Bacteria|p__Synergistota|c__Synergistia|o__Synergistales|f__Aminobacteriaceae|g__Fretibacterium	22	18	82	75	49	53	63	57
d__Bacteria|p__Synergistota|c__Synergistia|o__Synergistales|f__Aminobacteriaceae|g__Fretibacterium|s__Fretibacterium_fastidiosum	22	18	82	75	49	53	63	57
d__Bacteria|p__Synergistota|c__Synergistia|o__Synergistales|f__Dethiosulfovibrionaceae	74	53	136	132	117	104	168	142
d__Bacteria|p__Synergistota|c__Synergistia|o__Synergistales|f__Dethiosulfovibrionaceae|g__Jonquetella	25	11	39	60	38	28	54	42
d__Bacteria|p__Synergistota|c__Synergistia|o__Synergistales|f__Dethiosulfovibrionaceae|g__Jonquetella|s__Jonquetella_anthropi	25	11	39	60	38	28	54	42
d__Bacteria|p__Synergistota|c__Synergistia|o__Synergistales|f__Dethiosulfovibrionaceae|g__Pyramidobacter	48	42	97	71	78	75	113	100
d__Bacteria|p__Synergistota|c__Synergistia|o__Synergistales|f__Dethiosulfovibrionaceae|g__Pyramidobacter|s__Pyramidobacter_piscolens	48	42	97	71	78	75	113	100
d__Bacteria|p__Synergistota|c__Synergistia|o__Synergistales|f__Synergistaceae	130	88	282	250	221	202	186	187
d__Bacteria|p__Synergistota|c__Synergistia|o__Synergistales|f__Synergistaceae|g__Cloacibacillus	30	26	81	86	78	63	82	62
d__Bacteria|p__Synergistota|c__Synergistia|o__Synergistales|f__Synergistaceae|g__Cloacibacillus|s__Cloacibacillus_porcorum	30	26	81	86	78	63	82	62
d__Bacteria|p__Synergistota|c__Synergistia|o__Synergistales|f__Synergistaceae|g__Thermanaerovibrio	45	14	87	76	64	64	41	59
d__Bacteria|p__Synergistota|c__Synergistia|o__Synergistales|f__Synergistaceae|g__Thermanaerovibrio|s__Thermanaerovibrio_velox	21	14	23	29	25	24	19	22
d__Bacteria|p__Synergistota|c__Synergistia|o__Synergistales|f__Synergistaceae|g__Thermanaerovibrio|s__Thermanaerovibrio_acidaminovorans	24	0	64	47	38	39	21	36
d__Bacteria|p__Synergistota|c__Synergistia|o__Synergistales|f__Synergistaceae|g__Aminomonas	53	47	112	86	77	74	63	66
d__Bacteria|p__Synergistota|c__Synergistia|o__Synergistales|f__Synergistaceae|g__Aminomonas|s__Aminomonas_paucivorans	53	47	112	86	77	74	63	66
d__Bacteria|c__Deltaproteobacteria	347	290	661	735	559	577	608	591
d__Bacteria|c__Deltaproteobacteria|g__Dissulfurimicrobium	23	18	34	33	29	20	18	23
d__Bacteria|c__Deltaproteobacteria|g__Dissulfurimicrobium|s__Dissulfurimicrobium_hydrothermale	23	18	34	33	29	20	18	23
d__Bacteria|c__Deltaproteobacteria|o__Bradymonadales	324	272	627	702	530	557	589	568
d__Bacteria|c__Deltaproteobacteria|o__Bradymonadales|f__Microvenatoraceae	90	63	97	114	86	77	61	74
d__Bacteria|c__Deltaproteobacteria|o__Bradymonadales|f__Microvenatoraceae|g__Microvenator	90	63	97	114	86	77	61	74
d__Bacteria|c__Deltaproteobacteria|o__Bradymonadales|f__Microvenatoraceae|g__Microvenator|s__Microvenator_marinus	90	63	97	114	86	77	61	74
d__Bacteria|c__Deltaproteobacteria|o__Bradymonadales|f__Bradymonadaceae	234	209	529	588	443	479	528	493
d__Bacteria|c__Deltaproteobacteria|o__Bradymonadales|f__Bradymonadaceae|g__Bradymonas	82	76	160	178	134	138	161	160
d__Bacteria|c__Deltaproteobacteria|o__Bradymonadales|f__Bradymonadaceae|g__Bradymonas|s__Bradymonas_sediminis	82	76	160	178	134	138	161	160
d__Bacteria|c__Deltaproteobacteria|o__Bradymonadales|f__Bradymonadaceae|g__Persicimonas	152	132	369	409	308	341	367	333
d__Bacteria|c__Deltaproteobacteria|o__Bradymonadales|f__Bradymonadaceae|g__Persicimonas|s__Persicimonas_caeni	152	132	369	409	308	341	367	333
d__Bacteria|p__Nitrospirota	449	525	8342	12256	1136	1207	2106	3604
d__Bacteria|p__Nitrospirota|c__Thermodesulfovibrionia	80	73	156	179	148	127	84	89
d__Bacteria|p__Nitrospirota|c__Thermodesulfovibrionia|o__Thermodesulfovibrionales	80	73	156	179	148	127	84	89
d__Bacteria|p__Nitrospirota|c__Thermodesulfovibrionia|o__Thermodesulfovibrionales|f__Dissulfurispiraceae	34	35	69	68	58	63	39	43
d__Bacteria|p__Nitrospirota|c__Thermodesulfovibrionia|o__Thermodesulfovibrionales|f__Dissulfurispiraceae|g__Dissulfurispira	34	35	69	68	58	63	39	43
d__Bacteria|p__Nitrospirota|c__Thermodesulfovibrionia|o__Thermodesulfovibrionales|f__Dissulfurispiraceae|g__Dissulfurispira|s__Dissulfurispira_thermophila	34	35	69	68	58	63	39	43
d__Bacteria|p__Nitrospirota|c__Thermodesulfovibrionia|o__Thermodesulfovibrionales|f__Thermodesulfovibrionaceae	46	38	87	111	90	64	45	46
d__Bacteria|p__Nitrospirota|c__Thermodesulfovibrionia|o__Thermodesulfovibrionales|f__Thermodesulfovibrionaceae|g__Thermodesulfovibrio	46	38	87	111	90	64	45	46
d__Bacteria|p__Nitrospirota|c__Thermodesulfovibrionia|o__Thermodesulfovibrionales|f__Thermodesulfovibrionaceae|g__Thermodesulfovibrio|s__Thermodesulfovibrio_yellowstonii	46	38	87	111	90	64	45	46
d__Bacteria|p__Nitrospirota|c__Nitrospiria	369	452	8186	12077	988	1080	2022	3515
d__Bacteria|p__Nitrospirota|c__Nitrospiria|o__Nitrospirales	369	452	8186	12077	988	1080	2022	3515
d__Bacteria|p__Nitrospirota|c__Nitrospiria|o__Nitrospirales|f__Nitrospiraceae	369	452	8186	12077	988	1080	2022	3515
d__Bacteria|p__Nitrospirota|c__Nitrospiria|o__Nitrospirales|f__Nitrospiraceae|g__Leptospirillum	27	55	113	123	112	101	48	75
d__Bacteria|p__Nitrospirota|c__Nitrospiria|o__Nitrospirales|f__Nitrospiraceae|g__Leptospirillum|s__Leptospirillum_sp._Group_II_'CF-1'	0	12	32	0	0	0	27	0
d__Bacteria|p__Nitrospirota|c__Nitrospiria|o__Nitrospirales|f__Nitrospiraceae|g__Leptospirillum|s__Leptospirillum_ferriphilum	0	15	35	68	62	51	0	43
d__Bacteria|p__Nitrospirota|c__Nitrospiria|o__Nitrospirales|f__Nitrospiraceae|g__Leptospirillum|s__Leptospirillum_ferrooxidans	27	27	45	54	49	50	21	31
d__Bacteria|p__Nitrospirota|c__Nitrospiria|o__Nitrospirales|f__Nitrospiraceae|g__Nitrospira	341	396	8073	11954	876	978	1974	3440
d__Bacteria|p__Nitrospirota|c__Nitrospiria|o__Nitrospirales|f__Nitrospiraceae|g__Nitrospira|s__Nitrospira_sp._KM1	58	72	994	1449	154	191	297	488
d__Bacteria|p__Nitrospirota|c__Nitrospiria|o__Nitrospirales|f__Nitrospiraceae|g__Nitrospira|s__Candidatus_Nitrospira_inopinata	80	85	1679	2614	202	240	461	837
d__Bacteria|p__Nitrospirota|c__Nitrospiria|o__Nitrospirales|f__Nitrospiraceae|g__Nitrospira|s__Nitrospira_japonica	93	79	1247	1744	181	195	341	548
d__Bacteria|p__Nitrospirota|c__Nitrospiria|o__Nitrospirales|f__Nitrospiraceae|g__Nitrospira|s__Nitrospira_moscoviensis	109	158	4151	6146	338	352	873	1565
d__Bacteria|p__Thermotogota	781	762	1166	1152	972	805	801	862
d__Bacteria|p__Thermotogota|c__Thermotogae	781	762	1166	1152	972	805	801	862
d__Bacteria|p__Thermotogota|c__Thermotogae|o__Mesoaciditogales	19	21	83	78	35	35	38	42
d__Bacteria|p__Thermotogota|c__Thermotogae|o__Mesoaciditogales|f__Mesoaciditogaceae	19	21	83	78	35	35	38	42
d__Bacteria|p__Thermotogota|c__Thermotogae|o__Mesoaciditogales|f__Mesoaciditogaceae|g__Athalassotoga	19	21	83	78	35	35	38	42
d__Bacteria|p__Thermotogota|c__Thermotogae|o__Mesoaciditogales|f__Mesoaciditogaceae|g__Athalassotoga|s__Athalassotoga_saccharophila	19	21	83	78	35	35	38	42
d__Bacteria|p__Thermotogota|c__Thermotogae|o__Kosmotogales	67	54	157	139	89	83	79	93
d__Bacteria|p__Thermotogota|c__Thermotogae|o__Kosmotogales|f__Kosmotogaceae	67	54	157	139	89	83	79	93
d__Bacteria|p__Thermotogota|c__Thermotogae|o__Kosmotogales|f__Kosmotogaceae|g__Mesotoga	24	22	52	48	44	40	39	45
d__Bacteria|p__Thermotogota|c__Thermotogae|o__Kosmotogales|f__Kosmotogaceae|g__Mesotoga|s__Mesotoga_infera	0	0	0	0	25	25	11	20
d__Bacteria|p__Thermotogota|c__Thermotogae|o__Kosmotogales|f__Kosmotogaceae|g__Mesotoga|s__Mesotoga_prima	24	22	52	48	18	14	27	24
d__Bacteria|p__Thermotogota|c__Thermotogae|o__Kosmotogales|f__Kosmotogaceae|g__Kosmotoga	43	32	105	91	45	43	40	48
d__Bacteria|p__Thermotogota|c__Thermotogae|o__Kosmotogales|f__Kosmotogaceae|g__Kosmotoga|s__Kosmotoga_pacifica	18	10	37	23	18	21	17	15
d__Bacteria|p__Thermotogota|c__Thermotogae|o__Kosmotogales|f__Kosmotogaceae|g__Kosmotoga|s__Kosmotoga_olearia	24	22	68	67	26	21	22	33
d__Bacteria|p__Thermotogota|c__Thermotogae|o__Petrotogales	205	206	294	363	339	294	241	284
d__Bacteria|p__Thermotogota|c__Thermotogae|o__Petrotogales|f__Petrotogaceae	205	206	294	363	339	294	241	284
d__Bacteria|p__Thermotogota|c__Thermotogae|o__Petrotogales|f__Petrotogaceae|g__Marinitoga	0	0	0	69	0	0	0	0
d__Bacteria|p__Thermotogota|c__Thermotogae|o__Petrotogales|f__Petrotogaceae|g__Marinitoga|s__Marinitoga_piezophila	0	0	0	69	0	0	0	0
d__Bacteria|p__Thermotogota|c__Thermotogae|o__Petrotogales|f__Petrotogaceae|g__Petrotoga	37	29	43	55	71	63	48	62
d__Bacteria|p__Thermotogota|c__Thermotogae|o__Petrotogales|f__Petrotogaceae|g__Petrotoga|s__Petrotoga_mobilis	37	29	43	55	71	63	48	62
d__Bacteria|p__Thermotogota|c__Thermotogae|o__Petrotogales|f__Petrotogaceae|g__Defluviitoga	52	63	115	77	74	59	66	55
d__Bacteria|p__Thermotogota|c__Thermotogae|o__Petrotogales|f__Petrotogaceae|g__Defluviitoga|s__Defluviitoga_tunisiensis	52	63	115	77	74	59	66	55
d__Bacteria|p__Thermotogota|c__Thermotogae|o__Petrotogales|f__Petrotogaceae|g__Tepiditoga	53	48	64	74	113	83	55	61
d__Bacteria|p__Thermotogota|c__Thermotogae|o__Petrotogales|f__Petrotogaceae|g__Tepiditoga|s__Tepiditoga_spiralis	53	48	64	74	113	83	55	61
d__Bacteria|p__Thermotogota|c__Thermotogae|o__Petrotogales|f__Petrotogaceae|g__Oceanotoga	61	64	71	87	80	87	71	104
d__Bacteria|p__Thermotogota|c__Thermotogae|o__Petrotogales|f__Petrotogaceae|g__Oceanotoga|s__Oceanotoga_sp._DSM_15011	61	64	71	87	80	87	71	104
d__Bacteria|p__Thermotogota|c__Thermotogae|o__Thermotogales	490	481	631	572	508	393	443	443
d__Bacteria|p__Thermotogota|c__Thermotogae|o__Thermotogales|f__Thermotogaceae	105	110	198	207	167	143	160	172
d__Bacteria|p__Thermotogota|c__Thermotogae|o__Thermotogales|f__Thermotogaceae|g__Pseudothermotoga	44	60	100	110	69	56	74	87
d__Bacteria|p__Thermotogota|c__Thermotogae|o__Thermotogales|f__Thermotogaceae|g__Pseudothermotoga|s__Pseudothermotoga_hypogea	25	32	35	43	36	27	26	36
d__Bacteria|p__Thermotogota|c__Thermotogae|o__Thermotogales|f__Thermotogaceae|g__Pseudothermotoga|s__Pseudothermotoga_thermarum	18	28	64	66	32	29	48	50
d__Bacteria|p__Thermotogota|c__Thermotogae|o__Thermotogales|f__Thermotogaceae|g__Thermotoga	60	49	97	96	97	86	85	84
d__Bacteria|p__Thermotogota|c__Thermotogae|o__Thermotogales|f__Thermotogaceae|g__Thermotoga|s__Thermotoga_profunda	22	19	34	57	43	56	44	38
d__Bacteria|p__Thermotogota|c__Thermotogae|o__Thermotogales|f__Thermotogaceae|g__Thermotoga|s__Thermotoga_caldifontis	38	29	62	38	54	30	40	46
d__Bacteria|p__Thermotogota|c__Thermotogae|o__Thermotogales|f__Fervidobacteriaceae	385	371	433	365	341	250	283	271
d__Bacteria|p__Thermotogota|c__Thermotogae|o__Thermotogales|f__Fervidobacteriaceae|g__Fervidobacterium	97	75	143	100	161	110	107	85
d__Bacteria|p__Thermotogota|c__Thermotogae|o__Thermotogales|f__Fervidobacteriaceae|g__Fervidobacterium|s__Fervidobacterium_changbaicum	0	0	0	0	35	0	0	0
d__Bacteria|p__Thermotogota|c__Thermotogae|o__Thermotogales|f__Fervidobacteriaceae|g__Fervidobacterium|s__Fervidobacterium_nodosum	25	29	39	30	47	30	43	32
d__Bacteria|p__Thermotogota|c__Thermotogae|o__Thermotogales|f__Fervidobacteriaceae|g__Fervidobacterium|s__Fervidobacterium_pennivorans	72	45	104	69	78	79	64	52
d__Bacteria|p__Thermotogota|c__Thermotogae|o__Thermotogales|f__Fervidobacteriaceae|g__Thermosipho	287	296	290	264	180	139	175	186
d__Bacteria|p__Thermotogota|c__Thermotogae|o__Thermotogales|f__Fervidobacteriaceae|g__Thermosipho|s__Thermosipho_africanus	23	39	114	105	74	42	60	59
d__Bacteria|p__Thermotogota|c__Thermotogae|o__Thermotogales|f__Fervidobacteriaceae|g__Thermosipho|s__Thermosipho_ferrireducens	32	38	32	35	41	44	26	40
d__Bacteria|p__Thermotogota|c__Thermotogae|o__Thermotogales|f__Fervidobacteriaceae|g__Thermosipho|s__Thermosipho_melanesiensis	232	218	143	123	64	53	88	86
d__Bacteria|p__Candidatus_Bipolaricaulota	23	17	62	61	43	28	49	62
d__Bacteria|p__Candidatus_Bipolaricaulota|g__Candidatus_Bipolaricaulis	23	17	62	61	43	28	49	62
d__Bacteria|p__Candidatus_Bipolaricaulota|g__Candidatus_Bipolaricaulis|s__Candidatus_Bipolaricaulis_anaerobius	23	17	62	61	43	28	49	62
d__Bacteria|p__Candidatus_Absconditabacteria	24	24	50	38	84	48	39	57
d__Bacteria|p__Candidatus_Absconditabacteria|o__Candidatus_Absconditabacterales	24	24	50	38	84	48	39	57
d__Bacteria|p__Candidatus_Absconditabacteria|o__Candidatus_Absconditabacterales|f__Candidatus_Absconditicoccaceae	24	24	50	38	84	48	39	57
d__Bacteria|p__Candidatus_Absconditabacteria|o__Candidatus_Absconditabacterales|f__Candidatus_Absconditicoccaceae|g__Candidatus_Absconditicoccus	24	24	50	38	84	48	39	57
d__Bacteria|p__Candidatus_Absconditabacteria|o__Candidatus_Absconditabacterales|f__Candidatus_Absconditicoccaceae|g__Candidatus_Absconditicoccus|s__Candidatus_Absconditicoccus_praedator	24	24	50	38	84	48	39	57
d__Bacteria|f__Candidatus_Chazhemtobacteraceae	50	24	99	77	71	50	122	89
d__Bacteria|f__Candidatus_Chazhemtobacteraceae|g__Candidatus_Chazhemtobacterium	50	24	99	77	71	50	122	89
d__Bacteria|f__Candidatus_Chazhemtobacteraceae|g__Candidatus_Chazhemtobacterium|s__Candidatus_Chazhemtobacterium_aquaticus	50	24	99	77	71	50	122	89
d__Bacteria|c__Candidatus_Babeliae	148	148	242	230	302	259	145	177
d__Bacteria|c__Candidatus_Babeliae|o__Candidatus_Babeliales	148	148	242	230	302	259	145	177
d__Bacteria|c__Candidatus_Babeliae|o__Candidatus_Babeliales|f__Candidatus_Babeliaceae	55	29	71	69	122	90	70	59
d__Bacteria|c__Candidatus_Babeliae|o__Candidatus_Babeliales|f__Candidatus_Babeliaceae|g__Candidatus_Babela	55	29	71	69	122	90	70	59
d__Bacteria|c__Candidatus_Babeliae|o__Candidatus_Babeliales|f__Candidatus_Babeliaceae|g__Candidatus_Babela|s__Candidatus_Babela_massiliensis	55	29	71	69	122	90	70	59
d__Bacteria|c__Candidatus_Babeliae|o__Candidatus_Babeliales|f__Candidatus_Chromulinivoraceae	93	119	171	161	180	169	75	118
d__Bacteria|c__Candidatus_Babeliae|o__Candidatus_Babeliales|f__Candidatus_Chromulinivoraceae|g__Candidatus_Chromulinivorax	93	119	171	161	180	169	75	118
d__Bacteria|c__Candidatus_Babeliae|o__Candidatus_Babeliales|f__Candidatus_Chromulinivoraceae|g__Candidatus_Chromulinivorax|s__Candidatus_Chromulinivorax_destructor	93	119	171	161	180	169	75	118
d__Bacteria|p__Candidatus_Saccharibacteria	548	253	1176	811	1799	692	1137	824
d__Bacteria|p__Candidatus_Saccharibacteria|g__Candidatus_Minimicrobia	45	0	104	84	98	0	101	80
d__Bacteria|p__Candidatus_Saccharibacteria|g__Candidatus_Minimicrobia|s__Candidatus_Minimicrobia_vallesae	45	0	104	84	98	0	101	80
d__Bacteria|p__Candidatus_Saccharibacteria|g__Candidatus_Mycosynbacter	108	49	307	225	431	169	344	228
d__Bacteria|p__Candidatus_Saccharibacteria|g__Candidatus_Mycosynbacter|s__Candidatus_Mycosynbacter_amalyticus	108	49	307	225	431	169	344	228
d__Bacteria|p__Candidatus_Saccharibacteria|c__Candidatus_Saccharimonadia	394	203	763	501	1270	522	691	516
d__Bacteria|p__Candidatus_Saccharibacteria|c__Candidatus_Saccharimonadia|o__Candidatus_Saccharimonadales	153	61	293	195	541	206	250	189
d__Bacteria|p__Candidatus_Saccharibacteria|c__Candidatus_Saccharimonadia|o__Candidatus_Saccharimonadales|f__Candidatus_Saccharimonadaceae	153	61	293	195	541	206	250	189
d__Bacteria|p__Candidatus_Saccharibacteria|c__Candidatus_Saccharimonadia|o__Candidatus_Saccharimonadales|f__Candidatus_Saccharimonadaceae|g__Candidatus_Saccharimonas	153	61	293	195	541	206	250	189
d__Bacteria|p__Candidatus_Saccharibacteria|c__Candidatus_Saccharimonadia|o__Candidatus_Saccharimonadales|f__Candidatus_Saccharimonadaceae|g__Candidatus_Saccharimonas|s__Candidatus_Saccharimonas_aalborgensis	153	61	293	195	541	206	250	189
d__Bacteria|p__Candidatus_Saccharibacteria|c__Candidatus_Saccharimonadia|o__Candidatus_Nanosynbacterales	240	142	470	305	728	316	440	327
d__Bacteria|p__Candidatus_Saccharibacteria|c__Candidatus_Saccharimonadia|o__Candidatus_Nanosynbacterales|f__Candidatus_Nanosynbacteraceae	240	142	470	305	728	316	440	327
d__Bacteria|p__Candidatus_Saccharibacteria|c__Candidatus_Saccharimonadia|o__Candidatus_Nanosynbacterales|f__Candidatus_Nanosynbacteraceae|g__Candidatus_Nanosynbacter	240	142	470	305	728	316	440	327
d__Bacteria|p__Candidatus_Saccharibacteria|c__Candidatus_Saccharimonadia|o__Candidatus_Nanosynbacterales|f__Candidatus_Nanosynbacteraceae|g__Candidatus_Nanosynbacter|s__Candidatus_Nanosynbacter_lyticus	97	64	149	116	315	135	145	98
d__Bacteria|p__Candidatus_Saccharibacteria|c__Candidatus_Saccharimonadia|o__Candidatus_Nanosynbacterales|f__Candidatus_Nanosynbacteraceae|g__Candidatus_Nanosynbacter|s__Candidatus_Nanosynbacter_featherlites	52	28	94	63	158	62	108	68
d__Bacteria|p__Candidatus_Saccharibacteria|c__Candidatus_Saccharimonadia|o__Candidatus_Nanosynbacterales|f__Candidatus_Nanosynbacteraceae|g__Candidatus_Nanosynbacter|s__Candidatus_Nanosynbacter_sp._HMT-352	91	49	225	125	254	118	187	160
d__Bacteria|p__Fusobacteriota	1771	1713	2993	2979	3223	2534	2225	2368
d__Bacteria|p__Fusobacteriota|c__Fusobacteriia	1771	1713	2993	2979	3223	2534	2225	2368
d__Bacteria|p__Fusobacteriota|c__Fusobacteriia|o__Fusobacteriales	1771	1713	2993	2979	3223	2534	2225	2368
d__Bacteria|p__Fusobacteriota|c__Fusobacteriia|o__Fusobacteriales|f__Leptotrichiaceae	585	539	970	1006	1153	900	757	846
d__Bacteria|p__Fusobacteriota|c__Fusobacteriia|o__Fusobacteriales|f__Leptotrichiaceae|g__Pseudoleptotrichia	25	30	41	49	49	35	35	35
d__Bacteria|p__Fusobacteriota|c__Fusobacteriia|o__Fusobacteriales|f__Leptotrichiaceae|g__Pseudoleptotrichia|s__Pseudoleptotrichia_goodfellowii	25	30	41	49	49	35	35	35
d__Bacteria|p__Fusobacteriota|c__Fusobacteriia|o__Fusobacteriales|f__Leptotrichiaceae|g__Sneathia	26	28	81	56	45	22	32	42
d__Bacteria|p__Fusobacteriota|c__Fusobacteriia|o__Fusobacteriales|f__Leptotrichiaceae|g__Sneathia|s__Sneathia_vaginalis	26	28	81	56	45	22	32	42
d__Bacteria|p__Fusobacteriota|c__Fusobacteriia|o__Fusobacteriales|f__Leptotrichiaceae|g__Sebaldella	43	40	42	61	74	71	56	78
d__Bacteria|p__Fusobacteriota|c__Fusobacteriia|o__Fusobacteriales|f__Leptotrichiaceae|g__Sebaldella|s__Sebaldella_termitidis	43	40	42	61	74	71	56	78
d__Bacteria|p__Fusobacteriota|c__Fusobacteriia|o__Fusobacteriales|f__Leptotrichiaceae|g__Streptobacillus	72	62	106	90	181	166	94	64
d__Bacteria|p__Fusobacteriota|c__Fusobacteriia|o__Fusobacteriales|f__Leptotrichiaceae|g__Streptobacillus|s__Streptobacillus_moniliformis	72	62	106	90	181	166	94	64
d__Bacteria|p__Fusobacteriota|c__Fusobacteriia|o__Fusobacteriales|f__Leptotrichiaceae|g__Leptotrichia	417	377	698	749	802	605	539	625
d__Bacteria|p__Fusobacteriota|c__Fusobacteriia|o__Fusobacteriales|f__Leptotrichiaceae|g__Leptotrichia|s__Leptotrichia_hofstadii	13	17	26	35	44	27	20	25
d__Bacteria|p__Fusobacteriota|c__Fusobacteriia|o__Fusobacteriales|f__Leptotrichiaceae|g__Leptotrichia|s__Leptotrichia_buccalis	17	25	55	53	40	39	51	38
d__Bacteria|p__Fusobacteriota|c__Fusobacteriia|o__Fusobacteriales|f__Leptotrichiaceae|g__Leptotrichia|s__Leptotrichia_shahii	19	0	78	61	39	30	28	49
d__Bacteria|p__Fusobacteriota|c__Fusobacteriia|o__Fusobacteriales|f__Leptotrichiaceae|g__Leptotrichia|s__Leptotrichia_hongkongensis	49	32	65	71	102	63	55	55
d__Bacteria|p__Fusobacteriota|c__Fusobacteriia|o__Fusobacteriales|f__Leptotrichiaceae|g__Leptotrichia|s__Leptotrichia_trevisanii	63	42	105	93	117	78	95	95
d__Bacteria|p__Fusobacteriota|c__Fusobacteriia|o__Fusobacteriales|f__Leptotrichiaceae|g__Leptotrichia|s__Leptotrichia_wadei	87	102	151	185	131	105	89	140
d__Bacteria|p__Fusobacteriota|c__Fusobacteriia|o__Fusobacteriales|f__Leptotrichiaceae|g__Leptotrichia|s__Leptotrichia_sp._oral_taxon_221	18	38	45	59	70	61	54	54
d__Bacteria|p__Fusobacteriota|c__Fusobacteriia|o__Fusobacteriales|f__Leptotrichiaceae|g__Leptotrichia|s__Leptotrichia_sp._oral_taxon_212	20	26	36	36	56	39	45	37
d__Bacteria|p__Fusobacteriota|c__Fusobacteriia|o__Fusobacteriales|f__Leptotrichiaceae|g__Leptotrichia|s__Leptotrichia_sp._oral_taxon_847	26	29	25	23	107	68	20	25
d__Bacteria|p__Fusobacteriota|c__Fusobacteriia|o__Fusobacteriales|f__Leptotrichiaceae|g__Leptotrichia|s__Leptotrichia_sp._oral_taxon_218	40	21	54	58	34	39	26	32
d__Bacteria|p__Fusobacteriota|c__Fusobacteriia|o__Fusobacteriales|f__Leptotrichiaceae|g__Leptotrichia|s__Leptotrichia_sp._oral_taxon_498	60	41	53	72	57	51	52	69
d__Bacteria|p__Fusobacteriota|c__Fusobacteriia|o__Fusobacteriales|f__Fusobacteriaceae	1186	1174	2023	1972	2070	1633	1468	1522
d__Bacteria|p__Fusobacteriota|c__Fusobacteriia|o__Fusobacteriales|f__Fusobacteriaceae|g__Ilyobacter	35	31	29	40	72	57	45	36
d__Bacteria|p__Fusobacteriota|c__Fusobacteriia|o__Fusobacteriales|f__Fusobacteriaceae|g__Ilyobacter|s__Ilyobacter_polytropus	35	31	29	40	72	57	45	36
d__Bacteria|p__Fusobacteriota|c__Fusobacteriia|o__Fusobacteriales|f__Fusobacteriaceae|g__Cetobacterium	89	66	136	158	122	89	98	114
d__Bacteria|p__Fusobacteriota|c__Fusobacteriia|o__Fusobacteriales|f__Fusobacteriaceae|g__Cetobacterium|s__Cetobacterium_somerae	89	66	136	158	122	89	98	114
d__Bacteria|p__Fusobacteriota|c__Fusobacteriia|o__Fusobacteriales|f__Fusobacteriaceae|g__Fusobacterium	1061	1076	1857	1773	1875	1487	1324	1371
d__Bacteria|p__Fusobacteriota|c__Fusobacteriia|o__Fusobacteriales|f__Fusobacteriaceae|g__Fusobacterium|s__Fusobacterium_periodonticum	0	0	24	0	49	0	26	0
d__Bacteria|p__Fusobacteriota|c__Fusobacteriia|o__Fusobacteriales|f__Fusobacteriaceae|g__Fusobacterium|s__Fusobacterium_canifelinum	15	17	33	32	54	40	25	41
d__Bacteria|p__Fusobacteriota|c__Fusobacteriia|o__Fusobacteriales|f__Fusobacteriaceae|g__Fusobacterium|s__Fusobacterium_varium	25	23	40	40	99	77	47	54
d__Bacteria|p__Fusobacteriota|c__Fusobacteriia|o__Fusobacteriales|f__Fusobacteriaceae|g__Fusobacterium|s__Fusobacterium_gonidiaformans	39	32	65	55	60	42	36	35
d__Bacteria|p__Fusobacteriota|c__Fusobacteriia|o__Fusobacteriales|f__Fusobacteriaceae|g__Fusobacterium|s__Fusobacterium_necrophorum	40	48	83	66	82	77	75	60
d__Bacteria|p__Fusobacteriota|c__Fusobacteriia|o__Fusobacteriales|f__Fusobacteriaceae|g__Fusobacterium|s__Fusobacterium_mortiferum	47	68	102	113	171	94	116	153
d__Bacteria|p__Fusobacteriota|c__Fusobacteriia|o__Fusobacteriales|f__Fusobacteriaceae|g__Fusobacterium|s__Fusobacterium_gastrosuis	53	48	89	93	90	96	43	46
d__Bacteria|p__Fusobacteriota|c__Fusobacteriia|o__Fusobacteriales|f__Fusobacteriaceae|g__Fusobacterium|s__Fusobacterium_hominis	86	86	155	121	150	68	123	73
d__Bacteria|p__Fusobacteriota|c__Fusobacteriia|o__Fusobacteriales|f__Fusobacteriaceae|g__Fusobacterium|s__Fusobacterium_sp._oral_taxon_203	66	71	93	90	27	23	25	52
d__Bacteria|p__Fusobacteriota|c__Fusobacteriia|o__Fusobacteriales|f__Fusobacteriaceae|g__Fusobacterium|s__Fusobacterium_hwasookii	120	130	169	222	167	110	64	76
d__Bacteria|p__Fusobacteriota|c__Fusobacteriia|o__Fusobacteriales|f__Fusobacteriaceae|g__Fusobacterium|s__Fusobacterium_ulcerans	80	81	102	119	135	107	108	114
d__Bacteria|p__Fusobacteriota|c__Fusobacteriia|o__Fusobacteriales|f__Fusobacteriaceae|g__Fusobacterium|s__Fusobacterium_pseudoperiodonticum	117	95	120	144	174	165	98	109
d__Bacteria|p__Fusobacteriota|c__Fusobacteriia|o__Fusobacteriales|f__Fusobacteriaceae|g__Fusobacterium|s__Fusobacterium_nucleatum	368	370	775	673	614	580	533	552
d__Bacteria|p__Acidobacteriota	2312	2212	8738	8945	5759	5708	4882	5961
d__Bacteria|p__Acidobacteriota|c__Holophagae	167	158	295	328	360	281	260	332
d__Bacteria|p__Acidobacteriota|c__Holophagae|o__Thermotomaculales	40	42	44	58	78	60	41	44
d__Bacteria|p__Acidobacteriota|c__Holophagae|o__Thermotomaculales|f__Thermotomaculaceae	40	42	44	58	78	60	41	44
d__Bacteria|p__Acidobacteriota|c__Holophagae|o__Thermotomaculales|f__Thermotomaculaceae|g__Thermotomaculum	40	42	44	58	78	60	41	44
d__Bacteria|p__Acidobacteriota|c__Holophagae|o__Thermotomaculales|f__Thermotomaculaceae|g__Thermotomaculum|s__Thermotomaculum_hydrothermale	40	42	44	58	78	60	41	44
d__Bacteria|p__Acidobacteriota|c__Holophagae|o__Acanthopleuribacterales	127	116	251	270	282	221	219	288
d__Bacteria|p__Acidobacteriota|c__Holophagae|o__Acanthopleuribacterales|f__Acanthopleuribacteraceae	127	116	251	270	282	221	219	288
d__Bacteria|p__Acidobacteriota|c__Holophagae|o__Acanthopleuribacterales|f__Acanthopleuribacteraceae|g__Sulfidibacter	127	116	251	270	282	221	219	288
d__Bacteria|p__Acidobacteriota|c__Holophagae|o__Acanthopleuribacterales|f__Acanthopleuribacteraceae|g__Sulfidibacter|s__Sulfidibacter_corallicola	127	116	251	270	282	221	219	288
d__Bacteria|p__Acidobacteriota|c__Blastocatellia	239	177	661	566	404	407	398	516
d__Bacteria|p__Acidobacteriota|c__Blastocatellia|g__Chloracidobacterium	239	177	661	566	404	407	398	516
d__Bacteria|p__Acidobacteriota|c__Blastocatellia|g__Chloracidobacterium|s__Chloracidobacterium_sp._D	0	0	0	0	42	0	0	0
d__Bacteria|p__Acidobacteriota|c__Blastocatellia|g__Chloracidobacterium|s__Chloracidobacterium_thermophilum	0	0	151	107	0	0	72	139
d__Bacteria|p__Acidobacteriota|c__Blastocatellia|g__Chloracidobacterium|s__Chloracidobacterium_validum	63	43	183	144	103	119	126	171
d__Bacteria|p__Acidobacteriota|c__Blastocatellia|g__Chloracidobacterium|s__Chloracidobacterium_aggregatum	175	134	326	315	258	288	199	205
d__Bacteria|p__Acidobacteriota|c__Vicinamibacteria	495	548	3542	3799	1844	1777	1862	2214
d__Bacteria|p__Acidobacteriota|c__Vicinamibacteria|o__Vicinamibacterales	495	548	3542	3799	1844	1777	1862	2214
d__Bacteria|p__Acidobacteriota|c__Vicinamibacteria|o__Vicinamibacterales|f__Vicinamibacteraceae	495	548	3542	3799	1844	1777	1862	2214
d__Bacteria|p__Acidobacteriota|c__Vicinamibacteria|o__Vicinamibacterales|f__Vicinamibacteraceae|g__Luteitalea	495	548	3542	3799	1844	1777	1862	2214
d__Bacteria|p__Acidobacteriota|c__Vicinamibacteria|o__Vicinamibacterales|f__Vicinamibacteraceae|g__Luteitalea|s__Luteitalea_pratensis	201	228	1441	1543	801	773	742	934
d__Bacteria|p__Acidobacteriota|c__Vicinamibacteria|o__Vicinamibacterales|f__Vicinamibacteraceae|g__Luteitalea|s__Luteitalea_sp._TBR-22	293	320	2101	2255	1043	1003	1119	1279
d__Bacteria|p__Acidobacteriota|c__Terriglobia	1410	1327	4239	4250	3149	3242	2361	2898
d__Bacteria|p__Acidobacteriota|c__Terriglobia|o__Bryobacterales	171	176	854	902	460	633	341	470
d__Bacteria|p__Acidobacteriota|c__Terriglobia|o__Bryobacterales|f__Bryobacteraceae	171	176	854	902	460	633	341	470
d__Bacteria|p__Acidobacteriota|c__Terriglobia|o__Bryobacterales|f__Bryobacteraceae|g__Paludibaculum	171	176	854	902	460	633	341	470
d__Bacteria|p__Acidobacteriota|c__Terriglobia|o__Bryobacterales|f__Bryobacteraceae|g__Paludibaculum|s__Paludibaculum_fermentans	171	176	854	902	460	633	341	470
d__Bacteria|p__Acidobacteriota|c__Terriglobia|o__Terriglobales	1239	1151	3385	3348	2689	2609	2020	2428
d__Bacteria|p__Acidobacteriota|c__Terriglobia|o__Terriglobales|f__Acidobacteriaceae	1239	1151	3385	3348	2689	2609	2020	2428
d__Bacteria|p__Acidobacteriota|c__Terriglobia|o__Terriglobales|f__Acidobacteriaceae|g__Acidisarcina	60	52	194	174	162	129	96	143
d__Bacteria|p__Acidobacteriota|c__Terriglobia|o__Terriglobales|f__Acidobacteriaceae|g__Acidisarcina|s__Acidisarcina_polymorpha	60	52	194	174	162	129	96	143
d__Bacteria|p__Acidobacteriota|c__Terriglobia|o__Terriglobales|f__Acidobacteriaceae|g__Occallatibacter	73	73	282	268	237	204	135	156
d__Bacteria|p__Acidobacteriota|c__Terriglobia|o__Terriglobales|f__Acidobacteriaceae|g__Occallatibacter|s__Occallatibacter_riparius	73	73	282	268	237	204	135	156
d__Bacteria|p__Acidobacteriota|c__Terriglobia|o__Terriglobales|f__Acidobacteriaceae|g__Alloacidobacterium	80	86	172	175	174	164	105	129
d__Bacteria|p__Acidobacteriota|c__Terriglobia|o__Terriglobales|f__Acidobacteriaceae|g__Alloacidobacterium|s__Alloacidobacterium_dinghuense	80	86	172	175	174	164	105	129
d__Bacteria|p__Acidobacteriota|c__Terriglobia|o__Terriglobales|f__Acidobacteriaceae|g__Candidatus_Koribacter	90	90	285	299	233	228	165	198
d__Bacteria|p__Acidobacteriota|c__Terriglobia|o__Terriglobales|f__Acidobacteriaceae|g__Candidatus_Koribacter|s__Candidatus_Koribacter_versatilis	90	90	285	299	233	228	165	198
d__Bacteria|p__Acidobacteriota|c__Terriglobia|o__Terriglobales|f__Acidobacteriaceae|g__Acidobacterium	110	84	276	263	163	180	155	189
d__Bacteria|p__Acidobacteriota|c__Terriglobia|o__Terriglobales|f__Acidobacteriaceae|g__Acidobacterium|s__Acidobacterium_capsulatum	110	84	276	263	163	180	155	189
d__Bacteria|p__Acidobacteriota|c__Terriglobia|o__Terriglobales|f__Acidobacteriaceae|g__Edaphobacter	213	238	631	624	489	506	391	490
d__Bacteria|p__Acidobacteriota|c__Terriglobia|o__Terriglobales|f__Acidobacteriaceae|g__Edaphobacter|s__Edaphobacter_lichenicola	54	57	180	197	152	127	107	146
d__Bacteria|p__Acidobacteriota|c__Terriglobia|o__Terriglobales|f__Acidobacteriaceae|g__Edaphobacter|s__Edaphobacter_flagellatus	58	72	170	188	123	143	122	163
d__Bacteria|p__Acidobacteriota|c__Terriglobia|o__Terriglobales|f__Acidobacteriaceae|g__Edaphobacter|s__Edaphobacter_sp._4G125	49	40	92	85	90	92	56	66
d__Bacteria|p__Acidobacteriota|c__Terriglobia|o__Terriglobales|f__Acidobacteriaceae|g__Edaphobacter|s__Edaphobacter_sp._12200R-103	51	67	187	152	122	142	104	114
d__Bacteria|p__Acidobacteriota|c__Terriglobia|o__Terriglobales|f__Acidobacteriaceae|g__Granulicella	300	265	910	864	655	679	559	641
d__Bacteria|p__Acidobacteriota|c__Terriglobia|o__Terriglobales|f__Acidobacteriaceae|g__Granulicella|s__Granulicella_mallensis	56	48	174	164	155	130	146	144
d__Bacteria|p__Acidobacteriota|c__Terriglobia|o__Terriglobales|f__Acidobacteriaceae|g__Granulicella|s__Granulicella_tundricola	110	106	194	183	141	159	114	124
d__Bacteria|p__Acidobacteriota|c__Terriglobia|o__Terriglobales|f__Acidobacteriaceae|g__Granulicella|s__Granulicella_sp._WH15	63	55	280	253	189	203	161	203
d__Bacteria|p__Acidobacteriota|c__Terriglobia|o__Terriglobales|f__Acidobacteriaceae|g__Granulicella|s__Granulicella_sp._5B5	70	55	260	262	168	186	136	169
d__Bacteria|p__Acidobacteriota|c__Terriglobia|o__Terriglobales|f__Acidobacteriaceae|g__Terriglobus	309	259	632	678	572	515	410	479
d__Bacteria|p__Acidobacteriota|c__Terriglobia|o__Terriglobales|f__Acidobacteriaceae|g__Terriglobus|s__Terriglobus_albidus	71	89	173	166	132	130	109	103
d__Bacteria|p__Acidobacteriota|c__Terriglobia|o__Terriglobales|f__Acidobacteriaceae|g__Terriglobus|s__Terriglobus_saanensis	80	47	141	177	148	127	83	108
d__Bacteria|p__Acidobacteriota|c__Terriglobia|o__Terriglobales|f__Acidobacteriaceae|g__Terriglobus|s__Terriglobus_roseus	157	121	317	334	291	257	217	266
d__Bacteria|p__Bdellovibrionota	2694	3810	4964	8095	4841	4326	4153	6023
d__Bacteria|p__Bdellovibrionota|c__Oligoflexia	686	1447	1722	3889	1254	1108	1259	1866
d__Bacteria|p__Bdellovibrionota|c__Oligoflexia|o__Silvanigrellales	686	1447	1722	3889	1254	1108	1259	1866
d__Bacteria|p__Bdellovibrionota|c__Oligoflexia|o__Silvanigrellales|f__Silvanigrellaceae	686	1447	1722	3889	1254	1108	1259	1866
d__Bacteria|p__Bdellovibrionota|c__Oligoflexia|o__Silvanigrellales|f__Silvanigrellaceae|g__Silvanigrella	279	512	419	815	555	533	520	744
d__Bacteria|p__Bdellovibrionota|c__Oligoflexia|o__Silvanigrellales|f__Silvanigrellaceae|g__Silvanigrella|s__Silvanigrella_aquatica	279	512	419	815	555	533	520	744
d__Bacteria|p__Bdellovibrionota|c__Oligoflexia|o__Silvanigrellales|f__Silvanigrellaceae|g__Fluviispira	406	934	1303	3074	698	574	739	1122
d__Bacteria|p__Bdellovibrionota|c__Oligoflexia|o__Silvanigrellales|f__Silvanigrellaceae|g__Fluviispira|s__Fluviispira_sanaruensis	406	934	1303	3074	698	574	739	1122
d__Bacteria|p__Bdellovibrionota|c__Bacteriovoracia	829	1113	1293	1683	1698	1419	1209	1574
d__Bacteria|p__Bdellovibrionota|c__Bacteriovoracia|o__Bacteriovoracales	829	1113	1293	1683	1698	1419	1209	1574
d__Bacteria|p__Bdellovibrionota|c__Bacteriovoracia|o__Bacteriovoracales|f__Halobacteriovoraceae	241	266	338	376	418	340	277	343
d__Bacteria|p__Bdellovibrionota|c__Bacteriovoracia|o__Bacteriovoracales|f__Halobacteriovoraceae|g__Halobacteriovorax	241	266	338	376	418	340	277	343
d__Bacteria|p__Bdellovibrionota|c__Bacteriovoracia|o__Bacteriovoracales|f__Halobacteriovoraceae|g__Halobacteriovorax|s__Halobacteriovorax_sp._BALOs_7	109	124	160	153	163	159	123	144
d__Bacteria|p__Bdellovibrionota|c__Bacteriovoracia|o__Bacteriovoracales|f__Halobacteriovoraceae|g__Halobacteriovorax|s__Halobacteriovorax_marinus	131	141	178	222	254	180	154	198
d__Bacteria|p__Bdellovibrionota|c__Bacteriovoracia|o__Bacteriovoracales|f__Bacteriovoracaceae	588	847	954	1306	1280	1079	932	1231
d__Bacteria|p__Bdellovibrionota|c__Bacteriovoracia|o__Bacteriovoracales|f__Bacteriovoracaceae|g__Bacteriovorax	588	847	954	1306	1280	1079	932	1231
d__Bacteria|p__Bdellovibrionota|c__Bacteriovoracia|o__Bacteriovoracales|f__Bacteriovoracaceae|g__Bacteriovorax|s__Bacteriovorax_stolpii	588	847	954	1306	1280	1079	932	1231
d__Bacteria|p__Bdellovibrionota|c__Bdellovibrionia	1178	1249	1947	2523	1888	1798	1684	2582
d__Bacteria|p__Bdellovibrionota|c__Bdellovibrionia|o__Bdellovibrionales	1178	1249	1947	2523	1888	1798	1684	2582
d__Bacteria|p__Bdellovibrionota|c__Bdellovibrionia|o__Bdellovibrionales|f__Pseudobdellovibrionaceae	1178	1249	1947	2523	1888	1798	1684	2582
d__Bacteria|p__Bdellovibrionota|c__Bdellovibrionia|o__Bdellovibrionales|f__Pseudobdellovibrionaceae|g__Pseudobdellovibrio	129	176	307	485	260	329	324	622
d__Bacteria|p__Bdellovibrionota|c__Bdellovibrionia|o__Bdellovibrionales|f__Pseudobdellovibrionaceae|g__Pseudobdellovibrio|s__Pseudobdellovibrio_exovorus	129	176	307	485	260	329	324	622
d__Bacteria|p__Bdellovibrionota|c__Bdellovibrionia|o__Bdellovibrionales|f__Pseudobdellovibrionaceae|g__Micavibrio	171	153	319	284	246	208	204	259
d__Bacteria|p__Bdellovibrionota|c__Bdellovibrionia|o__Bdellovibrionales|f__Pseudobdellovibrionaceae|g__Micavibrio|s__Micavibrio_aeruginosavorus	171	153	319	284	246	208	204	259
d__Bacteria|p__Bdellovibrionota|c__Bdellovibrionia|o__Bdellovibrionales|f__Pseudobdellovibrionaceae|g__Bdellovibrio	877	919	1320	1753	1380	1260	1156	1701
d__Bacteria|p__Bdellovibrionota|c__Bdellovibrionia|o__Bdellovibrionales|f__Pseudobdellovibrionaceae|g__Bdellovibrio|s__Bdellovibrio_reynosensis	128	138	216	337	225	214	208	298
d__Bacteria|p__Bdellovibrionota|c__Bdellovibrionia|o__Bdellovibrionales|f__Pseudobdellovibrionaceae|g__Bdellovibrio|s__Bdellovibrio_bacteriovorus	340	367	479	609	510	434	409	589
d__Bacteria|p__Bdellovibrionota|c__Bdellovibrionia|o__Bdellovibrionales|f__Pseudobdellovibrionaceae|g__Bdellovibrio|s__Bdellovibrio_sp._KM01	85	88	103	130	140	132	112	172
d__Bacteria|p__Bdellovibrionota|c__Bdellovibrionia|o__Bdellovibrionales|f__Pseudobdellovibrionaceae|g__Bdellovibrio|s__Bdellovibrio_sp._ZAP7	99	110	143	209	156	121	121	212
d__Bacteria|p__Bdellovibrionota|c__Bdellovibrionia|o__Bdellovibrionales|f__Pseudobdellovibrionaceae|g__Bdellovibrio|s__Bdellovibrio_sp._SKB1291214	100	100	142	190	139	136	132	156
d__Bacteria|p__Bdellovibrionota|c__Bdellovibrionia|o__Bdellovibrionales|f__Pseudobdellovibrionaceae|g__Bdellovibrio|s__Bdellovibrio_sp._NC01	124	114	235	276	207	220	172	273
d__Bacteria|p__Spirochaetota	2903	2656	4200	4369	4752	4023	2992	3506
d__Bacteria|p__Spirochaetota|c__Spirochaetia	2903	2656	4200	4369	4752	4023	2992	3506
d__Bacteria|p__Spirochaetota|c__Spirochaetia|o__Brevinematales	22	28	27	34	25	23	30	30
d__Bacteria|p__Spirochaetota|c__Spirochaetia|o__Brevinematales|f__Thermospiraceae	22	28	27	34	25	23	30	30
d__Bacteria|p__Spirochaetota|c__Spirochaetia|o__Brevinematales|f__Thermospiraceae|g__Thermospira	22	28	27	34	25	23	30	30
d__Bacteria|p__Spirochaetota|c__Spirochaetia|o__Brevinematales|f__Thermospiraceae|g__Thermospira|s__Thermospira_aquatica	22	28	27	34	25	23	30	30
d__Bacteria|p__Spirochaetota|c__Spirochaetia|o__Brachyspirales	334	295	354	403	485	393	306	385
d__Bacteria|p__Spirochaetota|c__Spirochaetia|o__Brachyspirales|f__Brachyspiraceae	334	295	354	403	485	393	306	385
d__Bacteria|p__Spirochaetota|c__Spirochaetia|o__Brachyspirales|f__Brachyspiraceae|g__Brachyspira	334	295	354	403	485	393	306	385
d__Bacteria|p__Spirochaetota|c__Spirochaetia|o__Brachyspirales|f__Brachyspiraceae|g__Brachyspira|s__Brachyspira_intermedia	42	52	57	75	66	77	68	86
d__Bacteria|p__Spirochaetota|c__Spirochaetia|o__Brachyspirales|f__Brachyspiraceae|g__Brachyspira|s__Brachyspira_hyodysenteriae	48	45	71	66	98	70	66	91
d__Bacteria|p__Spirochaetota|c__Spirochaetia|o__Brachyspirales|f__Brachyspiraceae|g__Brachyspira|s__Brachyspira_hampsonii	68	37	41	60	96	68	26	31
d__Bacteria|p__Spirochaetota|c__Spirochaetia|o__Brachyspirales|f__Brachyspiraceae|g__Brachyspira|s__Brachyspira_murdochii	70	74	72	76	89	79	55	64
d__Bacteria|p__Spirochaetota|c__Spirochaetia|o__Brachyspirales|f__Brachyspiraceae|g__Brachyspira|s__Brachyspira_pilosicoli	105	86	112	123	133	99	89	111
d__Bacteria|p__Spirochaetota|c__Spirochaetia|o__Leptospirales	834	872	1272	1358	1552	1338	954	1139
d__Bacteria|p__Spirochaetota|c__Spirochaetia|o__Leptospirales|f__Leptospiraceae	834	872	1272	1358	1552	1338	954	1139
d__Bacteria|p__Spirochaetota|c__Spirochaetia|o__Leptospirales|f__Leptospiraceae|g__Turneriella	65	70	150	187	171	169	90	131
d__Bacteria|p__Spirochaetota|c__Spirochaetia|o__Leptospirales|f__Leptospiraceae|g__Turneriella|s__Turneriella_parva	65	70	150	187	171	169	90	131
d__Bacteria|p__Spirochaetota|c__Spirochaetia|o__Leptospirales|f__Leptospiraceae|g__Leptospira	769	802	1122	1171	1380	1168	864	1008
d__Bacteria|p__Spirochaetota|c__Spirochaetia|o__Leptospirales|f__Leptospiraceae|g__Leptospira|s__Leptospira_borgpetersenii	19	29	29	30	47	58	26	40
d__Bacteria|p__Spirochaetota|c__Spirochaetia|o__Leptospirales|f__Leptospiraceae|g__Leptospira|s__Leptospira_kmetyi	21	44	62	91	50	46	35	51
d__Bacteria|p__Spirochaetota|c__Spirochaetia|o__Leptospirales|f__Leptospiraceae|g__Leptospira|s__Leptospira_mayottensis	25	32	41	41	56	37	26	31
d__Bacteria|p__Spirochaetota|c__Spirochaetia|o__Leptospirales|f__Leptospiraceae|g__Leptospira|s__Leptospira_interrogans	154	185	322	329	367	323	234	280
d__Bacteria|p__Spirochaetota|c__Spirochaetia|o__Leptospirales|f__Leptospiraceae|g__Leptospira|s__Leptospira_weilii	43	32	66	58	88	87	44	39
d__Bacteria|p__Spirochaetota|c__Spirochaetia|o__Leptospirales|f__Leptospiraceae|g__Leptospira|s__Leptospira_santarosai	55	35	46	57	93	73	65	54
d__Bacteria|p__Spirochaetota|c__Spirochaetia|o__Leptospirales|f__Leptospiraceae|g__Leptospira|s__Leptospira_kobayashii	55	51	90	93	81	80	58	82
d__Bacteria|p__Spirochaetota|c__Spirochaetia|o__Leptospirales|f__Leptospiraceae|g__Leptospira|s__Leptospira_tipperaryensis	62	55	54	42	71	72	30	42
d__Bacteria|p__Spirochaetota|c__Spirochaetia|o__Leptospirales|f__Leptospiraceae|g__Leptospira|s__Leptospira_kirschneri	84	94	70	59	88	61	58	84
d__Bacteria|p__Spirochaetota|c__Spirochaetia|o__Leptospirales|f__Leptospiraceae|g__Leptospira|s__Leptospira_noguchii	75	79	90	112	153	105	98	101
d__Bacteria|p__Spirochaetota|c__Spirochaetia|o__Leptospirales|f__Leptospiraceae|g__Leptospira|s__Leptospira_sp._GIMC2001	84	76	143	134	165	133	76	104
d__Bacteria|p__Spirochaetota|c__Spirochaetia|o__Leptospirales|f__Leptospiraceae|g__Leptospira|s__Leptospira_biflexa	87	86	108	123	116	89	113	96
d__Bacteria|p__Spirochaetota|c__Spirochaetia|o__Spirochaetales	1712	1461	2546	2574	2690	2269	1701	1951
d__Bacteria|p__Spirochaetota|c__Spirochaetia|o__Spirochaetales|f__Sphaerochaetaceae	99	74	160	199	172	160	106	160
d__Bacteria|p__Spirochaetota|c__Spirochaetia|o__Spirochaetales|f__Sphaerochaetaceae|g__Sphaerochaeta	99	74	160	199	172	160	106	160
d__Bacteria|p__Spirochaetota|c__Spirochaetia|o__Spirochaetales|f__Sphaerochaetaceae|g__Sphaerochaeta|s__Sphaerochaeta_pleomorpha	12	11	23	24	39	29	19	28
d__Bacteria|p__Spirochaetota|c__Spirochaetia|o__Spirochaetales|f__Sphaerochaetaceae|g__Sphaerochaeta|s__Sphaerochaeta_associata	16	25	48	79	57	51	27	37
d__Bacteria|p__Spirochaetota|c__Spirochaetia|o__Spirochaetales|f__Sphaerochaetaceae|g__Sphaerochaeta|s__Sphaerochaeta_coccoides	27	10	27	30	41	40	18	43
d__Bacteria|p__Spirochaetota|c__Spirochaetia|o__Spirochaetales|f__Sphaerochaetaceae|g__Sphaerochaeta|s__Sphaerochaeta_globosa	43	27	61	64	35	39	39	50
d__Bacteria|p__Spirochaetota|c__Spirochaetia|o__Spirochaetales|f__Breznakiellaceae	125	111	166	151	212	207	106	131
d__Bacteria|p__Spirochaetota|c__Spirochaetia|o__Spirochaetales|f__Breznakiellaceae|g__Leadbettera	27	26	45	28	51	56	24	37
d__Bacteria|p__Spirochaetota|c__Spirochaetia|o__Spirochaetales|f__Breznakiellaceae|g__Leadbettera|s__Leadbettera_azotonutricia	27	26	45	28	51	56	24	37
d__Bacteria|p__Spirochaetota|c__Spirochaetia|o__Spirochaetales|f__Breznakiellaceae|g__Breznakiella	43	47	63	60	71	67	46	45
d__Bacteria|p__Spirochaetota|c__Spirochaetia|o__Spirochaetales|f__Breznakiellaceae|g__Breznakiella|s__Breznakiella_homolactica	43	47	63	60	71	67	46	45
d__Bacteria|p__Spirochaetota|c__Spirochaetia|o__Spirochaetales|f__Breznakiellaceae|g__Gracilinema	54	38	56	62	88	83	34	49
d__Bacteria|p__Spirochaetota|c__Spirochaetia|o__Spirochaetales|f__Breznakiellaceae|g__Gracilinema|s__Gracilinema_caldarium	54	38	56	62	88	83	34	49
d__Bacteria|p__Spirochaetota|c__Spirochaetia|o__Spirochaetales|f__Spirochaetaceae	266	200	390	407	494	394	265	313
d__Bacteria|p__Spirochaetota|c__Spirochaetia|o__Spirochaetales|f__Spirochaetaceae|g__Sediminispirochaeta	20	17	38	50	42	30	33	35
d__Bacteria|p__Spirochaetota|c__Spirochaetia|o__Spirochaetales|f__Spirochaetaceae|g__Sediminispirochaeta|s__Sediminispirochaeta_smaragdinae	20	17	38	50	42	30	33	35
d__Bacteria|p__Spirochaetota|c__Spirochaetia|o__Spirochaetales|f__Spirochaetaceae|g__Salinispira	29	17	52	36	56	51	36	36
d__Bacteria|p__Spirochaetota|c__Spirochaetia|o__Spirochaetales|f__Spirochaetaceae|g__Salinispira|s__Salinispira_pacifica	29	17	52	36	56	51	36	36
d__Bacteria|p__Spirochaetota|c__Spirochaetia|o__Spirochaetales|f__Spirochaetaceae|g__Oceanispirochaeta	34	23	29	37	90	60	39	43
d__Bacteria|p__Spirochaetota|c__Spirochaetia|o__Spirochaetales|f__Spirochaetaceae|g__Oceanispirochaeta|s__Oceanispirochaeta_crateris	34	23	29	37	90	60	39	43
d__Bacteria|p__Spirochaetota|c__Spirochaetia|o__Spirochaetales|f__Spirochaetaceae|g__Entomospira	40	21	53	26	41	37	21	18
d__Bacteria|p__Spirochaetota|c__Spirochaetia|o__Spirochaetales|f__Spirochaetaceae|g__Entomospira|s__Entomospira_culicis	40	21	53	26	41	37	21	18
d__Bacteria|p__Spirochaetota|c__Spirochaetia|o__Spirochaetales|f__Spirochaetaceae|g__Thiospirochaeta	56	64	55	84	108	82	43	68
d__Bacteria|p__Spirochaetota|c__Spirochaetia|o__Spirochaetales|f__Spirochaetaceae|g__Thiospirochaeta|s__Thiospirochaeta_perfilievii	56	64	55	84	108	82	43	68
d__Bacteria|p__Spirochaetota|c__Spirochaetia|o__Spirochaetales|f__Spirochaetaceae|g__Spirochaeta	85	57	160	173	155	133	92	111
d__Bacteria|p__Spirochaetota|c__Spirochaetia|o__Spirochaetales|f__Spirochaetaceae|g__Spirochaeta|s__Spirochaeta_thermophila	30	27	78	82	88	78	53	64
d__Bacteria|p__Spirochaetota|c__Spirochaetia|o__Spirochaetales|f__Spirochaetaceae|g__Spirochaeta|s__Spirochaeta_africana	55	30	82	91	67	55	39	47
d__Bacteria|p__Spirochaetota|c__Spirochaetia|o__Spirochaetales|f__Borreliaceae	526	495	628	703	671	549	445	441
d__Bacteria|p__Spirochaetota|c__Spirochaetia|o__Spirochaetales|f__Borreliaceae|g__Borreliella	102	108	169	237	248	242	189	170
d__Bacteria|p__Spirochaetota|c__Spirochaetia|o__Spirochaetales|f__Borreliaceae|g__Borreliella|s__Borreliella_bissettiae	0	0	0	15	0	16	0	0
d__Bacteria|p__Spirochaetota|c__Spirochaetia|o__Spirochaetales|f__Borreliaceae|g__Borreliella|s__Borreliella_burgdorferi	0	28	19	35	39	31	69	17
d__Bacteria|p__Spirochaetota|c__Spirochaetia|o__Spirochaetales|f__Borreliaceae|g__Borreliella|s__Candidatus_Borreliella_tachyglossi	10	0	19	24	22	27	11	26
d__Bacteria|p__Spirochaetota|c__Spirochaetia|o__Spirochaetales|f__Borreliaceae|g__Borreliella|s__Borreliella_valaisiana	14	14	22	15	42	36	13	0
d__Bacteria|p__Spirochaetota|c__Spirochaetia|o__Spirochaetales|f__Borreliaceae|g__Borreliella|s__Borreliella_afzelii	16	25	48	34	40	78	22	35
d__Bacteria|p__Spirochaetota|c__Spirochaetia|o__Spirochaetales|f__Borreliaceae|g__Borreliella|s__Borreliella_mayonii	20	0	22	49	21	0	23	30
d__Bacteria|p__Spirochaetota|c__Spirochaetia|o__Spirochaetales|f__Borreliaceae|g__Borreliella|s__Borreliella_garinii	40	40	36	62	81	53	48	60
d__Bacteria|p__Spirochaetota|c__Spirochaetia|o__Spirochaetales|f__Borreliaceae|g__Borrelia	424	386	458	466	422	306	256	270
d__Bacteria|p__Spirochaetota|c__Spirochaetia|o__Spirochaetales|f__Borreliaceae|g__Borrelia|s__Borrelia_puertoricensis	0	0	0	0	16	0	0	0
d__Bacteria|p__Spirochaetota|c__Spirochaetia|o__Spirochaetales|f__Borreliaceae|g__Borrelia|s__Borrelia_sp._BU_AG58	0	0	20	0	26	17	16	14
d__Bacteria|p__Spirochaetota|c__Spirochaetia|o__Spirochaetales|f__Borreliaceae|g__Borrelia|s__Borrelia_sp._A-FGy1	0	0	23	21	38	31	0	18
d__Bacteria|p__Spirochaetota|c__Spirochaetia|o__Spirochaetales|f__Borreliaceae|g__Borrelia|s__Borrelia_parkeri	0	40	0	35	39	31	0	0
d__Bacteria|p__Spirochaetota|c__Spirochaetia|o__Spirochaetales|f__Borreliaceae|g__Borrelia|s__Borrelia_maritima	0	15	0	0	31	19	0	18
d__Bacteria|p__Spirochaetota|c__Spirochaetia|o__Spirochaetales|f__Borreliaceae|g__Borrelia|s__Borrelia_hermsii	11	12	33	25	32	41	36	30
d__Bacteria|p__Spirochaetota|c__Spirochaetia|o__Spirochaetales|f__Borreliaceae|g__Borrelia|s__Borrelia_crocidurae	41	0	0	49	98	74	0	66
d__Bacteria|p__Spirochaetota|c__Spirochaetia|o__Spirochaetales|f__Borreliaceae|g__Borrelia|s__Borrelia_turcica	14	0	22	18	14	13	25	12
d__Bacteria|p__Spirochaetota|c__Spirochaetia|o__Spirochaetales|f__Borreliaceae|g__Borrelia|s__Borrelia_coriaceae	15	0	24	17	16	0	14	0
d__Bacteria|p__Spirochaetota|c__Spirochaetia|o__Spirochaetales|f__Borreliaceae|g__Borrelia|s__Borrelia_anserina	24	44	64	79	30	24	46	27
d__Bacteria|p__Spirochaetota|c__Spirochaetia|o__Spirochaetales|f__Borreliaceae|g__Borrelia|s__Borrelia_miyamotoi	100	101	160	150	37	28	62	47
d__Bacteria|p__Spirochaetota|c__Spirochaetia|o__Spirochaetales|f__Borreliaceae|g__Borrelia|s__Borrelia_sp._HM	215	171	108	68	39	25	53	36
d__Bacteria|p__Spirochaetota|c__Spirochaetia|o__Spirochaetales|f__Treponemataceae	694	578	1200	1111	1139	957	777	904
d__Bacteria|p__Spirochaetota|c__Spirochaetia|o__Spirochaetales|f__Treponemataceae|g__Brucepastera	28	20	52	50	45	36	43	54
d__Bacteria|p__Spirochaetota|c__Spirochaetia|o__Spirochaetales|f__Treponemataceae|g__Brucepastera|s__Brucepastera_parasyntrophica	28	20	52	50	45	36	43	54
d__Bacteria|p__Spirochaetota|c__Spirochaetia|o__Spirochaetales|f__Treponemataceae|g__Treponema	666	558	1148	1060	1093	921	734	849
d__Bacteria|p__Spirochaetota|c__Spirochaetia|o__Spirochaetales|f__Treponemataceae|g__Treponema|s__Treponema_sp._OMZ_855	0	0	0	0	0	0	0	46
d__Bacteria|p__Spirochaetota|c__Spirochaetia|o__Spirochaetales|f__Treponemataceae|g__Treponema|s__Treponema_sp._OMZ_857	0	0	0	0	43	33	0	0
d__Bacteria|p__Spirochaetota|c__Spirochaetia|o__Spirochaetales|f__Treponemataceae|g__Treponema|s__Treponema_sp._OMZ_838	0	0	0	53	0	0	0	39
d__Bacteria|p__Spirochaetota|c__Spirochaetia|o__Spirochaetales|f__Treponemataceae|g__Treponema|s__Treponema_sp._OMZ_799	0	0	122	62	0	0	0	0
d__Bacteria|p__Spirochaetota|c__Spirochaetia|o__Spirochaetales|f__Treponemataceae|g__Treponema|s__Treponema_medium	15	0	34	23	41	24	14	24
d__Bacteria|p__Spirochaetota|c__Spirochaetia|o__Spirochaetales|f__Treponemataceae|g__Treponema|s__Treponema_socranskii	13	0	34	38	48	28	35	41
d__Bacteria|p__Spirochaetota|c__Spirochaetia|o__Spirochaetales|f__Treponemataceae|g__Treponema|s__Treponema_vincentii	26	59	76	90	104	68	67	68
d__Bacteria|p__Spirochaetota|c__Spirochaetia|o__Spirochaetales|f__Treponemataceae|g__Treponema|s__Treponema_brennaborense	25	28	67	79	57	41	42	51
d__Bacteria|p__Spirochaetota|c__Spirochaetia|o__Spirochaetales|f__Treponemataceae|g__Treponema|s__Treponema_parvum	22	16	50	46	59	60	34	39
d__Bacteria|p__Spirochaetota|c__Spirochaetia|o__Spirochaetales|f__Treponemataceae|g__Treponema|s__Treponema_peruense	23	13	38	32	38	44	26	37
d__Bacteria|p__Spirochaetota|c__Spirochaetia|o__Spirochaetales|f__Treponemataceae|g__Treponema|s__Treponema_pedis	35	41	53	56	61	58	44	62
d__Bacteria|p__Spirochaetota|c__Spirochaetia|o__Spirochaetales|f__Treponemataceae|g__Treponema|s__Treponema_primitia	37	17	57	50	67	56	37	44
d__Bacteria|p__Spirochaetota|c__Spirochaetia|o__Spirochaetales|f__Treponemataceae|g__Treponema|s__Treponema_succinifaciens	65	47	265	203	71	79	108	104
d__Bacteria|p__Spirochaetota|c__Spirochaetia|o__Spirochaetales|f__Treponemataceae|g__Treponema|s__Treponema_putidum	69	71	49	36	69	53	39	40
d__Bacteria|p__Spirochaetota|c__Spirochaetia|o__Spirochaetales|f__Treponemataceae|g__Treponema|s__Treponema_denticola	144	116	200	202	251	217	172	171
d__Bacteria|p__Spirochaetota|c__Spirochaetia|o__Spirochaetales|f__Treponemataceae|g__Treponema|s__Treponema_phagedenis	90	67	68	49	64	48	36	46
d__Bacteria|p__Spirochaetota|c__Spirochaetia|o__Spirochaetales|f__Treponemataceae|g__Treponema|s__Treponema_sp._OMZ_788	73	0	0	0	80	81	60	0
d__Bacteria|p__Spirochaetota|c__Spirochaetia|o__Spirochaetales|f__Treponemataceae|g__Treponema|s__Treponema_sp._Marseille-Q4132	22	79	30	34	33	25	13	30
d__Bacteria|p__Myxococcota	7845	6159	27496	27994	18304	21121	26237	32058
d__Bacteria|p__Myxococcota|o__Haliangiales	270	213	868	852	657	693	685	813
d__Bacteria|p__Myxococcota|o__Haliangiales|f__Kofleriaceae	270	213	868	852	657	693	685	813
d__Bacteria|p__Myxococcota|o__Haliangiales|f__Kofleriaceae|g__Haliangium	270	213	868	852	657	693	685	813
d__Bacteria|p__Myxococcota|o__Haliangiales|f__Kofleriaceae|g__Haliangium|s__Haliangium_ochraceum	270	213	868	852	657	693	685	813
d__Bacteria|p__Myxococcota|o__Nannocystales	453	429	1392	1257	2700	2520	1081	1324
d__Bacteria|p__Myxococcota|o__Nannocystales|f__Nannocystaceae	453	429	1392	1257	2700	2520	1081	1324
d__Bacteria|p__Myxococcota|o__Nannocystales|f__Nannocystaceae|g__Nannocystis	453	429	1392	1257	2700	2520	1081	1324
d__Bacteria|p__Myxococcota|o__Nannocystales|f__Nannocystaceae|g__Nannocystis|s__Nannocystis_sp._fl3	453	429	1392	1257	2700	2520	1081	1324
d__Bacteria|p__Myxococcota|o__Polyangiales	2252	1927	12970	13199	6878	7421	14139	17082
d__Bacteria|p__Myxococcota|o__Polyangiales|f__Labilitrichaceae	270	231	3078	3114	805	826	5423	6544
d__Bacteria|p__Myxococcota|o__Polyangiales|f__Labilitrichaceae|g__Labilithrix	270	231	3078	3114	805	826	5423	6544
d__Bacteria|p__Myxococcota|o__Polyangiales|f__Labilitrichaceae|g__Labilithrix|s__Labilithrix_luteola	270	231	3078	3114	805	826	5423	6544
d__Bacteria|p__Myxococcota|o__Polyangiales|f__Sandaracinaceae	389	406	2221	2239	1494	1671	1841	2315
d__Bacteria|p__Myxococcota|o__Polyangiales|f__Sandaracinaceae|g__Sandaracinus	389	406	2221	2239	1494	1671	1841	2315
d__Bacteria|p__Myxococcota|o__Polyangiales|f__Sandaracinaceae|g__Sandaracinus|s__Sandaracinus_amylolyticus	389	406	2221	2239	1494	1671	1841	2315
d__Bacteria|p__Myxococcota|o__Polyangiales|f__Polyangiaceae	1591	1289	7670	7845	4577	4923	6873	8222
d__Bacteria|p__Myxococcota|o__Polyangiales|f__Polyangiaceae|g__Pajaroellobacter	56	33	154	122	39	40	44	62
d__Bacteria|p__Myxococcota|o__Polyangiales|f__Polyangiaceae|g__Pajaroellobacter|s__Pajaroellobacter_abortibovis	56	33	154	122	39	40	44	62
d__Bacteria|p__Myxococcota|o__Polyangiales|f__Polyangiaceae|g__Chondromyces	159	139	747	744	509	576	740	887
d__Bacteria|p__Myxococcota|o__Polyangiales|f__Polyangiaceae|g__Chondromyces|s__Chondromyces_crocatus	159	139	747	744	509	576	740	887
d__Bacteria|p__Myxococcota|o__Polyangiales|f__Polyangiaceae|g__Polyangium	297	229	1500	1590	919	1046	1328	1629
d__Bacteria|p__Myxococcota|o__Polyangiales|f__Polyangiaceae|g__Polyangium|s__Polyangium_aurulentum	297	229	1500	1590	919	1046	1328	1629
d__Bacteria|p__Myxococcota|o__Polyangiales|f__Polyangiaceae|g__Sorangium	1077	887	5267	5388	3109	3259	4760	5643
d__Bacteria|p__Myxococcota|o__Polyangiales|f__Polyangiaceae|g__Sorangium|s__Sorangium_cellulosum	1077	887	5267	5388	3109	3259	4760	5643
d__Bacteria|p__Myxococcota|c__Myxococcia	4869	3588	12266	12685	8068	10486	10331	12838
d__Bacteria|p__Myxococcota|c__Myxococcia|o__Myxococcales	4869	3588	12266	12685	8068	10486	10331	12838
d__Bacteria|p__Myxococcota|c__Myxococcia|o__Myxococcales|f__Vulgatibacteraceae	100	92	370	389	295	304	312	358
d__Bacteria|p__Myxococcota|c__Myxococcia|o__Myxococcales|f__Vulgatibacteraceae|g__Vulgatibacter	100	92	370	389	295	304	312	358
d__Bacteria|p__Myxococcota|c__Myxococcia|o__Myxococcales|f__Vulgatibacteraceae|g__Vulgatibacter|s__Vulgatibacter_incomptus	100	92	370	389	295	304	312	358
d__Bacteria|p__Myxococcota|c__Myxococcia|o__Myxococcales|f__Anaeromyxobacteraceae	919	918	3338	3383	2409	4015	2581	3285
d__Bacteria|p__Myxococcota|c__Myxococcia|o__Myxococcales|f__Anaeromyxobacteraceae|g__Anaeromyxobacter	919	918	3338	3383	2409	4015	2581	3285
d__Bacteria|p__Myxococcota|c__Myxococcia|o__Myxococcales|f__Anaeromyxobacteraceae|g__Anaeromyxobacter|s__Anaeromyxobacter_dehalogenans	226	230	934	931	620	1042	686	878
d__Bacteria|p__Myxococcota|c__Myxococcia|o__Myxococcales|f__Anaeromyxobacteraceae|g__Anaeromyxobacter|s__Anaeromyxobacter_paludicola	209	203	619	646	511	923	464	567
d__Bacteria|p__Myxococcota|c__Myxococcia|o__Myxococcales|f__Anaeromyxobacteraceae|g__Anaeromyxobacter|s__Anaeromyxobacter_oryzae	224	206	757	726	457	730	552	665
d__Bacteria|p__Myxococcota|c__Myxococcia|o__Myxococcales|f__Anaeromyxobacteraceae|g__Anaeromyxobacter|s__Anaeromyxobacter_sp._K	119	125	425	501	374	551	362	489
d__Bacteria|p__Myxococcota|c__Myxococcia|o__Myxococcales|f__Anaeromyxobacteraceae|g__Anaeromyxobacter|s__Anaeromyxobacter_sp._Fw109-5	139	152	602	577	446	765	514	683
d__Bacteria|p__Myxococcota|c__Myxococcia|o__Myxococcales|f__Archangiaceae	1921	1108	3529	3669	2368	2642	2864	3658
d__Bacteria|p__Myxococcota|c__Myxococcia|o__Myxococcales|f__Archangiaceae|g__Melittangium	220	122	462	521	371	377	379	552
d__Bacteria|p__Myxococcota|c__Myxococcia|o__Myxococcales|f__Archangiaceae|g__Melittangium|s__Melittangium_boletus	220	122	462	521	371	377	379	552
d__Bacteria|p__Myxococcota|c__Myxococcia|o__Myxococcales|f__Archangiaceae|g__Cystobacter	428	326	797	806	430	468	522	680
d__Bacteria|p__Myxococcota|c__Myxococcia|o__Myxococcales|f__Archangiaceae|g__Cystobacter|s__Cystobacter_fuscus	428	326	797	806	430	468	522	680
d__Bacteria|p__Myxococcota|c__Myxococcia|o__Myxococcales|f__Archangiaceae|g__Stigmatella	460	160	475	488	399	363	465	539
d__Bacteria|p__Myxococcota|c__Myxococcia|o__Myxococcales|f__Archangiaceae|g__Stigmatella|s__Stigmatella_aurantiaca	460	160	475	488	399	363	465	539
d__Bacteria|p__Myxococcota|c__Myxococcia|o__Myxococcales|f__Archangiaceae|g__Archangium	811	497	1794	1852	1167	1433	1495	1885
d__Bacteria|p__Myxococcota|c__Myxococcia|o__Myxococcales|f__Archangiaceae|g__Archangium|s__Archangium_gephyra	251	172	624	682	395	439	538	644
d__Bacteria|p__Myxococcota|c__Myxococcia|o__Myxococcales|f__Archangiaceae|g__Archangium|s__Archangium_violaceum	560	325	1169	1169	771	993	957	1241
d__Bacteria|p__Myxococcota|c__Myxococcia|o__Myxococcales|f__Myxococcaceae	1927	1469	5027	5243	2995	3524	4573	5537
d__Bacteria|p__Myxococcota|c__Myxococcia|o__Myxococcales|f__Myxococcaceae|g__Pyxidicoccus	289	244	668	655	418	465	493	573
d__Bacteria|p__Myxococcota|c__Myxococcia|o__Myxococcales|f__Myxococcaceae|g__Pyxidicoccus|s__Pyxidicoccus_sp._SCPEA002	289	244	668	655	418	465	493	573
d__Bacteria|p__Myxococcota|c__Myxococcia|o__Myxococcales|f__Myxococcaceae|g__Myxococcus	801	618	2289	2331	1261	1445	2274	2802
d__Bacteria|p__Myxococcota|c__Myxococcia|o__Myxococcales|f__Myxococcaceae|g__Myxococcus|s__Myxococcus_sp._NMCA1	0	95	146	151	126	0	116	142
d__Bacteria|p__Myxococcota|c__Myxococcia|o__Myxococcales|f__Myxococcaceae|g__Myxococcus|s__Myxococcus_sp._SCHIC003	92	68	250	278	187	215	205	236
d__Bacteria|p__Myxococcota|c__Myxococcia|o__Myxococcales|f__Myxococcaceae|g__Myxococcus|s__Myxococcus_stipitatus	111	64	301	295	195	240	258	368
d__Bacteria|p__Myxococcota|c__Myxococcia|o__Myxococcales|f__Myxococcaceae|g__Myxococcus|s__Myxococcus_xanthus	408	283	1189	1179	530	726	1370	1657
d__Bacteria|p__Myxococcota|c__Myxococcia|o__Myxococcales|f__Myxococcaceae|g__Myxococcus|s__Myxococcus_hansupus	188	107	401	427	221	263	324	398
d__Bacteria|p__Myxococcota|c__Myxococcia|o__Myxococcales|f__Myxococcaceae|g__Corallococcus	836	607	2069	2256	1314	1613	1805	2160
d__Bacteria|p__Myxococcota|c__Myxococcia|o__Myxococcales|f__Myxococcaceae|g__Corallococcus|s__Corallococcus_macrosporus	264	192	601	601	416	510	525	542
d__Bacteria|p__Myxococcota|c__Myxococcia|o__Myxococcales|f__Myxococcaceae|g__Corallococcus|s__Corallococcus_coralloides	278	196	580	637	418	469	516	633
d__Bacteria|p__Myxococcota|c__Myxococcia|o__Myxococcales|f__Myxococcaceae|g__Corallococcus|s__Corallococcus_sp._NCRR	117	83	410	377	192	270	365	382
d__Bacteria|p__Myxococcota|c__Myxococcia|o__Myxococcales|f__Myxococcaceae|g__Corallococcus|s__Corallococcus_sp._EGB	175	135	477	639	287	363	397	601
d__Bacteria|p__Thermodesulfobacteriota	8321	7218	14934	14362	14993	13735	10709	12283
d__Bacteria|p__Thermodesulfobacteriota|c__Candidatus_Desulfofervidia	31	33	32	37	65	46	39	39
d__Bacteria|p__Thermodesulfobacteriota|c__Candidatus_Desulfofervidia|o__Candidatus_Desulfofervidales	31	33	32	37	65	46	39	39
d__Bacteria|p__Thermodesulfobacteriota|c__Candidatus_Desulfofervidia|o__Candidatus_Desulfofervidales|f__Candidatus_Desulfofervidaceae	31	33	32	37	65	46	39	39
d__Bacteria|p__Thermodesulfobacteriota|c__Candidatus_Desulfofervidia|o__Candidatus_Desulfofervidales|f__Candidatus_Desulfofervidaceae|g__Candidatus_Desulfofervidus	31	33	32	37	65	46	39	39
d__Bacteria|p__Thermodesulfobacteriota|c__Candidatus_Desulfofervidia|o__Candidatus_Desulfofervidales|f__Candidatus_Desulfofervidaceae|g__Candidatus_Desulfofervidus|s__Candidatus_Desulfofervidus_auxilii	31	33	32	37	65	46	39	39
d__Bacteria|p__Thermodesulfobacteriota|c__Desulfobaccia	37	35	68	63	87	67	38	66
d__Bacteria|p__Thermodesulfobacteriota|c__Desulfobaccia|o__Desulfobaccales	37	35	68	63	87	67	38	66
d__Bacteria|p__Thermodesulfobacteriota|c__Desulfobaccia|o__Desulfobaccales|f__Desulfobaccaceae	37	35	68	63	87	67	38	66
d__Bacteria|p__Thermodesulfobacteriota|c__Desulfobaccia|o__Desulfobaccales|f__Desulfobaccaceae|g__Desulfobacca	37	35	68	63	87	67	38	66
d__Bacteria|p__Thermodesulfobacteriota|c__Desulfobaccia|o__Desulfobaccales|f__Desulfobaccaceae|g__Desulfobacca|s__Desulfobacca_acetoxidans	37	35	68	63	87	67	38	66
d__Bacteria|p__Thermodesulfobacteriota|c__Syntrophia	45	32	100	93	84	82	63	73
d__Bacteria|p__Thermodesulfobacteriota|c__Syntrophia|o__Syntrophales	45	32	100	93	84	82	63	73
d__Bacteria|p__Thermodesulfobacteriota|c__Syntrophia|o__Syntrophales|f__Syntrophaceae	45	32	100	93	84	82	63	73
d__Bacteria|p__Thermodesulfobacteriota|c__Syntrophia|o__Syntrophales|f__Syntrophaceae|g__Syntrophus	45	32	100	93	84	82	63	73
d__Bacteria|p__Thermodesulfobacteriota|c__Syntrophia|o__Syntrophales|f__Syntrophaceae|g__Syntrophus|s__Syntrophus_aciditrophicus	45	32	100	93	84	82	63	73
d__Bacteria|p__Thermodesulfobacteriota|c__Desulfomonilia	53	51	62	52	130	82	58	43
d__Bacteria|p__Thermodesulfobacteriota|c__Desulfomonilia|o__Desulfomonilales	53	51	62	52	130	82	58	43
d__Bacteria|p__Thermodesulfobacteriota|c__Desulfomonilia|o__Desulfomonilales|f__Desulfomonilaceae	53	51	62	52	130	82	58	43
d__Bacteria|p__Thermodesulfobacteriota|c__Desulfomonilia|o__Desulfomonilales|f__Desulfomonilaceae|g__Desulfomonile	53	51	62	52	130	82	58	43
d__Bacteria|p__Thermodesulfobacteriota|c__Desulfomonilia|o__Desulfomonilales|f__Desulfomonilaceae|g__Desulfomonile|s__Desulfomonile_tiedjei	53	51	62	52	130	82	58	43
d__Bacteria|p__Thermodesulfobacteriota|c__Syntrophobacteria	120	101	220	259	247	238	174	190
d__Bacteria|p__Thermodesulfobacteriota|c__Syntrophobacteria|o__Syntrophobacterales	120	101	220	259	247	238	174	190
d__Bacteria|p__Thermodesulfobacteriota|c__Syntrophobacteria|o__Syntrophobacterales|f__Syntrophobacteraceae	120	101	220	259	247	238	174	190
d__Bacteria|p__Thermodesulfobacteriota|c__Syntrophobacteria|o__Syntrophobacterales|f__Syntrophobacteraceae|g__Syntrophobacter	55	44	130	139	131	140	96	99
d__Bacteria|p__Thermodesulfobacteriota|c__Syntrophobacteria|o__Syntrophobacterales|f__Syntrophobacteraceae|g__Syntrophobacter|s__Syntrophobacter_fumaroxidans	55	44	130	139	131	140	96	99
d__Bacteria|p__Thermodesulfobacteriota|c__Syntrophobacteria|o__Syntrophobacterales|f__Syntrophobacteraceae|g__Desulfoglaeba	64	57	90	119	116	97	77	91
d__Bacteria|p__Thermodesulfobacteriota|c__Syntrophobacteria|o__Syntrophobacterales|f__Syntrophobacteraceae|g__Desulfoglaeba|s__Desulfoglaeba_alkanexedens	64	57	90	119	116	97	77	91
d__Bacteria|p__Thermodesulfobacteriota|c__Desulfarculia	186	152	347	302	245	215	208	272
d__Bacteria|p__Thermodesulfobacteriota|c__Desulfarculia|o__Desulfarculales	186	152	347	302	245	215	208	272
d__Bacteria|p__Thermodesulfobacteriota|c__Desulfarculia|o__Desulfarculales|f__Desulfarculaceae	186	152	347	302	245	215	208	272
d__Bacteria|p__Thermodesulfobacteriota|c__Desulfarculia|o__Desulfarculales|f__Desulfarculaceae|g__Desulfarculus	186	152	347	302	245	215	208	272
d__Bacteria|p__Thermodesulfobacteriota|c__Desulfarculia|o__Desulfarculales|f__Desulfarculaceae|g__Desulfarculus|s__Desulfarculus_baarsii	186	152	347	302	245	215	208	272
d__Bacteria|p__Thermodesulfobacteriota|c__Thermodesulfobacteria	262	246	336	321	338	264	157	247
d__Bacteria|p__Thermodesulfobacteriota|c__Thermodesulfobacteria|o__Thermodesulfobacteriales	262	246	336	321	338	264	157	247
d__Bacteria|p__Thermodesulfobacteriota|c__Thermodesulfobacteria|o__Thermodesulfobacteriales|f__Thermodesulfatatoraceae	75	62	71	77	72	59	22	44
d__Bacteria|p__Thermodesulfobacteriota|c__Thermodesulfobacteria|o__Thermodesulfobacteriales|f__Thermodesulfatatoraceae|g__Thermodesulfatator	75	62	71	77	72	59	22	44
d__Bacteria|p__Thermodesulfobacteriota|c__Thermodesulfobacteria|o__Thermodesulfobacteriales|f__Thermodesulfatatoraceae|g__Thermodesulfatator|s__Thermodesulfatator_indicus	75	62	71	77	72	59	22	44
d__Bacteria|p__Thermodesulfobacteriota|c__Thermodesulfobacteria|o__Thermodesulfobacteriales|f__Thermodesulfobacteriaceae	187	183	265	243	265	205	134	202
d__Bacteria|p__Thermodesulfobacteriota|c__Thermodesulfobacteria|o__Thermodesulfobacteriales|f__Thermodesulfobacteriaceae|g__Thermosulfurimonas	23	12	47	50	36	36	30	39
d__Bacteria|p__Thermodesulfobacteriota|c__Thermodesulfobacteria|o__Thermodesulfobacteriales|f__Thermodesulfobacteriaceae|g__Thermosulfurimonas|s__Thermosulfurimonas_marina	23	12	47	50	36	36	30	39
d__Bacteria|p__Thermodesulfobacteriota|c__Thermodesulfobacteria|o__Thermodesulfobacteriales|f__Thermodesulfobacteriaceae|g__Caldimicrobium	26	16	25	28	38	23	27	31
d__Bacteria|p__Thermodesulfobacteriota|c__Thermodesulfobacteria|o__Thermodesulfobacteriales|f__Thermodesulfobacteriaceae|g__Caldimicrobium|s__Caldimicrobium_thiodismutans	26	16	25	28	38	23	27	31
d__Bacteria|p__Thermodesulfobacteriota|c__Thermodesulfobacteria|o__Thermodesulfobacteriales|f__Thermodesulfobacteriaceae|g__Thermosulfuriphilus	65	69	37	41	36	40	24	49
d__Bacteria|p__Thermodesulfobacteriota|c__Thermodesulfobacteria|o__Thermodesulfobacteriales|f__Thermodesulfobacteriaceae|g__Thermosulfuriphilus|s__Thermosulfuriphilus_ammonigenes	65	69	37	41	36	40	24	49
d__Bacteria|p__Thermodesulfobacteriota|c__Thermodesulfobacteria|o__Thermodesulfobacteriales|f__Thermodesulfobacteriaceae|g__Thermodesulfobacterium	73	86	154	123	155	105	53	83
d__Bacteria|p__Thermodesulfobacteriota|c__Thermodesulfobacteria|o__Thermodesulfobacteriales|f__Thermodesulfobacteriaceae|g__Thermodesulfobacterium|s__Thermodesulfobacterium_sp._TA1	21	32	65	55	27	21	20	24
d__Bacteria|p__Thermodesulfobacteriota|c__Thermodesulfobacteria|o__Thermodesulfobacteriales|f__Thermodesulfobacteriaceae|g__Thermodesulfobacterium|s__Thermodesulfobacterium_geofontis	25	32	59	43	66	45	32	34
d__Bacteria|p__Thermodesulfobacteriota|c__Thermodesulfobacteria|o__Thermodesulfobacteriales|f__Thermodesulfobacteriaceae|g__Thermodesulfobacterium|s__Thermodesulfobacterium_commune	27	21	29	24	61	38	0	24
d__Bacteria|p__Thermodesulfobacteriota|c__Desulfobulbia	708	510	1065	1005	1009	1114	731	857
d__Bacteria|p__Thermodesulfobacteriota|c__Desulfobulbia|o__Desulfobulbales	708	510	1065	1005	1009	1114	731	857
d__Bacteria|p__Thermodesulfobacteriota|c__Desulfobulbia|o__Desulfobulbales|f__Desulfocapsaceae	301	222	363	316	326	346	222	261
d__Bacteria|p__Thermodesulfobacteriota|c__Desulfobulbia|o__Desulfobulbales|f__Desulfocapsaceae|g__Desulfotalea	49	36	51	57	69	70	46	38
d__Bacteria|p__Thermodesulfobacteriota|c__Desulfobulbia|o__Desulfobulbales|f__Desulfocapsaceae|g__Desulfotalea|s__Desulfotalea_psychrophila	49	36	51	57	69	70	46	38
d__Bacteria|p__Thermodesulfobacteriota|c__Desulfobulbia|o__Desulfobulbales|f__Desulfocapsaceae|g__Desulfocapsa	86	68	72	79	79	93	52	78
d__Bacteria|p__Thermodesulfobacteriota|c__Desulfobulbia|o__Desulfobulbales|f__Desulfocapsaceae|g__Desulfocapsa|s__Desulfocapsa_sulfexigens	86	68	72	79	79	93	52	78
d__Bacteria|p__Thermodesulfobacteriota|c__Desulfobulbia|o__Desulfobulbales|f__Desulfocapsaceae|g__Desulfosediminicola	165	117	240	179	177	181	124	144
d__Bacteria|p__Thermodesulfobacteriota|c__Desulfobulbia|o__Desulfobulbales|f__Desulfocapsaceae|g__Desulfosediminicola|s__Desulfosediminicola_ganghwensis	41	40	71	68	92	85	49	72
d__Bacteria|p__Thermodesulfobacteriota|c__Desulfobulbia|o__Desulfobulbales|f__Desulfocapsaceae|g__Desulfosediminicola|s__Desulfosediminicola_flagellatus	124	76	168	111	85	96	74	71
d__Bacteria|p__Thermodesulfobacteriota|c__Desulfobulbia|o__Desulfobulbales|f__Desulfobulbaceae	407	287	702	689	682	768	509	596
d__Bacteria|p__Thermodesulfobacteriota|c__Desulfobulbia|o__Desulfobulbales|f__Desulfobulbaceae|g__Desulfomarina	34	38	80	63	62	56	29	46
d__Bacteria|p__Thermodesulfobacteriota|c__Desulfobulbia|o__Desulfobulbales|f__Desulfobulbaceae|g__Desulfomarina|s__Desulfomarina_profundi	34	38	80	63	62	56	29	46
d__Bacteria|p__Thermodesulfobacteriota|c__Desulfobulbia|o__Desulfobulbales|f__Desulfobulbaceae|g__Desulfolithobacter	51	37	102	80	90	81	67	81
d__Bacteria|p__Thermodesulfobacteriota|c__Desulfobulbia|o__Desulfobulbales|f__Desulfobulbaceae|g__Desulfolithobacter|s__Desulfolithobacter_dissulfuricans	51	37	102	80	90	81	67	81
d__Bacteria|p__Thermodesulfobacteriota|c__Desulfobulbia|o__Desulfobulbales|f__Desulfobulbaceae|g__Desulfurivibrio	90	49	128	139	115	129	103	124
d__Bacteria|p__Thermodesulfobacteriota|c__Desulfobulbia|o__Desulfobulbales|f__Desulfobulbaceae|g__Desulfurivibrio|s__Desulfurivibrio_alkaliphilus	90	49	128	139	115	129	103	124
d__Bacteria|p__Thermodesulfobacteriota|c__Desulfobulbia|o__Desulfobulbales|f__Desulfobulbaceae|g__Desulfobulbus	230	162	391	406	413	500	308	343
d__Bacteria|p__Thermodesulfobacteriota|c__Desulfobulbia|o__Desulfobulbales|f__Desulfobulbaceae|g__Desulfobulbus|s__Desulfobulbus_oligotrophicus	51	42	77	83	96	76	72	78
d__Bacteria|p__Thermodesulfobacteriota|c__Desulfobulbia|o__Desulfobulbales|f__Desulfobulbaceae|g__Desulfobulbus|s__Desulfobulbus_oralis	63	40	108	117	79	92	79	72
d__Bacteria|p__Thermodesulfobacteriota|c__Desulfobulbia|o__Desulfobulbales|f__Desulfobulbaceae|g__Desulfobulbus|s__Desulfobulbus_propionicus	115	79	204	204	237	332	156	191
d__Bacteria|p__Thermodesulfobacteriota|c__Desulfobacteria	1389	1177	1968	1937	1938	1703	1203	1499
d__Bacteria|p__Thermodesulfobacteriota|c__Desulfobacteria|o__Desulfobacterales	1389	1177	1968	1937	1938	1703	1203	1499
d__Bacteria|p__Thermodesulfobacteriota|c__Desulfobacteria|o__Desulfobacterales|f__Desulfolunaceae	62	48	124	123	104	89	75	77
d__Bacteria|p__Thermodesulfobacteriota|c__Desulfobacteria|o__Desulfobacterales|f__Desulfolunaceae|g__Desulfoluna	62	48	124	123	104	89	75	77
d__Bacteria|p__Thermodesulfobacteriota|c__Desulfobacteria|o__Desulfobacterales|f__Desulfolunaceae|g__Desulfoluna|s__Desulfoluna_limicola	62	48	124	123	104	89	75	77
d__Bacteria|p__Thermodesulfobacteriota|c__Desulfobacteria|o__Desulfobacterales|f__Desulfatibacillaceae	126	97	168	187	131	115	105	106
d__Bacteria|p__Thermodesulfobacteriota|c__Desulfobacteria|o__Desulfobacterales|f__Desulfatibacillaceae|g__Desulfatibacillum	126	97	168	187	131	115	105	106
d__Bacteria|p__Thermodesulfobacteriota|c__Desulfobacteria|o__Desulfobacterales|f__Desulfatibacillaceae|g__Desulfatibacillum|s__Desulfatibacillum_aliphaticivorans	126	97	168	187	131	115	105	106
d__Bacteria|p__Thermodesulfobacteriota|c__Desulfobacteria|o__Desulfobacterales|f__Desulfobacteraceae	184	173	257	232	327	291	183	226
d__Bacteria|p__Thermodesulfobacteriota|c__Desulfobacteria|o__Desulfobacterales|f__Desulfobacteraceae|g__Desulforapulum	45	43	65	75	95	80	45	47
d__Bacteria|p__Thermodesulfobacteriota|c__Desulfobacteria|o__Desulfobacterales|f__Desulfobacteraceae|g__Desulforapulum|s__Desulforapulum_autotrophicum	45	43	65	75	95	80	45	47
d__Bacteria|p__Thermodesulfobacteriota|c__Desulfobacteria|o__Desulfobacterales|f__Desulfobacteraceae|g__Desulfobacula	51	36	75	49	101	68	48	60
d__Bacteria|p__Thermodesulfobacteriota|c__Desulfobacteria|o__Desulfobacterales|f__Desulfobacteraceae|g__Desulfobacula|s__Desulfobacula_toluolica	51	36	75	49	101	68	48	60
d__Bacteria|p__Thermodesulfobacteriota|c__Desulfobacteria|o__Desulfobacterales|f__Desulfobacteraceae|g__Desulfobacter	87	93	116	106	130	142	90	119
d__Bacteria|p__Thermodesulfobacteriota|c__Desulfobacteria|o__Desulfobacterales|f__Desulfobacteraceae|g__Desulfobacter|s__Desulfobacter_postgatei	34	30	56	63	70	78	45	68
d__Bacteria|p__Thermodesulfobacteriota|c__Desulfobacteria|o__Desulfobacterales|f__Desulfobacteraceae|g__Desulfobacter|s__Desulfobacter_hydrogenophilus	53	62	59	43	59	64	44	50
d__Bacteria|p__Thermodesulfobacteriota|c__Desulfobacteria|o__Desulfobacterales|f__Desulfococcaceae	229	266	437	491	564	460	316	410
d__Bacteria|p__Thermodesulfobacteriota|c__Desulfobacteria|o__Desulfobacterales|f__Desulfococcaceae|g__Desulfococcus	58	60	121	165	159	114	92	118
d__Bacteria|p__Thermodesulfobacteriota|c__Desulfobacteria|o__Desulfobacterales|f__Desulfococcaceae|g__Desulfococcus|s__Desulfococcus_multivorans	58	60	121	165	159	114	92	118
d__Bacteria|p__Thermodesulfobacteriota|c__Desulfobacteria|o__Desulfobacterales|f__Desulfococcaceae|g__Desulfonema	171	205	315	326	404	346	224	291
d__Bacteria|p__Thermodesulfobacteriota|c__Desulfobacteria|o__Desulfobacterales|f__Desulfococcaceae|g__Desulfonema|s__Desulfonema_magnum	82	95	133	127	211	167	109	137
d__Bacteria|p__Thermodesulfobacteriota|c__Desulfobacteria|o__Desulfobacterales|f__Desulfococcaceae|g__Desulfonema|s__Desulfonema_limicola	89	110	181	198	193	178	114	153
d__Bacteria|p__Thermodesulfobacteriota|c__Desulfobacteria|o__Desulfobacterales|f__Desulfosudaceae	254	158	193	183	124	118	85	115
d__Bacteria|p__Thermodesulfobacteriota|c__Desulfobacteria|o__Desulfobacterales|f__Desulfosudaceae|g__Desulfosudis	254	158	193	183	124	118	85	115
d__Bacteria|p__Thermodesulfobacteriota|c__Desulfobacteria|o__Desulfobacterales|f__Desulfosudaceae|g__Desulfosudis|s__Desulfosudis_oleivorans	254	158	193	183	124	118	85	115
d__Bacteria|p__Thermodesulfobacteriota|c__Desulfobacteria|o__Desulfobacterales|f__Desulfosarcinaceae	530	432	787	718	685	629	435	562
d__Bacteria|p__Thermodesulfobacteriota|c__Desulfobacteria|o__Desulfobacterales|f__Desulfosarcinaceae|g__Desulfosarcina	530	432	787	718	685	629	435	562
d__Bacteria|p__Thermodesulfobacteriota|c__Desulfobacteria|o__Desulfobacterales|f__Desulfosarcinaceae|g__Desulfosarcina|s__Desulfosarcina_sp._BuS5	36	45	51	57	112	92	49	72
d__Bacteria|p__Thermodesulfobacteriota|c__Desulfobacteria|o__Desulfobacterales|f__Desulfosarcinaceae|g__Desulfosarcina|s__Desulfosarcina_alkanivorans	88	66	160	160	187	173	127	162
d__Bacteria|p__Thermodesulfobacteriota|c__Desulfobacteria|o__Desulfobacterales|f__Desulfosarcinaceae|g__Desulfosarcina|s__Desulfosarcina_widdelii	164	110	219	213	152	150	114	144
d__Bacteria|p__Thermodesulfobacteriota|c__Desulfobacteria|o__Desulfobacterales|f__Desulfosarcinaceae|g__Desulfosarcina|s__Desulfosarcina_ovata	241	210	356	286	232	212	145	183
d__Bacteria|p__Thermodesulfobacteriota|c__Desulfuromonadia	2608	2450	5454	5392	5706	5717	3894	4604
d__Bacteria|p__Thermodesulfobacteriota|c__Desulfuromonadia|o__Desulfuromonadales	932	871	1849	1847	1797	1721	1291	1533
d__Bacteria|p__Thermodesulfobacteriota|c__Desulfuromonadia|o__Desulfuromonadales|f__Trichloromonadaceae	70	67	165	202	227	223	123	162
d__Bacteria|p__Thermodesulfobacteriota|c__Desulfuromonadia|o__Desulfuromonadales|f__Trichloromonadaceae|g__Deferrimonas	70	67	165	202	227	223	123	162
d__Bacteria|p__Thermodesulfobacteriota|c__Desulfuromonadia|o__Desulfuromonadales|f__Trichloromonadaceae|g__Deferrimonas|s__Desulfuromonas_soudanensis	70	67	165	202	227	223	123	162
d__Bacteria|p__Thermodesulfobacteriota|c__Desulfuromonadia|o__Desulfuromonadales|f__Syntrophotaleaceae	152	122	263	298	271	273	199	253
d__Bacteria|p__Thermodesulfobacteriota|c__Desulfuromonadia|o__Desulfuromonadales|f__Syntrophotaleaceae|g__Syntrophotalea	152	122	263	298	271	273	199	253
d__Bacteria|p__Thermodesulfobacteriota|c__Desulfuromonadia|o__Desulfuromonadales|f__Syntrophotaleaceae|g__Syntrophotalea|s__Syntrophotalea_acetylenivorans	43	42	85	110	77	75	58	88
d__Bacteria|p__Thermodesulfobacteriota|c__Desulfuromonadia|o__Desulfuromonadales|f__Syntrophotaleaceae|g__Syntrophotalea|s__Syntrophotalea_acetylenica	51	45	79	91	84	108	68	79
d__Bacteria|p__Thermodesulfobacteriota|c__Desulfuromonadia|o__Desulfuromonadales|f__Syntrophotaleaceae|g__Syntrophotalea|s__Syntrophotalea_carbinolica	57	34	98	96	110	90	72	85
d__Bacteria|p__Thermodesulfobacteriota|c__Desulfuromonadia|o__Desulfuromonadales|f__Geoalkalibacteraceae	211	203	344	359	388	350	286	311
d__Bacteria|p__Thermodesulfobacteriota|c__Desulfuromonadia|o__Desulfuromonadales|f__Geoalkalibacteraceae|g__Geoalkalibacter	211	203	344	359	388	350	286	311
d__Bacteria|p__Thermodesulfobacteriota|c__Desulfuromonadia|o__Desulfuromonadales|f__Geoalkalibacteraceae|g__Geoalkalibacter|s__Geoalkalibacter_halelectricus	66	79	175	178	202	150	136	156
d__Bacteria|p__Thermodesulfobacteriota|c__Desulfuromonadia|o__Desulfuromonadales|f__Geoalkalibacteraceae|g__Geoalkalibacter|s__Geoalkalibacter_subterraneus	144	123	168	181	185	199	149	155
d__Bacteria|p__Thermodesulfobacteriota|c__Desulfuromonadia|o__Desulfuromonadales|f__Desulfuromonadaceae	498	478	1075	985	909	873	682	805
d__Bacteria|p__Thermodesulfobacteriota|c__Desulfuromonadia|o__Desulfuromonadales|f__Desulfuromonadaceae|g__Pelobacter	134	148	340	304	337	344	240	258
d__Bacteria|p__Thermodesulfobacteriota|c__Desulfuromonadia|o__Desulfuromonadales|f__Desulfuromonadaceae|g__Pelobacter|s__Pelobacter_propionicus	134	148	340	304	337	344	240	258
d__Bacteria|p__Thermodesulfobacteriota|c__Desulfuromonadia|o__Desulfuromonadales|f__Desulfuromonadaceae|g__Desulfuromonas	364	330	735	681	572	529	441	547
d__Bacteria|p__Thermodesulfobacteriota|c__Desulfuromonadia|o__Desulfuromonadales|f__Desulfuromonadaceae|g__Desulfuromonas|s__Desulfuromonas_versatilis	126	134	326	285	260	247	212	257
d__Bacteria|p__Thermodesulfobacteriota|c__Desulfuromonadia|o__Desulfuromonadales|f__Desulfuromonadaceae|g__Desulfuromonas|s__Desulfuromonas_sp._DDH964	76	71	172	204	184	193	156	189
d__Bacteria|p__Thermodesulfobacteriota|c__Desulfuromonadia|o__Desulfuromonadales|f__Desulfuromonadaceae|g__Desulfuromonas|s__Desulfuromonas_sp._AOP6	160	124	236	190	127	87	73	100
d__Bacteria|p__Thermodesulfobacteriota|c__Desulfuromonadia|o__Geobacterales	1676	1578	3604	3545	3909	3995	2602	3071
d__Bacteria|p__Thermodesulfobacteriota|c__Desulfuromonadia|o__Geobacterales|f__Geobacteraceae	1676	1578	3604	3545	3909	3995	2602	3071
d__Bacteria|p__Thermodesulfobacteriota|c__Desulfuromonadia|o__Geobacterales|f__Geobacteraceae|g__Geotalea	174	140	269	291	416	390	205	256
[truncated: 10,221 more rows]

## Sheet: Table S4. shotgun Genus
Table 4. mpa-style genus-level Bracken combined reports from shotgun metagenomic samples from River Iskar
[truncated: 3,181 more rows]

[truncated: 5 more sheets: Table S5. In-house extr. prot., Table S6. 16S amplification, Table S7. 16S amplicon clean-up, Table S8. Index PCR, Table S9. Double size selection]
